# Supplementary material for: GhWRKY70D13 Regulates Resistance to Verticillium dahliae in Cotton Through the Ethylene and Jasmonic Acid Signaling Pathways
Source: Front Plant Sci. 2020 Feb 25;11:69. doi: 10.3389/fpls.2020.00069 (PMC7052014; doi:10.3389/fpls.2020.00069)
Supplement: Supplementary file 2 [file DataSheet_2.xlsx]

## Sheet: Table S1
Table S1 Protein sequences of the WRKY70 genes in G. raimondii, G. arboreum and G. hirsutum.
Gene name	Gene ID	Protein sequence
GhWRKY70A02	Gh_A02G0029	MSWNTKKAIEELVRGKELTKQLRDLLTKSLTDDGFVNSEDLVLKICDTFANTLSLLTNSNTTTTTAVADYYYNDDFNDVSQKPTINITSDGRKSEDSGDSIKSPPSTHRDRRGSYKRRKCVDSRKKITSALVDDGYAWRKYGQKQILNANHPRSYFRCTHKTDQGCQATKQVQKLEDDPPKYETIYYGHHTCKNMLKSCHFMVEDSTCNNDSSILLSFANNSTLTNKQGNDNPFFSSVKQESKEDYKPISEITYNGSSSSEYLLSPHHHQLSTFDLSSADMTVLSPDHDVLSDVVDSVDLDDLLQF
	Ghir_A02G000350	MSWNTKKAIEELVRGKELTKQLRDLLTKSLTDDGFVNSEDLVLKICDTFANTLSLLTNSNTTTTTAVADYYYNDDFNDVSQKPTINITSDGRKSEDSGDSIKSPPSTHRDRRGSYKRRKCVDSRKKITSALVDDGYAWRKYGQKQILNANHPRSYFRCTHKTDQGCQATKQVQKLEDDPPKYETIYYGHHTCKNMLKSCHFMVEDSTCNNDSSILLSFANNSTLTNKQGNDNPFFSSVKQESKEDYKPISEITYNGSSSSEYLLSPHHHQLSTFDLSSADMTVLSPDHDVLSDVVDSVDLDDLLQF
GhWRKY70A05a	Gh_A05G2378	MASVSAWPEGAPTSNKERVIEELVNGQECAKQLEILLHNWCEKNGRLSAEELVHKIFASFDHALSLLTAVESAEDSQNQATSYDDSPCCNGRSEDSTNSRKKLASKEKRGCYKRRRDEHAWTVVSSTVEDGHAWRKYGQKQILNSKHPRSYFRCPRKYDQGCRATKQVQRLEDDGSQMFQTTYIGTHTCRPDSFKAPQIIIDSEPRESYSKFSYGSSNPKMPTKKLHEITPPVKQETKEETPTTSGLTDMDSVVMWKDIIGAEYGDVASNVYTSTEITSQNLELDLVIKPVEFEDDFQFDENHRRKKMLKFLKGVVGGSGAGLKDLPYNIGDPYPSAWGSWSHFRGTSKDDGSPVSIFSLSGSNPQDGHLAAGRNGVKRLRTVRHPNILSFLHSTEVES…
	Ghir_A05G028330	MASVSAWPEGAPTSNKERVIEELVNGQECAKQLEILLHNWCEKNGRLSAEELVHKIFASFDHALSLLTAVESAEDSQNQATSYDDSPCCNGRSEDSTNSRKKLASKEKRGCYKRRRDEHAWTVVSSTVEDGHAWRKYGQKQILNSKHPRSYFRCPRKYDQGCRATKQVQRLEDDGSQMFQTTYIGTHTCRPDSFKAPQIIIDSEPRESYSKFSYGSSNPKMPTKKLHEITPPVKQETKEETPTTSGLTDMDSVVMWKDIIGAEYGDVASNVYTSTEITSQNLELDLVIKPVEFEDDFQFDESEFV
GhWRKY70A05b	Gh_A05G3499	MGTLSPWPETLSNNKKRVIQQLVHGQECATQLQILFHNPSEEGGRLSAEEILVQNILTSFNHTLSALSCIDSSEVSQNQTTCNDDSPWCEDRRSEGCSESSKRPGSKDKRGCYKRKRDAEAWTVVSATMEDGQAWRKYGQKKILNSIHPRSYFRCTRKYEQGCRAMKQVQRLEDDPQMYEITYIGTHTCTDSFRAPQIIPDSESWESQMGSHFQIPTKHHHLNPAAFPSVKQEAKEAAASDITDMDCMVWKEIMGGGGGFEYSLEHGMGCDYGDCRAFQYEFLKPAEIEHDYHFDGSECLMV
	Ghir_A05G041640	MGTLSPWPETLSNNKKRVIQQLVHGQECATQLQILFHNPSEEGGRLSAEEILVQNILTSFNHTLSALSCIDSSEVSQNQTTCNDDSPWCEDRRSEGCSESSKRPGSKDKRGCYKRKRDAEAWTVVSATMEDGQAWRKYGQKKILNSIHPRSYFRCTRKYEQGCRAMKQVQRLEDDPQMYEITYIGTHTCTDSFRAPQIIPDSESWESQMGSHFQIPTKHHHLNPAAFPSVKQEAKEAAASDITDMDCMVWKEIMGGGGGFEYSLEHGMGCDYGDCRAFQYEFLKPAEIEHDYHFDGSECLMV
GhWRKY70A06	Gh_A06G1585	MDTLYPWPEPETLSSNKKRVIQKLVEGQQCATELQVIVLHNNKPPQQAEELVQKILWSFNQTLSMLAEAGHHDEVISQNQATCNDDCKSQDSSESSKRSLSAFVKDKRGCYKRKRFAQTKIVVSDKIEDGHAWRKYGQKNILHSKHPRSYFRCSHKHDQGCSAIKQVQRMEDDAQMYHITYIGTHTCRDQYSSMATPRIDSPSPILKLESEEQATTPSNVTDLDSMTMWTDVMMGGVGFETDVVSNMYSCTEITCLDLEPVELENGLLFDDTDFA
	Ghir_A06G019420	MDTLYPWPEPETLSSNKKRVIQKLVEGQQCATELQVIVLHNNKPPQQAEELVQKILWSFNQTLSMLAEAGHHDEVISQNQATCNDDCKSQDSSESSKRSLSAFVKDKRGCYKRKRFAQTKIVVSDKIEDGHAWRKYGQKNILHSKHPRSYFRCSHKHDQGCSAIKQVQRMEDDAQMYHITYIGTHTCRDQYSSMATPRIDSPSPILKLESEEQATTPSNVTDLDSMTMWTDVMMGGVGFETDVVSNMYSCTEITCLDLEPVELENGLLFDDTDFA
GhWRKY70A13	Gh_A13G0059	MGTLSAWSENLSTKKKKKVIKQLVEGQDSANQLQILLHNNNNNPSQQQQTEHHLSSTKEQLVDKILSSFNQTLAELTSVNVSSSHNQTGSNDDQLVKSEDCSESRRLRPKDKRGCYKRKRAEEAWTVVSATTQDGHGWRKYGQKEILNSKHPRSYFRCTRKYDQGCRATKQVQRLEDDGSQMHRTTYIGTHTCTNRSFKGPRIISNFESRGTCMAPIKQHDDRLSNLAPTTPVIKRETKEEMSGTPSDVTDLDSAMWKDLMEFECYSEPDVMISNVYSCTGIKFRNFEMDFVNGFEFDGSDECVL
	Ghir_A13G000560	MGTLSAWSENLSTKKKKKVIKQLVEGQDSANQLQILLHNNNNNPSQQQQTEHHLSSTKEQLVDKILSSFNQTLAELTSVNVSSSHNQTGSNDDQLVKSEDCSESRRLRPKDKRGCYKRKRAEEAWTVVSATTQDGHGWRKYGQKEILNSKHPRSYFRCTRKYDQGCRATKQVQRLEDDGSQMHRTTYIGTHTCTNRSFKGPRIISNFESRGTCMAPIKQHDDRLSNLAPTTPVIKRETKEEMSGTPSDVTDLDSAMWKDLMEFECYSEPDVMISNVYSCTGIKFRNFEMDFVNGFEFDGSDECVL
GhWRKY70D02	Gh_D02G0043	MSWNTKKAIEELVRGKELTKQLRDLLTKSLTDDGFVDSEGLVLKICDTFANTLSLLTNSNTTTTTAVPDYYYNDDLNDVSQKPTINITSDSRKSEDSGDSFKSPPSTLRDRRGSYKRRKCVDSRKKITSALVDDGYAWRKYGQKQILNANHPRSYFRCTHKTDQGCQATKQAQKLEDDPPKYATIYYGHHTCKNKLKPCHFMVDDSTCNNDSSILLSFANDSTLTNKQGNDNPFFSSVKQESKEDYKPISEITYNGSSSSDYLLSPHHHQLSTFDLSSADMAVLSPDPDVLSDVVDSVHLDDLLQF
	Ghir_D02G000360	MSWNTKKAIEELVRGKELTKQLRDLLTKSLTDDGFVDSEGLVLKICDTFANTLSLLTNSNTTTTTAVPDYYYNDDLNDVSQKPTINITSDSRKSEDSGDSFKSPPSTLRDRRGSYKRRKCVDSRKKITSALVDDGYAWRKYGQKQILNANHPRSYFRCTHKTDQGCQATKQAQKLEDDPPKYATIYYGHHTCKNKLKPCHFMVDDSTCNNDSSILLSFANDSTLTNKQGNDNPFFSSVKQESKEDYKPISEITYNGSSSSDYLLSPHHHQLSTFDLSSADMAVLSPDPDVLSDVVDSVHLDDLLQF
GhWRKY70D04	Gh_D04G0112	MGTLSPWPETLSNSKKRVIQQLVHGQECATQLQILFHNPSEEGGRLSAEEVLVQNILTSFNHTLSALSCIDSSEVSQNQTTCNDDSPWCEDRRSEGCSESSKRPGSKDKRGCYKRKRDAEAWTVVSATMEDGQAWRKYGQKKILNSIHPRSYFRCTRKYEQGCRAMKQVQRMEDDPQMYEITYIGTHTCTDLFRAPQIIPDSESWESQMGSHSQIPTKHHHLNPAAFPSVKQEAKEAAASDVTDMDCMVWKEIMGGGGGGFEYSSEHGMGCDYGDCRAFQYEFLKPAEIEHDYHFDESECLIV
	Ghir_D04G001300	MGTLSPWPETLSNSKKRVIQQLVHGQECATQLQILFHNPSEEGGRLSAEEVLVQNILTSFNHTLSALSCIDSSEVSQNQTTCNDDSPWCEDRRSEGCSESSKRPGSKDKRGCYKRKRDAEAWTVVSATMEDGQAWRKYGQKKILNSIHPRSYFRCTRKYEQGCRAMKQVQRMEDDPQMYEITYIGTHTCTDLFRAPQIIPDSESWESQMGSHSQIPTKHHHLNPAAFPSVKQEAKEAAASDVTDMDCMVWKEIMGGGGGGFEYSSEHGMGCDYGDCRAFQYEFLKPAEIEHDYHFDESECLIV
GhWRKY70D05a	Gh_D05G2642	MGSVSAWPEGVPTSNKERVIKELVNGQECAKQLQILLHNWCEKNGRLSAEELLHKIFASFDHALSLLTSVESAEDSQNQATSYDDSPCCNGRSEDSTNSRKKLPSKEKRGCYKRRRDEHARTVVSSTVEDGHAWRKYGQKQILNSKHPRSYFRCTRKYDQGCKATKQVQRLEDAGSQMFQTTYIGTHTCRPDSFKAPQIIIDSEPRESYNKFSYGSSNPKIPTKKLHEITPPVKQETKEETPTTSGLTDMDSVVMWKDIIGAEYGDVVSNVYTSTEITSQNLELDLVMKPVEFEDDFQFDESELV
	Ghir_D05G028330	MGSVSAWPEGVPTSNKERVIKELVNGQECAKQLQILLHNWCEKNGRLSAEELLHKIFASFDHALSLLTSVESAEDSQNQATSYDDSPCCNGRSEDSTNSRKKLPSKEKRGCYKRRRDEHARTVVSSTVEDGHAWRKYGQKQILNSKHPRSYFRCTRKYDQGCKATKQVQRLEDAGSQMFQTTYIGTHTCRPDSFKAPQIIIDSEPRESYNKFSYGSSNPKIPTKKLHEITPPVKQETKEETPTTSGLTDMDSVVMWKDIIGAEYGDVVSNVYTSTEITSQNLELDLVMKPVEFEDDFQFDESELV
GhWRKY70D06	Gh_D06G1939	MDTLYPWPEPETLSSNKKRVIQQLAEGQQCATELQVIVLQNNKPSQQAEELVQKILWSFNQTISMLAEAGHHDEVISQNQATCNDDCKSQDSSESSKRSLSAFAKDKRGCYKRKRFAQTSTVVSDKIEDGHAWRKYGQKNILNSKHPRSYFRCSHKHDQGCSAIKQVQRMEDDTQMYHITYIGTHTCRGQYSSMATPRIDRLSPISKLESEEQTTTPSDVTDLDSMTMWTDVMMGGVGFEADAVSNMYSCTEITCLDLEPVELENGLQFDDPDFA
	Ghir_D06G020570	MDTLYPWPEPETLSSNKKRVIQQLAEGQQCATELQVIVLQNNKPSQQAEELVQKILWSFNQTISMLAEAGHHDEVISQNQATCNDDCKSQDSSESSKRSLSAFAKDKRGCYKRKRFAQTSTVVSDKIEDGHAWRKYGQKNILNSKHPRSYFRCSHKHDQGCSAIKQVQRMEDDTQMYHITYIGTHTCRGQYSSMATPRIDRLSPISKLESEEQTTTPSDVTDLDSMTMWTDVMMGGVGFEADAVSNMYSCTEITCLDLEPVELENGLQFDDPDFA
GhWRKY70D13	Gh_D13G0071	MGTLSAWSENLSTKKKKKVIKQLVEGQDYANQLQILLNNNNYNPSQQQQTEHHLSSTKDQLVDKILSSFNQTLAELTSVNVSSSHNQTGSNDDQLVKSEDCSESRRPRPKGKRGCYKRKRAEQARTVVSDTTQDGHGWRKYGQKDILNSKHPRSYFRCTHKYDQGCRAIKQVQRLEEDGSQMYRTTYIGAHTCKNHSFKAPWIMSDSEFRGTCMAPIERHDDRRSNLAPTTPVVKQETKEEMSGTPDDVTDLDSAMWKDFMEFEYCSEPDVMISNVYSCTGIKFRNFEMDFVNGFEFDGSDECVL
	Ghir_D13G000870	MGTLSAWSENLSTKKKKKVIKQLVEGQDYANQLQILLNNNNYNPSQQQQTEHHLSSTKDQLVDKILSSFNQTLAELTSVNVSSSHNQTGSNDDQLVKSEDCSESRRPRPKGKRGCYKRKRAEQARTVVSDTTQDGHGWRKYGQKDILNSKHPRSYFRCTHKYDQGCRAIKQVQRLEEDGSQMYRTTYIGAHTCKNHSFKAPWIMSDSEFRGTCMAPIERHDDRRSNLAPTTPVVKQETKEEMSGTPDDVTDLDSAMWKDFMEFEYCSEPDVMISNVYSCTGIKFRNFEMDFVNGFEFDGSDECVL
GaWRKY70A03	Ga03G0032	MSWNTKKAIEELVRGKELTKQLRDLLTKSLTDDGFVNSEDLVLKICETFANTLSLLTNSNTTTTAAVADYYYNDDFNDVSQKPTINITSDGRKSEDSGDSIKSPPSTHRDRRGSYKRRKCVDSRKKITSALVDDGYAWRKYGQKQILHANHPRSYFRCTHKTDQGCQASKQVQKLEDDPPKYETIYYGHHTCKNMLKSCHFMVEDSTCNNDSSILLSFANNSTLTNKQGNDNPFFSSVKQESKEDYKPISEITYNGSSSSEYLLSHHHQLSTFDLSSADMTVLSPDHDVLSDVVDSVDLDDLLQF
GaWRKY70A04	Ga04G2006	MGTLSPWPETLSNNKKRVIQQLVHGQECATQLQILFHNPSEEGGRLSAEEILVQNILTSFNHTISALSCIDSSEVSQNQTTCNDDSPWCEDRRSEGCSESSKRPGSKDKRGCYKRKRDAEAWTVVSATMEDGQAWRKYGQKKILNSIHPRSYFRCTRKYEQGCRAMKQVQRLEDDPQMYEITYIGTHTCTDSFRAPQIIPDSESWESQMGSHFQIPTKHHHLNPAAFPSVKQEAKEAAASDITDMDCMVWKEIMGGGGGFEYSLEHGMGCDYGDCRAFQYEFLKPAEIEHDYHFDGSECLMV
GaWRKY70A05	Ga05G2969	MASVSAWPEGVPTSNKERVIEELVNGQECAKQLEILLHNWCEKNGRLSAEELVHKIFASFDHALSLLTAVESAEDSQNQATSYDDSPCCNGRSEDSTNSRKKLASKEKRGCYKRRRDEHAWTVVSSTVEDGHAWRKYGQKQILNSKHPRSYFRCPRKYDQGCRATKQVQRLEDDGSQMFQTTYIGTHTCRPDSFKAPQIIIDSEPPESYSKFSYGSSNPKMPTKKLHEITPPVKQETKEETPTTSGLTDMDSVVMWKDIIGAEYGDVASNVYTSTEITSQNLELDLVIKPVEFEDDFQFDENHRRKKMLKFLKGVVGGSGAGLKDLPYNIGDPYPSAWGSWSHFRGTSKDDGSPVSIFSLSGSNPQDGHLAAGRNGVKRLRTVRHPNILSFLHSTEVES…
GaWRKY70A06	Ga06G2195	MDTLYPWPEPETLSSNKKRVIQKLVEGQQCATELQVIVLHNNKPPQQAEELVQKILWSFNQTLSMLAEAGHHDEVISQNQATCNDDCKSQDSSESSKRSLSAFVKDKRGCYKRKRFAQTKIVVSDKIEDGHAWRKYGQKNILHSKHPRSYFRCSHKHDQGCSAIKQVQRMEDDAQMYHITYIGTHTCRDQYSSMATPRIDSPSPILKLESEEQATTPSDVTDLDSMTMWTDVMMGGVGFEIDVVSNMYSCTEITCLDLEPVELENGLLFDDTDFA
GaWRKY70A13	Ga13G0071	MGTLSAWSENLSTKKKKKVIKQLVEGQDSANQLQILLHNNNNNPSQQQQTEHHLSSTKAQLVDKILSSFNQTLAELTSVNVSSSHNQTGSNDDQLVKSEDCSESRRLRPKDKRGCYKRKRAEEAWTVVSATTQDGHGWRKYGQKEILNSKHPRSYFRCTRKYDQGCRATKQVQRLEDDGSQMYRTTYIGTHTCTNRSFNGPRIISNFESRGTCMAPIKQHDDRLSNLAPTTPVIKRETKEEMSGTPSDVTDLDSAMWKDLMEFECYSEPDVMISNVYSCTGIKFRNFEMDFVNGFEFDGSDECVL
GrWRKY70D05	Gorai.005G003900	MSWNTKKAIEELVRGKELTKQLRDLLTKSLTDDGFVDSEGLVLKICDTFANTLSLLTNSNTTTTTAVPDYYYNDDLNDVSQKPTINITSDGRKSEDSGDSIKSPPSTLRDRRGSYKRRKCVDSRKKITSALVDDGYAWRKYGQKQILNANHPRSYFRCTHKTDQGCQATKQVQKLEDDPPKYATIYYGHHTCKNKLKPCHFMVDDSTCNNDSSILLSFANDSTLTNKQGNDNPFFSSVKQESKEDYKPISEITYNGSSSSDYLLSPHHHQLSTFDLSSADMTVLQSPDHDVLSDVVDSVHLDDLLQF
GrWRKY70D09	Gorai.009G292600	MGSVSSWPEGVPTSNKERVIKELVNGQECAKQLQILLHNWCEKNGRLSAEELVHKIFASFDHALSLLTSVESAEDSQNQATSYHDSPCCNGRSEDSTNSRKKLPSKEKRGCYKRRRDEHARTVVSSTVEDGHAWRKYGQKQILNSKHPRSYFRCTRKYDQGCKATKQVQRLEDAGSQMFQTTYIGTHTCRPDSFKAPQIIIDSEPRESYNKFSYGSSNPKIPTKKLHEITPPVKQETKEETPTTSGLTDMDSVVMWKDIIGAEYGDVVSNVYTSTEITSQNLELDLVMKPVEFEDDFQFDESELV
GrWRKY70D10	Gorai.010G219200	MILSLLLLSPTYTHIHIYIYIYIYIHTLTKTGSEATNKSQRGVFSGGVIRTMDTLYPWPEPETLSSNKKRVIQQLAEGQQCATELQVIVLQNNKPSQQAEELVQKILWSFNQTISMLSEAGHHDEVISQNQATCNDDCKSQDSSESSKRSLSAFTKDKRGCYKRKRFAQTSTVVSDKIEDGHAWRKYGQKNILNSKHPRSYFRCSHKHDQGCSAIKQVQRMEDDTQTYHITYIGTHTCRGQYPSMATPRIDRLSPILKLESEEQTTTPSDVTDLDSMTMWTDVMMGGVGFEADAVSNMYSCTEITCLDLEPVELENGLQFDYPDFAS
GrWRKY70D12	Gorai.012G013900	MGTLSPWPETLSNSKKRVIQQLVHGQECATQLQILFHNPSEEGGRLSAEEVLVQNILTSFNHTLSALSCIDSSEVSQNQTTCNDDSPWCEDRRSEGCSESSKRPGSKDKRGCYKRKRDAEAWTVVSATMEDGQAWRKYGQKKILNSIHPRSYFRCTRKYEQGCRAMKQVQRMEDDPQMYEITYIGTHTCTDSFRAPQIIPDSESWESQMGSHSQIPTKHHHLNPAAFPSVKQEAKEAAASDVTDMDCMVWKEIMGGGGGFEYSSEHGMGCDYGDCRAFQYEFLKPAEIEHDYHFDESECLIV
GrWRKY70D13	Gorai.013G008300	MGTLSAWSENLSTKKKKKVIKQLVEGQDYANQLQILLHNNNYNPSQQQKTEHHLSSTKDQLVDKILSSFNQTLTELTSVNVSSSHNQTASNDDQLVKSEDCSESRRPRPKGKRGCYKRKRAEQARTVVSDTTQDGHGWRKYGQKDILNSKHPRSYFRCTHKYDQGCRAIKQVQRLEEDGSQMYRTTYIGAHTCKNHSFKAPWIMSDSEFRGTCMAPIERHDDRRSNLAPTTPVVKQETNEEMSGTPDDVTDLDSAMWKDFMEFEYCSEPDVMISNVYSCTGIKFRNFEMDFVNGFEFDGSDECVL

## Sheet: Table S2
Table S2 Details of the WRKY70 geness from different cotton species.
Gene Name	Gene ID	Plant Species	Subcellular location	CDS Length (bp)	Protein length (aa)	Isoelectric Point	Molecular Weight (kDa)
GhWRKY70A02	Gh_A02G0029	Gossypium hirsutum	nucleus	921	306	5.8	34.67
	Ghir_A02G000350	Gossypium hirsutum	nucleus	921	306	5.8	34.67
GhWRKY70A05a	Gh_A05G2378	Gossypium hirsutum	nucleus	3333a/918b	1110a/305b	5.8	34.67
	Ghir_A05G028330	Gossypium hirsutum	nucleus	918	305	5.41	34.66
GhWRKY70A05b	Gh_A05G3499	Gossypium hirsutum	nucleus	909	302	5.57	34.33
	Ghir_A05G041640	Gossypium hirsutum	nucleus	909	302	5.57	34.33
GhWRKY70A06	Gh_A06G1585	Gossypium hirsutum	nucleus	828	275	5.47	31.32
	Ghir_A06G019420	Gossypium hirsutum	nucleus	966a/828b	321a/275b	5.47	31.32
GhWRKY70A13	Gh_A13G0059	Gossypium hirsutum	nucleus	918	305	8.02	34.84
	Ghir_A13G000560	Gossypium hirsutum	nucleus	918	305	8.02	34.84
GhWRKY70D02	Gh_D02G0043	Gossypium hirsutum	nucleus	921	306	5.99	34.8
	Ghir_D02G000360	Gossypium hirsutum	nucleus	921	306	5.99	34.49
GhWRKY70D04	Gh_D04G0112	Gossypium hirsutum	nucleus	912	303	5.48	34.34
	Ghir_D04G001300	Gossypium hirsutum	nucleus	912	303	5.48	34.34
GhWRKY70D05a	Gh_D05G2642	Gossypium hirsutum	nucleus	918	305	5.97	34.65
	Ghir_D05G028330	Gossypium hirsutum	nucleus	918	305	5.97	34.65
GhWRKY70D06	Gh_D06G1939	Gossypium hirsutum	nucleus	828	275	5.21	31.18
	Ghir_D06G020570	Gossypium hirsutum	nucleus	828	275	5.21	31.18
GhWRKY70D13	Gh_D13G0071	Gossypium hirsutum	nucleus	918	305	6.76	35.02
	Ghir_D13G000870	Gossypium hirsutum	nucleus	1113a/918b	370a/305b	6.76	35.02
GaWRKY70A03	Ga03G0032	Gossypium arboreum	nucleus	918	305	5.88	34.56
GaWRKY70A04	Ga04G2006	Gossypium arboreum	nucleus	909	302	5.57	34.33
GaWRKY70A05	Ga05G2969	Gossypium arboreum	nucleus	3333	1110	6.29	121.68
GaWRKY70A06	Ga06G2195	Gossypium arboreum	nucleus	828	275	5.38	31.33
GaWRKY70A13	Ga13G0071	Gossypium arboreum	nucleus	918	305	8.02	34.79
GrWRKY70D05	Gorai.005G003900	Gossypium raimondii	nucleus	924	307	6.06	34.65
GrWRKY70D09	Gorai.009G292600	Gossypium raimondii	nucleus	918	305	6.17	34.67
GrWRKY70D10	Gorai.010G219200	Gossypium raimondii	nucleus	984	327	5.89	37.14
GrWRKY70D12	Gorai.012G013900	Gossypium raimondii	nucleus	909	302	5.48	34.26
GrWRKY70D13	Gorai.013G008300	Gossypium raimondii	nucleus	918	305	6.79	35.07
a: Sequences in cotton genomic database
b: Sequences we cloned

## Sheet: Table S3
Table S3 The coding sequences of the cloned GhWRKY70A05a, GhWRKY70A06 and GhWRKY70D13 genes.
Gene name	Coding sequence
GhWRKY70A05a	ATGGGAAGTGTGTCATCTTGGCCTGAAGGAGTACCGACAAGCAACAAGGAAAGGGTGATAAAAGAACTTGTTAATGGTCAAGAGTGTGCTAAACAGCTTCAGATCCTTCTTCACAATTGGTGTGAAAAAAATGGGCGTCTCTCTGCTGAGGAACTTTTGCACAAGATCTTCGCATCTTTCGACCACGCACTTTCTTTGCTGACTTCTGTTGAATCTGCCGAGGATTCTCAGAATCAGGCAACTTCCTACGATGATTCCCCTTGTTGCAATGGGAGGTCTGAAGATTCCACTAACAGCAGGAAGAAACTTCCTTCTAAGGAAAAGAGAGGATGTTACAAGAGAAGGAGAGATGAACATGCACGGACAGTAGTTTCTTCAACCGTGGAAGATGGTCATGCA…
GhWRKY70A06	ATGGATACTCTTTATCCATGGCCTGAACCTGAAACACTATCAAGCAACAAGAAAAGGGTAATACAAAAACTTGTGGAAGGTCAACAGTGTGCTACTGAGCTTCAAGTTATTGTACTCCACAACAACAAGCCCCCTCAACAAGCTGAGGAGCTTGTGCAAAAGATCTTGTGGTCATTCAATCAGACACTTTCTATGCTAGCTGAAGCTGGTCATCATGATGAAGTGATTTCCCAGAATCAGGCAACTTGTAATGATGATTGTAAGTCTCAAGATTCTAGTGAGAGCAGCAAGAGATCACTTTCAGCATTCGTTAAGGATAAGAGGGGCTGTTACAAGAGAAAGAGGTTTGCTCAAACAAAGATAGTGGTGTCTGATAAAATAGAAGATGGGCATGCATGG…
GhWRKY70D13	ATGGGTACACTTTCAGCTTGGTCAGAAAATTTATCAACCAAGAAGAAGAAAAAGGTGATAAAACAACTTGTTGAAGGCCAAGATTATGCCAACCAGCTTCAAATCCTTCTCAACAACAACAATTACAACCCTTCTCAACAACAACAAACTGAACATCATCTCTCATCAACTAAAGATCAGCTTGTAGACAAGATCTTGTCATCTTTCAACCAAACACTTGCTGAGTTAACATCAGTTAATGTTTCTTCTTCCCACAACCAAACAGGTTCTAACGATGACCAACTGGTAAAGTCTGAAGATTGTAGTGAGAGCCGCCGGCCGAGACCTAAGGGCAAGAGAGGCTGTTACAAGAGAAAGAGGGCAGAACAAGCACGGACAGTTGTTTCAGATACAACGCAA…

## Sheet: Table S4
Table S4 The primers used in this study.
Primer name	Sequences (5'-3')	Destination
GhUBQ7F	GAAGGCATTCCACCTGACCAAC	RT-qPCR
GhUBQ7R	CTTGACCTTCTTCTTCTTGTGCTTG
GhWRKY70A02F	CCTTGATACTGGTGTCTGGCCG	RT-qPCR
GhWRKY70A02R	GAAAACGATCATCGACGCCACG
GhWRKY70A05aF	GCCAACCAAAAAGCTGCACGAA	RT-qPCR
GhWRKY70A05aR	AGAGGCCACATCCCCGTATTCA
GhWRKY70A05bF	CCCAGCTGCATTTCCATCCGTA	RT-qPCR
GhWRKY70A05bR	CCCCATCCCATGCTCCAATGAG
GhWRKY70A06F	CACCACGAATCGACAGTCCGAG	RT-qPCR
GhWRKY70A06R	ACATCCGTCCACATGGTCATCG
GhWRKY70A13F	ACAACTCCGGTCATAAAGCGGG	RT-qPCR
GhWRKY70A13R	TCACATCAGGCTCCGAGTAGCA
GhWRKY70D02F	GCTCAAGCCTTGTCATTTCATGGT	RT-qPCR
GhWRKY70D02R	TGCCTTGCTTGTTTGTGAGGGT
GhWRKY70D04F	GGCTCCCCAAATCATCCCAGAC	RT-qPCR
GhWRKY70D04R	TTGGCCTCCTGCTTTACGGATG
GhWRKY70D05aF	GCAGCAACCCCAAAATCCCAAC	RT-qPCR
GhWRKY70D05aR	CCACATCCCCGTATTCAGCACC
GhWRKY70D06F	CAAACGACGACACCAAGCGATG	RT-qPCR
GhWRKY70D06R	TGGACACCGCATCAGCTTCAAA
GhWRKY70D13F	AACTTGCATGGCCCCGATTGAA	RT-qPCR
GhWRKY70D13R	CGTTTCCTGCTTTACGACCGGA
GhACO1-1F	CCGAAGCTCTTGGACTACGCTC	RT-qPCR
GhACO1-1R	ATAAAGCACTTGCAAGCCCCCA
GhACO1-2F	TGGAGTACACGGACCGGATGAT	RT-qPCR
GhACO1-2R	CAATTGTCAACTCCGGTTGCGG
GhEIN3-1F	AAAAAGATGCGGCCACAGCAAC	RT-qPCR
GhEIN3-1R	ATCTTGCGCCCTCGACATCTTC
GhEIN3-3F	GGTCCTGCTGCTATTGCGAAGT	RT-qPCR
GhEIN3-3R	CACCATTCCTCGGTTCCCGTAG
GhERF1-1F	TGACATCGAAAGCCCGACGAAA	RT-qPCR
GhERF1-1R	TTATCTCCGCCGCGAACTTTCC
GhERF1-2F	TCCACAGAGTCCAACTCCACCA	RT-qPCR
GhERF1-2R	GCCTCTTCCTCACCCCTCTGTA
GhJAZ1-1F	GAGGTCACCGGAGAAGACAAGC	RT-qPCR
GhJAZ1-1R	CAAATTCATGGTGGGACGCAGC
GhJAZ1-2F	AGCTCCGAAAACCCGAAAACGA	RT-qPCR
GhJAZ1-2R	GGTAGATCGCCGGGAATGGAAC
GhMYC2-1F	CTCCAAGCACTCATCGAAGGGG	RT-qPCR
GhMYC2-1R	CACGGTAGTGGCGGAGTAATCG
GhMYC2-4F	TGAACCACGTAGAAGCAGAGCG	RT-qPCR
GhMYC2-4R	ATACGTTAGGAACCACGGCACG
GhAOS2F	AAATGGATTGGCAGGGCTGGAA	RT-qPCR
GhAOS2R	GGTGGTTCGATCCGTAACGCTT
GhAOS3F	ACCAGGTCCATTCATCGCTTCG	RT-qPCR
GhAOS3R	GCATAGTGTGTGTGGGTTCCGA
Ve-ITS1-F	AAAGTTTTAATGGTTCGCTAAGA	qPCR
ST-VE1-R	CTTGGTCATTTAGAGGAAGTAA
CGhWRKY70A06F	ATGGATACTCTTTATCCATGGCCT	Gene cloning
CGhWRKY70A06R	CTAAGCAAAATCAGGGTCATCA
CGhWRKY70D13F	ATGGGTACACTTTCAGCTTGGT	Gene cloning
CGhWRKY70D13R	TTACAACACACACTCATCACTTCC
VGhCHLIF	CGGAATTCTTCGGTGACCCTTATAAC	VIGS
VGhCHLIR	GGGGTACCATCAAACCGTGCTCTTTC
VGhWRKY70D04F	CGGAATTCTGCATCGACTCTTCTGAGGTT	VIGS
VGhWRKY70D04R	GGGGTACCCTGGGTTCAAATGATGATGCT
VGhWRKY70D13F	CGGAATTCTGCCAACCAGCTTCAAATCC	VIGS
VGhWRKY70D13R	GGGGTACCTCGATCATCGTGCCGTTCAA
RiWRKY70D13F	CCAGCTTGGTCTGAAAATTTAT	RNAi
RiWRKY70D13R	TCTTATCCTTAGGTCTCAGCC

## Sheet: Table S5
Table S5 Summary of RNA sequencing and mapping results.
Sample_name	Raw reads	Clean reads（Total reads）	Clean bases	Error rate(%)	Total mapped	Multiple mapped	GC content(%)	Q20(%)	Uniquely mapped
WT_0A	41591998	40735846	6.11G	0.03	39254400 (96.36%)	1749663 (4.30%)	43.23	97.97	37504737 (92.07%)
WT_0B	56645990	55056152	8.26G	0.03	52993612 (96.25%)	2454162 (4.46%)	43.16	97.81	50539450 (91.80%)
WT_0C	54016718	52731448	7.91G	0.03	50973740 (96.67%)	2298347 (4.36%)	43.23	98.02	48675393 (92.31%)
WT_24A	58167830	57215590	8.58G	0.03	55230032 (96.53%)	2439663 (4.26%)	43.3	97.92	52790369 (92.27%)
WT_24B	56464034	55359276	8.3G	0.03	53453409 (96.56%)	2378117 (4.30%)	43.26	97.91	51075292 (92.26%)
WT_24C	60615368	59310330	8.9G	0.03	57166424 (96.39%)	2612421 (4.40%)	43.23	97.85	54554003 (91.98%)
WT_72A	41802110	40823834	6.12G	0.03	39311490 (96.30%)	1585490 (3.88%)	43.22	97.82	37726000 (92.41%)
WT_72B	53121130	52122476	7.82G	0.03	50088478 (96.10%)	1984642 (3.81%)	43.34	97.67	48103836 (92.29%)
WT_72C	58427640	57639568	8.65G	0.03	55580654 (96.43%)	2148430 (3.73%)	43.29	97.82	53432224 (92.70%)
Ci1_0A	56010654	54760744	8.21G	0.03	52694150 (96.23%)	2426389 (4.43%)	43.14	97.93	50267761 (91.80%)
Ci1_0B	55192074	53909118	8.09G	0.03	51836500 (96.16%)	2399349 (4.45%)	43.02	97.76	49437151 (91.70%)
Ci1_0C	56911112	55643622	8.35G	0.02	53720038 (96.54%)	2563882 (4.61%)	43.21	98.05	51156156 (91.94%)
Ci1_24A	59903728	58501562	8.78G	0.03	55905313 (95.56%)	2616351 (4.47%)	43.4	97.08	53288962 (91.09%)
Ci1_24B	46512552	45385428	6.81G	0.02	43809725 (96.53%)	2030863 (4.47%)	43.16	98.08	41778862 (92.05%)
Ci1_24C	47794158	46353044	6.95G	0.03	44546405 (96.10%)	2137851 (4.61%)	43.23	97.87	42408554 (91.49%)
Ci1_72A	56171110	55422098	8.31G	0.03	53189129 (95.97%)	2044190 (3.69%)	43.31	97.68	51144939 (92.28%)
Ci1_72B	45173886	44061872	6.61G	0.03	42326583 (96.06%)	1648478 (3.74%)	43.26	97.73	40678105 (92.32%)
Ci1_72C	47583326	46905292	7.04G	0.03	45308782 (96.60%)	1688118 (3.60%)	43.34	97.95	43620664 (93.00%)

## Sheet: Table S6
Table S6 Up-regulated genes in Ci1 compared with WT following V. dahliae inoculation at different time points.
Gene_id	log2(Ci1_0hvsWT_0h)	log2(Ci1_24hvsWT_24h)	log2(Ci1_72hvsWT_72h)	Blast swiss prot
Ghir_A01G000170	-0.035104	-0.012658	2.1078	gnl|BL_ORD_ID|260392 sp|Q10S65|NAC22_ORYSJ NAC domain-containing protein 22 OS=Oryza sativa subsp. japonica OX=39947 GN=NAC022 PE=2 SV=1//1.9756e-83
Ghir_A01G000760	0.47196	-0.10835	1.0457	gnl|BL_ORD_ID|324659 sp|Q24K16|PTGR3_BOVIN Prostaglandin reductase-3 OS=Bos taurus OX=9913 GN=ZADH2 PE=2 SV=1//1.50514e-83
Ghir_A01G000790	0.24638	0.061478	0.74721	gnl|BL_ORD_ID|86681 sp|P40781|CYPR4_CYNCA Protein CYPRO4 OS=Cynara cardunculus OX=4265 GN=CYPRO4 PE=2 SV=1//0
Ghir_A01G000820	-0.17702	-0.11266	0.59305	gnl|BL_ORD_ID|405526 sp|P46293|RS16_GOSHI 40S ribosomal protein S16 OS=Gossypium hirsutum OX=3635 GN=RPS16 PE=2 SV=1//4.32217e-96
Ghir_A01G000880	-0.27821	0.28317	0.4869	gnl|BL_ORD_ID|121420 sp|Q0JBH9|ERG3_ORYSJ Elicitor-responsive protein 3 OS=Oryza sativa subsp. japonica OX=39947 GN=ERG3 PE=1 SV=1//7.15305e-10
Ghir_A01G001210	2.5094	1.7987	1.6246	gnl|BL_ORD_ID|505470 sp|Q9SRD3|VITH2_ARATH Vacuolar iron transporter homolog 2 OS=Arabidopsis thaliana OX=3702 GN=At1g76800 PE=2 SV=1//9.70273e-31
Ghir_A01G001280	-0.35648	0.1122	2.3547	gnl|BL_ORD_ID|299484 sp|Q9XIV8|PERN1_TOBAC Peroxidase N1 OS=Nicotiana tabacum OX=4097 GN=poxN1 PE=1 SV=1//5.5102e-154
Ghir_A01G001600	0.41038	0.51042	0.78437	gnl|BL_ORD_ID|191419 sp|Q9FH37|ILR3_ARATH Transcription factor ILR3 OS=Arabidopsis thaliana OX=3702 GN=ILR3 PE=1 SV=1//1.15219e-81
Ghir_A01G001670	0.02203	0.45484	-0.79537	-//-
Ghir_A01G001830	-0.10008	0.14193	1.5758	gnl|BL_ORD_ID|106630 sp|O23317|DRL24_ARATH Probable disease resistance protein At4g14610 OS=Arabidopsis thaliana OX=3702 GN=At4g14610 PE=3 SV=1//4.58303e-13
Ghir_A01G002020	-0.73004	-1.1977	1.6166	-//-
Ghir_A01G002040	-0.052731	0.92565	0.72556	gnl|BL_ORD_ID|7190 sp|P0CZ23|ACOX3_ARATH Acyl-coenzyme A oxidase 3, peroxisomal OS=Arabidopsis thaliana OX=3702 GN=ACX3 PE=1 SV=1//0
Ghir_A01G002050	0.43593	1.9222	0.31454	gnl|BL_ORD_ID|7190 sp|P0CZ23|ACOX3_ARATH Acyl-coenzyme A oxidase 3, peroxisomal OS=Arabidopsis thaliana OX=3702 GN=ACX3 PE=1 SV=1//0
Ghir_A01G002060	-0.29637	-0.60659	1	gnl|BL_ORD_ID|326289 sp|Q9SFX2|PUB43_ARATH U-box domain-containing protein 43 OS=Arabidopsis thaliana OX=3702 GN=PUB43 PE=2 SV=1//2.25508e-35
Ghir_A01G002460	0.5695	0.7224	0.37268	gnl|BL_ORD_ID|445862 sp|Q8R1R3|STAR7_MOUSE StAR-related lipid transfer protein 7, mitochondrial OS=Mus musculus OX=10090 GN=Stard7 PE=1 SV=2//2.62243e-12
Ghir_A01G002770	1.0695	3.5316	1.5695	gnl|BL_ORD_ID|134678 sp|Q0E1D7|FLP3_ORYSJ Flowering-promoting factor 1-like protein 3 OS=Oryza sativa subsp. japonica OX=39947 GN=Os02g0460200 PE=2 SV=1//3.92194e-45
Ghir_A01G003150	0.029197	0.47785	0.17925	gnl|BL_ORD_ID|296251 sp|Q9SBJ1|PDK_ARATH [Pyruvate dehydrogenase (acetyl-transferring)] kinase, mitochondrial OS=Arabidopsis thaliana OX=3702 GN=PDK PE=1 SV=1//4.27647e-24
Ghir_A01G003220	-0.40204	0.19419	1.1628	gnl|BL_ORD_ID|78538 sp|Q93YN1|CRPK1_ARATH Cold-responsive protein kinase 1 OS=Arabidopsis thaliana OX=3702 GN=CRPK1 PE=1 SV=1//1.0026e-176
Ghir_A01G003240	0.31873	0.83521	0.25552	gnl|BL_ORD_ID|260391 sp|Q84TE6|NAC22_ARATH NAC domain-containing protein 21/22 OS=Arabidopsis thaliana OX=3702 GN=NAC021 PE=1 SV=2//4.22837e-92
Ghir_A01G003420	0.76164	0.73257	0.51604	gnl|BL_ORD_ID|46512 sp|Q9LDD1|BRG3_ARATH Probable BOI-related E3 ubiquitin-protein ligase 3 OS=Arabidopsis thaliana OX=3702 GN=BRG3 PE=1 SV=1//2.97154e-65
Ghir_A01G003580	2.761	0.96619	0.11841	gnl|BL_ORD_ID|264600 sp|Q9M6E8|NCED1_PHAVU 9-cis-epoxycarotenoid dioxygenase NCED1, chloroplastic OS=Phaseolus vulgaris OX=3885 GN=NCED1 PE=2 SV=1//0
Ghir_A01G003700	0.011324	-0.70069	0.94586	-//-
Ghir_A01G003870	0.91379	0.88191	0.0047794	gnl|BL_ORD_ID|48743 sp|H2DH21|C7A29_PANGI Cytochrome P450 CYP72A219 OS=Panax ginseng OX=4054 PE=2 SV=1//0
Ghir_A01G004000	-0.27959	-0.042309	0.64727	gnl|BL_ORD_ID|99626 sp|Q9SKQ2|DIR4_ARATH Dirigent protein 4 OS=Arabidopsis thaliana OX=3702 GN=DIR4 PE=2 SV=1//4.85239e-47
Ghir_A01G004040	-0.30299	0.12201	0.79307	gnl|BL_ORD_ID|443127 sp|Q39224|SRG1_ARATH Protein SRG1 OS=Arabidopsis thaliana OX=3702 GN=SRG1 PE=2 SV=1//1.1418e-125
Ghir_A01G004080	-0.16628	-0.46187	0.4225	gnl|BL_ORD_ID|349399 sp|Q9SYM5|RHM1_ARATH Trifunctional UDP-glucose 4,6-dehydratase/UDP-4-keto-6-deoxy-D-glucose 3,5-epimerase/UDP-4-keto-L-rhamnose-reductase RHM1 OS=Arabidopsis thaliana OX=3702 GN=RHM1 PE=1 SV=1//0
Ghir_A01G004160	1.3109	0.48554	0.44143	gnl|BL_ORD_ID|249414 sp|Q9SYM1|MSL6_ARATH Mechanosensitive ion channel protein 6 OS=Arabidopsis thaliana OX=3702 GN=MSL6 PE=1 SV=1//0
Ghir_A01G004230	0.052178	0.1263	0.38059	gnl|BL_ORD_ID|532003 sp|C0LGG9|Y5344_ARATH Probable LRR receptor-like serine/threonine-protein kinase At1g53440 OS=Arabidopsis thaliana OX=3702 GN=At1g53440 PE=2 SV=2//0
Ghir_A01G004810	-0.18854	0.84023	0.47682	gnl|BL_ORD_ID|120287 sp|Q9ZVA5|EP1L4_ARATH EP1-like glycoprotein 4 OS=Arabidopsis thaliana OX=3702 GN=At1g78860 PE=3 SV=1//6.30556e-146
Ghir_A01G004820	-0.59743	0.59198	0.67679	gnl|BL_ORD_ID|120286 sp|Q9ZVA4|EP1L3_ARATH EP1-like glycoprotein 3 OS=Arabidopsis thaliana OX=3702 GN=At1g78850 PE=1 SV=1//6.37948e-146
Ghir_A01G005030	-0.2183	1.8755	1.2779	gnl|BL_ORD_ID|65820 sp|Q8S8N3|CLE6_ARATH CLAVATA3/ESR (CLE)-related protein 6 OS=Arabidopsis thaliana OX=3702 GN=CLE6 PE=2 SV=1//1.74865e-06
Ghir_A01G005560	0.3973	-0.053491	0.68768	gnl|BL_ORD_ID|385984 sp|Q8GUK7|RMA3_ARATH E3 ubiquitin-protein ligase RMA3 OS=Arabidopsis thaliana OX=3702 GN=RMA3 PE=1 SV=1//5.57694e-51
Ghir_A01G005670	-0.11791	-0.66872	0.42824	gnl|BL_ORD_ID|54407 sp|Q84WQ5|CBSX5_ARATH CBS domain-containing protein CBSX5 OS=Arabidopsis thaliana OX=3702 GN=CBSX5 PE=2 SV=2//3.74068e-107
Ghir_A01G005680	0.10606	0.69489	0.55028	gnl|BL_ORD_ID|487590 sp|P24805|TSJT1_TOBAC Stem-specific protein TSJT1 OS=Nicotiana tabacum OX=4097 GN=TSJT1 PE=2 SV=1//9.45335e-33
Ghir_A01G005770	-0.48166	-0.39835	0.42142	gnl|BL_ORD_ID|4022 sp|Q9SZR9|AB9G_ARATH ABC transporter G family member 9 OS=Arabidopsis thaliana OX=3702 GN=ABCG9 PE=3 SV=2//0
Ghir_A01G005780	0.77934	0.2187	1.0634	gnl|BL_ORD_ID|260440 sp|Q93VY3|NAC72_ARATH NAC domain-containing protein 72 OS=Arabidopsis thaliana OX=3702 GN=NAC072 PE=2 SV=1//7.05487e-130
Ghir_A01G005800	-0.10637	-1.2573	1.3631	-//-
Ghir_A01G005920	1.8679	3.045	1.4517	-//-
Ghir_A01G005940	3.2972	3.5011	0.19043	-//-
Ghir_A01G006130	-0.096597	-0.28984	0.87494	gnl|BL_ORD_ID|303745 sp|Q8VYN9|PHO32_ARATH Universal stress protein PHOS32 OS=Arabidopsis thaliana OX=3702 GN=PHOS32 PE=1 SV=1//1.66819e-72
Ghir_A01G006200	-0.25705	-0.87218	1.4019	gnl|BL_ORD_ID|52143 sp|O81831|CARP1_ARATH Calcium-binding protein KRP1 OS=Arabidopsis thaliana OX=3702 GN=KRP1 PE=2 SV=1//4.53111e-43
Ghir_A01G006310	0.85412	0.47842	0.54044	gnl|BL_ORD_ID|149286 sp|Q9LSQ4|GH36_ARATH Indole-3-acetic acid-amido synthetase GH3.6 OS=Arabidopsis thaliana OX=3702 GN=GH3.6 PE=1 SV=1//0
Ghir_A01G006390	0.27714	0.19135	0.85053	gnl|BL_ORD_ID|64160 sp|Q69VG1|CIGR1_ORYSJ Chitin-inducible gibberellin-responsive protein 1 OS=Oryza sativa subsp. japonica OX=39947 GN=CIGR1 PE=2 SV=1//0
Ghir_A01G006570	0.01387	-0.42247	0.56589	gnl|BL_ORD_ID|266842 sp|O48915|NDR1_ARATH Protein NDR1 OS=Arabidopsis thaliana OX=3702 GN=NDR1 PE=1 SV=1//2.91958e-35
Ghir_A01G006590	2.4071	1.3801	0.47507	gnl|BL_ORD_ID|493264 sp|P69322|UBIQP_PEA Polyubiquitin OS=Pisum sativum OX=3888 GN=PU1 PE=2 SV=2//9.0139e-35
Ghir_A01G007220	0.68246	-0.23788	0.64482	-//-
Ghir_A01G007240	0.56827	0.029962	1.2102	gnl|BL_ORD_ID|148267 sp|Q9FIA1|GDL87_ARATH GDSL esterase/lipase At5g55050 OS=Arabidopsis thaliana OX=3702 GN=At5g55050 PE=2 SV=1//6.11897e-123
Ghir_A01G007440	0.087604	-0.071529	1.048	gnl|BL_ORD_ID|121283 sp|Q9SXS8|ERF3_TOBAC Ethylene-responsive transcription factor 3 OS=Nicotiana tabacum OX=4097 GN=ERF3 PE=2 SV=1//5.7345e-36
Ghir_A01G007560	0.90268	0.45639	0.2755	gnl|BL_ORD_ID|139685 sp|Q42545|FTSZ1_ARATH Cell division protein FtsZ homolog 1, chloroplastic OS=Arabidopsis thaliana OX=3702 GN=FTSZ1 PE=1 SV=2//5.01067e-172
Ghir_A01G007630	0.32223	0.15516	0.48953	gnl|BL_ORD_ID|158536 sp|Q9FJ62|GPDL4_ARATH Glycerophosphodiester phosphodiesterase GDPDL4 OS=Arabidopsis thaliana OX=3702 GN=GDPDL4 PE=1 SV=1//0
Ghir_A01G007640	-0.25013	-1.2156	1.7355	gnl|BL_ORD_ID|315643 sp|Q9LPS9|PRNL1_ARATH Pirin-like protein At1g50590 OS=Arabidopsis thaliana OX=3702 GN=At1g50590 PE=2 SV=1//2.09957e-135
Ghir_A01G007760	0.052091	0.20694	0.40574	gnl|BL_ORD_ID|510117 sp|Q6ICW6|WNK11_ARATH Probable serine/threonine-protein kinase WNK11 OS=Arabidopsis thaliana OX=3702 GN=WNK11 PE=2 SV=1//1.41352e-172
Ghir_A01G007840	1.7264	2.0946	1.1271	gnl|BL_ORD_ID|519145 sp|Q84R21|Y1559_ARATH DUF21 domain-containing protein At1g55930, chloroplastic OS=Arabidopsis thaliana OX=3702 GN=CBSDUFCH2 PE=2 SV=2//0
Ghir_A01G008300	-0.27503	-0.4632	0.63833	gnl|BL_ORD_ID|475020 sp|Q9H330|TM245_HUMAN Transmembrane protein 245 OS=Homo sapiens OX=9606 GN=TMEM245 PE=1 SV=3//4.74211e-17
Ghir_A01G008590	0.22385	-0.57443	1.2315	gnl|BL_ORD_ID|511229 sp|Q9SI09|XERIC_ARATH Probable E3 ubiquitin-protein ligase XERICO OS=Arabidopsis thaliana OX=3702 GN=XERICO PE=1 SV=1//1.38065e-10
Ghir_A01G008750	1.4525	1.8262	1.5656	gnl|BL_ORD_ID|303736 sp|Q6R8G3|PHO17_ARATH Phosphate transporter PHO1 homolog 7 OS=Arabidopsis thaliana OX=3702 GN=PHO1-H7 PE=2 SV=1//0
Ghir_A01G009260	1.0275	1.5077	0.167	gnl|BL_ORD_ID|240239 sp|O22227|MIZ1_ARATH Protein MIZU-KUSSEI 1 OS=Arabidopsis thaliana OX=3702 GN=MIZ1 PE=1 SV=1//1.69386e-39
Ghir_A01G009270	0.90095	0.43292	0.68332	-//-
Ghir_A01G009300	-0.42102	0.87007	-0.14821	gnl|BL_ORD_ID|57410 sp|Q38775|CDC2D_ANTMA Cell division control protein 2 homolog D OS=Antirrhinum majus OX=4151 GN=CDC2D PE=2 SV=1//1.28262e-179
Ghir_A01G009590	0.3689	1.0077	0.75903	gnl|BL_ORD_ID|535029 sp|Q6YRM6|Y8219_ORYSJ Glycosyltransferase family 92 protein Os08g0121900 OS=Oryza sativa subsp. japonica OX=39947 GN=Os08g0121900 PE=2 SV=1//2.20022e-84
Ghir_A01G009890	0.49916	2.1707	1.0225	gnl|BL_ORD_ID|471878 sp|A0A1P8B554|THLP1_ARATH Thaumatin-like protein 1 OS=Arabidopsis thaliana OX=3702 GN=TLP1 PE=2 SV=1//1.50916e-93
Ghir_A01G009910	1.446	1.2509	1.4415	gnl|BL_ORD_ID|103274 sp|Q9FYB5|DNJ11_ARATH Chaperone protein dnaJ 11, chloroplastic OS=Arabidopsis thaliana OX=3702 GN=ATJ11 PE=1 SV=2//5.71975e-31
Ghir_A01G010260	-0.0649	0.62412	0.16325	-//-
Ghir_A01G010430	0.51397	0.25197	-0.0018318	-//-
Ghir_A01G010470	0.55335	0.81181	0.33724	gnl|BL_ORD_ID|312437 sp|Q93VG8|PPDEX_ARATH DeSI-like protein At4g17486 OS=Arabidopsis thaliana OX=3702 GN=At4g17486 PE=2 SV=1//1.25227e-66
Ghir_A01G010790	2.6925	2.0715	2.7768	gnl|BL_ORD_ID|554553 sp|Q96289|ZAT10_ARATH Zinc finger protein ZAT10 OS=Arabidopsis thaliana OX=3702 GN=ZAT10 PE=2 SV=1//6.30482e-52
Ghir_A01G010960	0.43831	1.1783	0.40925	gnl|BL_ORD_ID|338506 sp|Q8LC30|RAP21_ARATH Ethylene-responsive transcription factor RAP2-1 OS=Arabidopsis thaliana OX=3702 GN=RAP2-1 PE=2 SV=1//7.12911e-43
Ghir_A01G011090	-0.081629	-0.53833	0.40424	-//-
Ghir_A01G011630	0.15104	-1.1191	1.1194	gnl|BL_ORD_ID|110577 sp|Q9FGH9|E70B1_ARATH Exocyst complex component EXO70B1 OS=Arabidopsis thaliana OX=3702 GN=EXO70B1 PE=1 SV=1//2.62788e-94
Ghir_A01G012370	-0.33727	-0.71208	0.89675	-//-
Ghir_A01G012910	0.64656	0.2138	0.14527	gnl|BL_ORD_ID|546584 sp|Q8N8F6|YIPF7_HUMAN Protein YIPF7 OS=Homo sapiens OX=9606 GN=YIPF7 PE=1 SV=2//2.61318e-28
Ghir_A01G013200	0.63551	1.0527	0.041756	-//-
Ghir_A01G013470	0.63862	-0.85167	1.6051	gnl|BL_ORD_ID|491373 sp|O48676|U74B1_ARATH UDP-glycosyltransferase 74B1 OS=Arabidopsis thaliana OX=3702 GN=UGT74B1 PE=1 SV=1//2.64262e-157
Ghir_A01G013560	0.19848	-0.35121	0.69287	gnl|BL_ORD_ID|555250 sp|Q9LQW3|ZHD14_ARATH Zinc-finger homeodomain protein 14 OS=Arabidopsis thaliana OX=3702 GN=ZHD14 PE=1 SV=1//1.79077e-30
Ghir_A01G014060	1.2289	0.011489	1.429	gnl|BL_ORD_ID|295535 sp|Q9LQU4|PCR2_ARATH Protein PLANT CADMIUM RESISTANCE 2 OS=Arabidopsis thaliana OX=3702 GN=PCR2 PE=1 SV=1//9.70557e-50
Ghir_A01G014090	3.9182	5.5153	3.0702	-//-
Ghir_A01G014720	1.0278	0.90982	0.83949	-//-
Ghir_A01G014800	0.23551	0.16095	0.45345	gnl|BL_ORD_ID|12340 sp|Q9C5U1|AHK3_ARATH Histidine kinase 3 OS=Arabidopsis thaliana OX=3702 GN=AHK3 PE=1 SV=1//0
Ghir_A01G015080	1.5647	1.102	1.4596	-//-
Ghir_A01G015120	-0.79925	-0.2778	1.2803	gnl|BL_ORD_ID|199579 sp|O48716|JGB_ARATH Protein JINGUBANG OS=Arabidopsis thaliana OX=3702 GN=JGB PE=1 SV=1//1.1822e-64
Ghir_A01G015840	0.14692	0.36561	0.43077	gnl|BL_ORD_ID|79890 sp|Q38896|CSP4_ARATH Cold shock domain-containing protein 4 OS=Arabidopsis thaliana OX=3702 GN=CSP4 PE=1 SV=1//2.272e-21
Ghir_A01G015870	0.12368	0.68951	-0.38134	gnl|BL_ORD_ID|211184 sp|Q8L883|LAX5_MEDTR Auxin transporter-like protein 5 OS=Medicago truncatula OX=3880 GN=LAX5 PE=2 SV=1//0
Ghir_A01G016110	0.72974	0.36724	0.57278	gnl|BL_ORD_ID|172669 sp|Q9SZN7|HIP26_ARATH Heavy metal-associated isoprenylated plant protein 26 OS=Arabidopsis thaliana OX=3702 GN=HIPP26 PE=1 SV=1//2.0376e-84
Ghir_A01G016120	1.4744	1.531	0.65742	gnl|BL_ORD_ID|46512 sp|Q9LDD1|BRG3_ARATH Probable BOI-related E3 ubiquitin-protein ligase 3 OS=Arabidopsis thaliana OX=3702 GN=BRG3 PE=1 SV=1//5.84755e-20
Ghir_A01G016140	-0.088364	-0.39198	0.38135	gnl|BL_ORD_ID|499098 sp|Q07404|UREH_BACSB Urease accessory protein UreH OS=Bacillus sp. (strain TB-90) OX=36824 GN=ureH PE=3 SV=1//5.1366e-06
Ghir_A01G016180	0.073611	0.39335	0.3652	gnl|BL_ORD_ID|305489 sp|Q9ZVX8|PIP28_ARATH Probable aquaporin PIP2-8 OS=Arabidopsis thaliana OX=3702 GN=PIP2-8 PE=1 SV=1//2.64121e-178
Ghir_A01G016390	0.14922	1.3951	0.8886	gnl|BL_ORD_ID|446910 sp|F4JTP5|STY46_ARATH Serine/threonine-protein kinase STY46 OS=Arabidopsis thaliana OX=3702 GN=STY46 PE=1 SV=1//0
Ghir_A01G016550	0.19481	1.3422	0.050096	gnl|BL_ORD_ID|62699 sp|Q39799|CHI1_GOSHI Endochitinase 1 OS=Gossypium hirsutum OX=3635 PE=3 SV=1//0
Ghir_A01G016680	5.8183	3.3541	5.4841	gnl|BL_ORD_ID|211189 sp|F4JTN2|LAZ1_ARATH Protein LAZ1 OS=Arabidopsis thaliana OX=3702 GN=LAZ1 PE=1 SV=1//0
Ghir_A01G017210	1.2376	1.5223	-0.11318	gnl|BL_ORD_ID|231136 sp|P46488|MDHG_CUCSA Malate dehydrogenase, glyoxysomal OS=Cucumis sativus OX=3659 GN=MDHG PE=2 SV=1//1.27661e-171
Ghir_A01G017230	-0.36841	-0.62851	1.5893	gnl|BL_ORD_ID|190843 sp|Q9LJM4|IKU2_ARATH Receptor-like protein kinase HAIKU2 OS=Arabidopsis thaliana OX=3702 GN=IKU2 PE=1 SV=1//0
Ghir_A01G017310	0.49999	0.32256	0.58916	gnl|BL_ORD_ID|311232 sp|Q9M7K4|POT5_ARATH Potassium transporter 5 OS=Arabidopsis thaliana OX=3702 GN=POT5 PE=1 SV=1//0
Ghir_A01G017320	5.0903	5.4913	4.9127	gnl|BL_ORD_ID|311232 sp|Q9M7K4|POT5_ARATH Potassium transporter 5 OS=Arabidopsis thaliana OX=3702 GN=POT5 PE=1 SV=1//0
Ghir_A01G017340	-1.474	-1.6431	2.1731	-//-
Ghir_A01G017520	0.60591	0.11192	0.11238	gnl|BL_ORD_ID|268747 sp|O82595|NGA4_ARATH B3 domain-containing transcription factor NGA4 OS=Arabidopsis thaliana OX=3702 GN=NGA4 PE=1 SV=2//1.54296e-07
Ghir_A01G018070	0.0090713	0.31229	0.31362	gnl|BL_ORD_ID|199407 sp|Q6GQJ2|JADE1_XENLA Protein Jade-1 OS=Xenopus laevis OX=8355 GN=jade1 PE=2 SV=1//1.71743e-11
Ghir_A01G018130	-0.34712	-1.0963	2.099	gnl|BL_ORD_ID|121210 sp|Q9SFE4|ERF12_ARATH Ethylene-responsive transcription factor ERF012 OS=Arabidopsis thaliana OX=3702 GN=ERF012 PE=2 SV=1//2.53037e-31
Ghir_A01G018200	1.6196	1.5885	0.61033	gnl|BL_ORD_ID|296564 sp|Q5F3V3|PDS5A_CHICK Sister chromatid cohesion protein PDS5 homolog A OS=Gallus gallus OX=9031 GN=PDS5A PE=2 SV=2//9.3323e-73
Ghir_A01G018410	1.0376	2.0028	1.8161	gnl|BL_ORD_ID|223363 sp|Q9FG33|LRKS5_ARATH Probable L-type lectin-domain containing receptor kinase S.5 OS=Arabidopsis thaliana OX=3702 GN=LECRKS5 PE=2 SV=1//0
Ghir_A01G018470	-0.40049	-0.64625	0.49147	gnl|BL_ORD_ID|223363 sp|Q9FG33|LRKS5_ARATH Probable L-type lectin-domain containing receptor kinase S.5 OS=Arabidopsis thaliana OX=3702 GN=LECRKS5 PE=2 SV=1//0
Ghir_A01G018500	0.5702	0.30897	0.55226	gnl|BL_ORD_ID|508113 sp|Q9M2P8|VQ25_ARATH VQ motif-containing protein 25 OS=Arabidopsis thaliana OX=3702 GN=VQ25 PE=3 SV=1//8.69335e-12
Ghir_A01G018680	0.17156	0.14964	0.48586	gnl|BL_ORD_ID|49168 sp|O80683|CAB25_ARATH Calmodulin-binding protein 25 OS=Arabidopsis thaliana OX=3702 GN=CAMBP25 PE=1 SV=1//1.43496e-19
Ghir_A01G018890	-0.13426	0.17034	0.37087	gnl|BL_ORD_ID|48833 sp|Q42798|C93A1_SOYBN 3,9-dihydroxypterocarpan 6A-monooxygenase OS=Glycine max OX=3847 GN=CYP93A1 PE=1 SV=1//7.08089e-146
Ghir_A01G019130	0.66676	0.24681	-0.045019	gnl|BL_ORD_ID|429164 sp|Q9MA74|SDC1_ARATH Serine decarboxylase OS=Arabidopsis thaliana OX=3702 GN=SDC PE=1 SV=1//0
Ghir_A01G019140	0.79684	1.3108	-0.25181	-//-
Ghir_A01G019420	-0.4803	-0.34118	0.66846	gnl|BL_ORD_ID|92998 sp|Q43714|DCS3_GOSAR (+)-delta-cadinene synthase isozyme A OS=Gossypium arboreum OX=29729 GN=CAD1-A PE=2 SV=1//0
Ghir_A01G019430	-0.049195	0.30189	1.0739	gnl|BL_ORD_ID|92998 sp|Q43714|DCS3_GOSAR (+)-delta-cadinene synthase isozyme A OS=Gossypium arboreum OX=29729 GN=CAD1-A PE=2 SV=1//0
Ghir_A01G019450	1.3636	0.074061	1.1693	gnl|BL_ORD_ID|104554 sp|Q9SVC5|DOF35_ARATH Dof zinc finger protein DOF3.5 OS=Arabidopsis thaliana OX=3702 GN=DOF3.5 PE=3 SV=1//3.33976e-40
Ghir_A01G019460	0.94479	-0.074185	1.0053	gnl|BL_ORD_ID|326265 sp|Q84TG3|PUB23_ARATH E3 ubiquitin-protein ligase PUB23 OS=Arabidopsis thaliana OX=3702 GN=PUB23 PE=1 SV=1//1.73112e-178
Ghir_A01G019470	0.32223	0.51473	-0.037441	gnl|BL_ORD_ID|45235 sp|Q9SJ56|BLH1_ARATH BEL1-like homeodomain protein 1 OS=Arabidopsis thaliana OX=3702 GN=BLH1 PE=1 SV=1//1.86974e-162
Ghir_A01G019560	0.58045	0.19288	0.13911	gnl|BL_ORD_ID|269469 sp|Q9SRN0|NHL1_ARATH NDR1/HIN1-like protein 1 OS=Arabidopsis thaliana OX=3702 GN=NHL1 PE=2 SV=1//3.30384e-88
Ghir_A01G019570	0.32618	-0.26187	0.53424	gnl|BL_ORD_ID|269473 sp|Q9FNH6|NHL3_ARATH NDR1/HIN1-like protein 3 OS=Arabidopsis thaliana OX=3702 GN=NHL3 PE=1 SV=1//9.74265e-67
Ghir_A01G019680	1.2095	0.8968	0.6386	gnl|BL_ORD_ID|435441 sp|Q94KL7|SILD_FORIN Secoisolariciresinol dehydrogenase (Fragment) OS=Forsythia intermedia OX=55183 PE=1 SV=1//8.23295e-91
Ghir_A01G019690	1.1869	1.9843	0.774	gnl|BL_ORD_ID|435441 sp|Q94KL7|SILD_FORIN Secoisolariciresinol dehydrogenase (Fragment) OS=Forsythia intermedia OX=55183 PE=1 SV=1//3.80653e-90
Ghir_A01G019700	0.55073	0.63966	0.43767	gnl|BL_ORD_ID|435441 sp|Q94KL7|SILD_FORIN Secoisolariciresinol dehydrogenase (Fragment) OS=Forsythia intermedia OX=55183 PE=1 SV=1//4.08403e-83
Ghir_A01G019720	0.049736	1.8709	1.1382	gnl|BL_ORD_ID|435442 sp|Q94KL8|SILD_PODPE Secoisolariciresinol dehydrogenase (Fragment) OS=Podophyllum peltatum OX=35933 PE=1 SV=1//3.06792e-91
Ghir_A01G020170	0.50105	0.21086	0.13522	gnl|BL_ORD_ID|391908 sp|Q9LUG5|RPF2_ARATH Ribosome production factor 2 homolog OS=Arabidopsis thaliana OX=3702 GN=At3g23620 PE=2 SV=1//6.48896e-143
Ghir_A01G020240	0.22135	0.52321	-0.45734	gnl|BL_ORD_ID|330533 sp|Q9SJQ1|PXC1_ARATH Leucine-rich repeat receptor-like protein kinase PXC1 OS=Arabidopsis thaliana OX=3702 GN=PXC1 PE=1 SV=1//0
Ghir_A01G020410	0.64997	0.21901	-0.023845	gnl|BL_ORD_ID|148251 sp|Q9FFN0|GDL72_ARATH GDSL esterase/lipase At5g03810 OS=Arabidopsis thaliana OX=3702 GN=At5g03810 PE=3 SV=1//2.94943e-166
Ghir_A01G020720	0.77533	-0.33171	-0.84478	gnl|BL_ORD_ID|305470 sp|P43287|PIP22_ARATH Aquaporin PIP2-2 OS=Arabidopsis thaliana OX=3702 GN=PIP2-2 PE=1 SV=2//1.24163e-173
Ghir_A01G021100	4.0524	5.4817	1.8895	gnl|BL_ORD_ID|42979 sp|Q9LV33|BGL44_ARATH Beta-glucosidase 44 OS=Arabidopsis thaliana OX=3702 GN=BGLU44 PE=2 SV=1//0
Ghir_A01G021360	0.52577	1.8608	0.36373	gnl|BL_ORD_ID|308293 sp|Q944R1|PLY15_ARATH Probable pectate lyase 15 OS=Arabidopsis thaliana OX=3702 GN=At4g13710 PE=2 SV=1//9.34278e-170
Ghir_A01G021660	0.76762	0.75876	0.31949	-//-
Ghir_A01G021960	0.82102	0.17197	0.14162	gnl|BL_ORD_ID|99830 sp|Q8S9H7|DIV_ANTMA Transcription factor DIVARICATA OS=Antirrhinum majus OX=4151 GN=DIVARICATA PE=2 SV=1//1.29391e-96
Ghir_A01G021980	1.807	0.88713	-0.11585	-//-
Ghir_A01G022450	-0.49669	-1.3556	1.0994	gnl|BL_ORD_ID|429708 sp|Q9SCU0|SDR2A_ARATH Short-chain dehydrogenase reductase 2a OS=Arabidopsis thaliana OX=3702 GN=SDR2a PE=3 SV=1//2.01876e-147
Ghir_A01G022550	1.2579	0.8416	0.57665	gnl|BL_ORD_ID|528579 sp|Q9SD53|Y3720_ARATH UPF0481 protein At3g47200 OS=Arabidopsis thaliana OX=3702 GN=At3g47200 PE=2 SV=1//2.58649e-26
Ghir_A01G022810	0.77931	0.59854	0.45075	gnl|BL_ORD_ID|121145 sp|P42759|ERD10_ARATH Dehydrin ERD10 OS=Arabidopsis thaliana OX=3702 GN=ERD10 PE=1 SV=1//1.17275e-08
Ghir_A01G022870	-0.32549	0.92563	0.59083	gnl|BL_ORD_ID|172277 sp|Q9ZRA2|HGD_ARATH Homogentisate 1,2-dioxygenase OS=Arabidopsis thaliana OX=3702 GN=HGO PE=2 SV=2//3.35443e-22
Ghir_A02G000350	-0.46035	0.048226	1.0114	gnl|BL_ORD_ID|510465 sp|Q9LY00|WRK70_ARATH Probable WRKY transcription factor 70 OS=Arabidopsis thaliana OX=3702 GN=WRKY70 PE=2 SV=1//5.51722e-30
Ghir_A02G000500	-0.36239	-0.11023	0.35234	gnl|BL_ORD_ID|326255 sp|Q9LZW3|PUB16_ARATH U-box domain-containing protein 16 OS=Arabidopsis thaliana OX=3702 GN=PUB16 PE=2 SV=1//0
Ghir_A02G000650	0.12234	0.45431	0.25711	gnl|BL_ORD_ID|476365 sp|O80910|TOL6_ARATH TOM1-like protein 6 OS=Arabidopsis thaliana OX=3702 GN=TOL6 PE=1 SV=1//4.0267e-18
Ghir_A02G000750	1.4622	2.0114	0.88724	gnl|BL_ORD_ID|491379 sp|O22822|U74F2_ARATH UDP-glycosyltransferase 74F2 OS=Arabidopsis thaliana OX=3702 GN=UGT74F2 PE=1 SV=1//1.29547e-165
Ghir_A02G001060	0.81671	1.0052	-0.15441	gnl|BL_ORD_ID|263855 sp|Q66S13|NATT4_THANI Natterin-4 OS=Thalassophryne nattereri OX=289382 PE=2 SV=1//3.87705e-06
Ghir_A02G001070	0.99015	1.1775	-0.17988	-//-
Ghir_A02G001560	-0.52824	0.64364	0.68656	-//-
Ghir_A02G001590	0.70627	0.41294	-0.73915	-//-
Ghir_A02G001730	1.1585	1.3737	-0.65812	gnl|BL_ORD_ID|234527 sp|Q2KIJ2|MET18_BOVIN Histidine protein methyltransferase 1 homolog OS=Bos taurus OX=9913 GN=METTL18 PE=2 SV=1//9.36448e-13
Ghir_A02G001780	0.24879	1.0237	0.15138	gnl|BL_ORD_ID|148177 sp|Q9SFC6|GDIR_ARATH Rho GDP-dissociation inhibitor 1 OS=Arabidopsis thaliana OX=3702 GN=GDI1 PE=1 SV=1//3.78662e-80
Ghir_A02G002020	0.36348	-0.23325	0.68436	gnl|BL_ORD_ID|512109 sp|P35694|XTH2_SOYBN Xyloglucan endotransglucosylase/hydrolase 2 OS=Glycine max OX=3847 PE=2 SV=1//1.28837e-157
Ghir_A02G002190	0.1538	0.88747	0.083485	gnl|BL_ORD_ID|142275 sp|Q9LIS3|GAE6_ARATH UDP-glucuronate 4-epimerase 6 OS=Arabidopsis thaliana OX=3702 GN=GAE6 PE=1 SV=1//0
Ghir_A02G002270	Inf	3.73	4.5228	-//-
Ghir_A02G002830	0.89003	0.91878	-0.29328	-//-
Ghir_A02G002840	0.84929	0.082388	-0.12227	gnl|BL_ORD_ID|163299 sp|Q9ZW24|GSTU7_ARATH Glutathione S-transferase U7 OS=Arabidopsis thaliana OX=3702 GN=GSTU7 PE=2 SV=1//1.1063e-59
Ghir_A02G003360	-0.44967	-0.33658	0.8863	-//-
Ghir_A02G003460	0.40582	-0.0056039	1.524	gnl|BL_ORD_ID|550419 sp|P05332|YP20_BACLI Uncharacterized N-acetyltransferase p20 OS=Bacillus licheniformis OX=1402 GN=p20 PE=4 SV=1//2.34129e-18
Ghir_A02G003610	0.36995	0.60315	0.1668	-//-
Ghir_A02G003860	2.6019	0.40842	1.1402	-//-
Ghir_A02G003910	0.097117	0.6345	0.46604	gnl|BL_ORD_ID|5819 sp|Q84MB3|ACCH1_ARATH 1-aminocyclopropane-1-carboxylate oxidase homolog 1 OS=Arabidopsis thaliana OX=3702 GN=At1g06620 PE=2 SV=1//1.99107e-147
Ghir_A02G003930	0.9691	1.6899	0.76078	gnl|BL_ORD_ID|5819 sp|Q84MB3|ACCH1_ARATH 1-aminocyclopropane-1-carboxylate oxidase homolog 1 OS=Arabidopsis thaliana OX=3702 GN=At1g06620 PE=2 SV=1//1.23835e-105
Ghir_A02G003980	0.24128	0.78273	0.67106	gnl|BL_ORD_ID|121317 sp|Q8LDC8|ERF92_ARATH Ethylene-responsive transcription factor 1B OS=Arabidopsis thaliana OX=3702 GN=ERF1B PE=1 SV=2//1.71449e-61
Ghir_A02G003990	0.2145	0.71845	-0.46043	-//-
Ghir_A02G004000	0.63833	1.1081	0.2058	-//-
Ghir_A02G004240	0.8105	0.25734	0.046972	gnl|BL_ORD_ID|326053 sp|Q9FNL7|PTR3_ARATH Protein NRT1/ PTR FAMILY 5.2 OS=Arabidopsis thaliana OX=3702 GN=NPF5.2 PE=2 SV=1//0
Ghir_A02G004380	-0.32377	-0.55978	0.47457	-//-
Ghir_A02G004660	-0.6646	-0.1925	0.72895	gnl|BL_ORD_ID|111843 sp|Q8LBI9|EDL16_ARATH Sugar transporter ERD6-like 16 OS=Arabidopsis thaliana OX=3702 GN=At5g18840 PE=2 SV=2//0
Ghir_A02G004720	-0.22799	0.76953	0.065418	gnl|BL_ORD_ID|422297 sp|F4JY37|RUK_ARATH Serine/threonine-protein kinase RUNKEL OS=Arabidopsis thaliana OX=3702 GN=RUK PE=1 SV=1//3.66508e-34
Ghir_A02G005260	0.50891	1.0701	0.22882	gnl|BL_ORD_ID|345604 sp|F4JQZ3|REN1_ARATH Rho GTPase-activating protein REN1 OS=Arabidopsis thaliana OX=3702 GN=REN1 PE=1 SV=2//8.38688e-18
Ghir_A02G005340	-0.14355	-0.81808	0.81611	gnl|BL_ORD_ID|71866 sp|Q8GZ17|COBL7_ARATH COBRA-like protein 7 OS=Arabidopsis thaliana OX=3702 GN=COBL7 PE=1 SV=2//0
Ghir_A02G005550	0.35301	-0.51768	1.7006	gnl|BL_ORD_ID|435749 sp|Q6AVN2|SIRP1_ORYSJ E3 ubiquitin-protein ligase SIRP1 OS=Oryza sativa subsp. japonica OX=39947 GN=SIRP1 PE=1 SV=1//9.90857e-10
Ghir_A02G005640	0.42993	-0.12293	0.64117	gnl|BL_ORD_ID|510440 sp|Q9FGZ4|WRK48_ARATH Probable WRKY transcription factor 48 OS=Arabidopsis thaliana OX=3702 GN=WRKY48 PE=2 SV=1//2.40458e-52
Ghir_A02G005720	0.54929	-0.11889	1.0466	gnl|BL_ORD_ID|259157 sp|Q9FGY3|MYB78_ARATH Transcription factor MYB78 OS=Arabidopsis thaliana OX=3702 GN=MYB78 PE=2 SV=1//2.68512e-76
Ghir_A02G005800	1.6236	1.3683	0.99532	gnl|BL_ORD_ID|506682 sp|Q5THJ4|VP13D_HUMAN Vacuolar protein sorting-associated protein 13D OS=Homo sapiens OX=9606 GN=VPS13D PE=1 SV=2//2.69888e-06
Ghir_A02G005890	1.7598	1.0951	0.87428	-//-
Ghir_A02G006680	0.54612	-0.15034	0.66405	-//-
Ghir_A02G006800	0.61333	-0.67674	0.95183	gnl|BL_ORD_ID|326271 sp|Q9LSA6|PUB29_ARATH U-box domain-containing protein 29 OS=Arabidopsis thaliana OX=3702 GN=PUB29 PE=1 SV=1//3.58623e-80
Ghir_A02G007110	0.34005	0.18109	1.0232	gnl|BL_ORD_ID|428080 sp|Q9SDQ3|SCL1_ARATH Scarecrow-like protein 1 OS=Arabidopsis thaliana OX=3702 GN=SCL1 PE=2 SV=1//1.48416e-165
Ghir_A02G007290	-0.11092	-0.6416	0.48567	gnl|BL_ORD_ID|308850 sp|Q6NPR7|PMTO_ARATH Probable methyltransferase PMT24 OS=Arabidopsis thaliana OX=3702 GN=At1g29470 PE=2 SV=1//0
Ghir_A02G007380	-0.4074	0.15906	1.28	gnl|BL_ORD_ID|68614 sp|Q9LPK5|CML44_ARATH Probable calcium-binding protein CML44 OS=Arabidopsis thaliana OX=3702 GN=CML44 PE=2 SV=2//4.86486e-39
Ghir_A02G007550	-0.2977	-0.48535	1.6649	gnl|BL_ORD_ID|515174 sp|O04086|Y1105_ARATH Probable receptor-like protein kinase At1g11050 OS=Arabidopsis thaliana OX=3702 GN=At1g11050 PE=2 SV=1//0
Ghir_A02G007610	0.82807	-0.42957	0.31315	gnl|BL_ORD_ID|260396 sp|Q39013|NAC2_ARATH NAC domain-containing protein 2 OS=Arabidopsis thaliana OX=3702 GN=NAC002 PE=2 SV=2//7.65886e-139
Ghir_A02G007750	2.2757	1.3293	0.65204	gnl|BL_ORD_ID|510630 sp|Q501F8|WTR32_ARATH WAT1-related protein At4g08300 OS=Arabidopsis thaliana OX=3702 GN=At4g08300 PE=2 SV=1//6.92427e-159
Ghir_A02G008070	0.64019	0.75909	0.3428	gnl|BL_ORD_ID|338509 sp|Q8H1E4|RAP24_ARATH Ethylene-responsive transcription factor RAP2-4 OS=Arabidopsis thaliana OX=3702 GN=RAP2-4 PE=1 SV=1//7.44621e-62
Ghir_A02G008130	-0.46302	-1.5108	1.7033	gnl|BL_ORD_ID|124257 sp|Q9ZPE7|EXO_ARATH Protein EXORDIUM OS=Arabidopsis thaliana OX=3702 GN=EXO PE=2 SV=1//1.2528e-142
Ghir_A02G008160	-0.14199	-0.2639	0.9225	-//-
Ghir_A02G008400	0.091621	0.4091	0.29214	gnl|BL_ORD_ID|41561 sp|F4I9T0|BCHB_ARATH BEACH domain-containing protein B OS=Arabidopsis thaliana OX=3702 GN=BCHB PE=4 SV=1//0
Ghir_A02G008720	0.51202	0.43653	1.02	gnl|BL_ORD_ID|554553 sp|Q96289|ZAT10_ARATH Zinc finger protein ZAT10 OS=Arabidopsis thaliana OX=3702 GN=ZAT10 PE=2 SV=1//7.5257e-53
Ghir_A02G009260	0.43126	-0.42088	1.1725	gnl|BL_ORD_ID|68612 sp|Q9SVG9|CML42_ARATH Calcium-binding protein CML42 OS=Arabidopsis thaliana OX=3702 GN=CML42 PE=1 SV=1//1.46704e-56
Ghir_A02G009430	0.57148	0.34723	-0.19792	gnl|BL_ORD_ID|53956 sp|Q6TGC6|CBK1_PNECA Serine/threonine-protein kinase CBK1 OS=Pneumocystis carinii OX=4754 GN=CBK1 PE=2 SV=1//2.8166e-141
Ghir_A02G009660	0.21593	-1.9179	2.382	gnl|BL_ORD_ID|512100 sp|Q38857|XTH22_ARATH Xyloglucan endotransglucosylase/hydrolase protein 22 OS=Arabidopsis thaliana OX=3702 GN=XTH22 PE=1 SV=1//8.36623e-145
Ghir_A02G009770	-0.64517	-0.97226	1.4214	gnl|BL_ORD_ID|305710 sp|Q9SII6|PIX13_ARATH Probable serine/threonine-protein kinase PIX13 OS=Arabidopsis thaliana OX=3702 GN=PIX13 PE=1 SV=2//5.32958e-151
Ghir_A02G010300	0.0065477	-0.3593	0.37113	gnl|BL_ORD_ID|44869 sp|Q03685|BIP5_TOBAC Luminal-binding protein 5 OS=Nicotiana tabacum OX=4097 GN=BIP5 PE=2 SV=1//0
Ghir_A02G010660	1.1134	0.39781	0.95162	-//-
Ghir_A02G010770	0.12415	-0.051383	0.8104	-//-
Ghir_A02G011200	0.15999	0.8206	0.11244	gnl|BL_ORD_ID|31116 sp|Q7ZZ25|ATD1A_DANRE ATPase family AAA domain-containing protein 1-A OS=Danio rerio OX=7955 GN=atad1a PE=2 SV=2//2.2068e-70
Ghir_A02G011250	5.0169	0.69867	0.22817	gnl|BL_ORD_ID|518308 sp|Q6DST1|Y1465_ARATH Late embryogenesis abundant protein At1g64065 OS=Arabidopsis thaliana OX=3702 GN=At1g64065 PE=2 SV=1//4.97758e-35
Ghir_A02G012190	-0.054178	-0.12185	0.60453	-//-
Ghir_A02G012950	-0.026964	0.0209	0.44289	gnl|BL_ORD_ID|314092 sp|Q9LIC6|PR1F3_ARATH PRA1 family protein F3 OS=Arabidopsis thaliana OX=3702 GN=PRA1F3 PE=1 SV=1//4.13176e-55
Ghir_A02G013120	0.35194	0.48726	0.59638	gnl|BL_ORD_ID|227997 sp|Q9CA83|MAOP4_ARATH NADP-dependent malic enzyme 4, chloroplastic OS=Arabidopsis thaliana OX=3702 GN=NADP-ME4 PE=1 SV=1//0
Ghir_A02G013780	0.30718	0.62783	0.84328	gnl|BL_ORD_ID|17698 sp|Q945B6|AOP1L_ARATH Probable 2-oxoglutarate-dependent dioxygenase AOP1.2 OS=Arabidopsis thaliana OX=3702 GN=AOP1.2 PE=2 SV=1//8.77282e-68
Ghir_A02G014180	-0.39197	-0.82401	1.1882	gnl|BL_ORD_ID|438304 sp|Q0JKZ0|SNL6_ORYSJ Cinnamoyl-CoA reductase-like SNL6 OS=Oryza sativa subsp. japonica OX=39947 GN=SNL6 PE=3 SV=1//9.42619e-44
Ghir_A02G014390	1.4846	0.44354	1.1026	-//-
Ghir_A02G014590	1.3394	0.088158	0.44972	gnl|BL_ORD_ID|56465 sp|Q6K9A2|CCR1_ORYSJ Cinnamoyl-CoA reductase 1 OS=Oryza sativa subsp. japonica OX=39947 GN=CCR1 PE=1 SV=1//7.78731e-56
Ghir_A02G014810	1.6254	2.6748	-0.021013	-//-
Ghir_A02G015050	-0.28216	-0.46612	0.9207	gnl|BL_ORD_ID|510443 sp|Q93WU9|WRK51_ARATH Probable WRKY transcription factor 51 OS=Arabidopsis thaliana OX=3702 GN=WRKY51 PE=1 SV=1//1.31202e-29
Ghir_A02G015070	2.2496	2.1121	0.22171	gnl|BL_ORD_ID|494521 sp|F8WKW0|UGT1_GARJA Crocetin glucosyltransferase, chloroplastic OS=Gardenia jasminoides OX=114476 GN=UGT75L6 PE=1 SV=1//6.09177e-151
Ghir_A02G015170	-0.2812	0.16257	1.4394	gnl|BL_ORD_ID|4556 sp|Q9FGF8|ABR1_ARATH Ethylene-responsive transcription factor ABR1 OS=Arabidopsis thaliana OX=3702 GN=ABR1 PE=2 SV=1//4.88052e-21
Ghir_A02G015200	0.61847	-0.36268	1.506	-//-
Ghir_A02G015210	0.15214	-0.37448	1.3634	-//-
Ghir_A02G015540	-2.048	#NAME?	4.4143	gnl|BL_ORD_ID|79593 sp|Q9M9M4|CSLD3_ARATH Cellulose synthase-like protein D3 OS=Arabidopsis thaliana OX=3702 GN=CSLD3 PE=1 SV=1//1.17474e-114
Ghir_A02G015550	-1.5788	-1.8013	2.2415	gnl|BL_ORD_ID|512101 sp|Q38910|XTH23_ARATH Probable xyloglucan endotransglucosylase/hydrolase protein 23 OS=Arabidopsis thaliana OX=3702 GN=XTH23 PE=2 SV=1//4.26427e-134
Ghir_A02G015930	0.34069	0.45313	-0.16512	gnl|BL_ORD_ID|121297 sp|O65665|ERF60_ARATH Ethylene-responsive transcription factor ERF060 OS=Arabidopsis thaliana OX=3702 GN=ERF060 PE=2 SV=1//4.97001e-54
Ghir_A02G016110	0.086405	0.0060767	0.70903	gnl|BL_ORD_ID|223357 sp|Q9LXA5|LRK91_ARATH L-type lectin-domain containing receptor kinase IX.1 OS=Arabidopsis thaliana OX=3702 GN=LECRK91 PE=1 SV=1//2.4036e-162
Ghir_A02G016200	0.7134	0.99253	0.33993	gnl|BL_ORD_ID|111776 sp|F4JSV3|EDA40_ARATH Probable E3 ubiquitin-protein ligase EDA40 OS=Arabidopsis thaliana OX=3702 GN=EDA40 PE=2 SV=1//4.30231e-156
Ghir_A02G016400	0.53318	0.49701	0.52948	gnl|BL_ORD_ID|166998 sp|P46604|HAT22_ARATH Homeobox-leucine zipper protein HAT22 OS=Arabidopsis thaliana OX=3702 GN=HAT22 PE=1 SV=1//5.28183e-54
Ghir_A02G016520	0.47287	1.5584	-0.33312	gnl|BL_ORD_ID|47816 sp|C0Z2L5|BZP44_ARATH bZIP transcription factor 44 OS=Arabidopsis thaliana OX=3702 GN=BZIP44 PE=1 SV=1//1.26702e-11
Ghir_A02G016820	-0.03484	-0.40204	0.59502	gnl|BL_ORD_ID|299386 sp|Q9SZE7|PER51_ARATH Peroxidase 51 OS=Arabidopsis thaliana OX=3702 GN=PER51 PE=2 SV=1//2.83544e-172
Ghir_A02G016980	1.6701	1.7991	-0.19674	gnl|BL_ORD_ID|48778 sp|Q6WNQ8|C81E8_MEDTR Cytochrome P450 81E8 OS=Medicago truncatula OX=3880 GN=CYP81E8 PE=2 SV=1//5.87551e-176
Ghir_A02G017190	-1.0097	-1.2779	0.84907	gnl|BL_ORD_ID|226646 sp|O80888|M3K17_ARATH Mitogen-activated protein kinase kinase kinase 17 OS=Arabidopsis thaliana OX=3702 GN=MAPKKK17 PE=1 SV=1//9.54504e-58
Ghir_A02G017260	0.65847	1.619	Inf	-//-
Ghir_A02G017300	Inf	4.7558	Inf	-//-
Ghir_A02G017420	-0.80815	0.76098	1.7543	gnl|BL_ORD_ID|294711 sp|A0A1I9LMX5|PCEP9_ARATH Precursor of CEP9 OS=Arabidopsis thaliana OX=3702 GN=CEP9 PE=1 SV=1//4.54628e-09
Ghir_A02G017430	-1.0082	-0.44531	0.78832	-//-
Ghir_A02G017510	-0.90294	-0.7401	0.80162	gnl|BL_ORD_ID|422028 sp|O64837|RTNLM_ARATH Reticulon-like protein B13 OS=Arabidopsis thaliana OX=3702 GN=RTNLB13 PE=2 SV=1//2.73808e-20
Ghir_A02G017890	-0.24025	-1.0134	0.90536	gnl|BL_ORD_ID|491169 sp|Q9SYZ7|U496A_ARATH UPF0496 protein At4g34320 OS=Arabidopsis thaliana OX=3702 GN=At4g34320 PE=2 SV=1//2.70506e-21
Ghir_A02G017910	-0.77879	-0.43342	0.65576	gnl|BL_ORD_ID|491187 sp|Q56XQ0|U496I_ARATH UPF0496 protein At2g18630 OS=Arabidopsis thaliana OX=3702 GN=At2g18630 PE=2 SV=3//1.55431e-21
Ghir_A02G017970	0.73636	0.81506	0.61142	gnl|BL_ORD_ID|31051 sp|O23208|ATB40_ARATH Homeobox-leucine zipper protein ATHB-40 OS=Arabidopsis thaliana OX=3702 GN=ATHB-40 PE=2 SV=3//1.52494e-60
Ghir_A02G017990	0.11627	0.47724	0.47079	gnl|BL_ORD_ID|289326 sp|Q9LVQ8|P2C80_ARATH Probable protein phosphatase 2C 80 OS=Arabidopsis thaliana OX=3702 GN=At5g66720 PE=2 SV=1//1.93667e-140
Ghir_A02G018620	0.67573	-0.0094413	-0.77493	gnl|BL_ORD_ID|3766 sp|Q147F9|AATPC_ARATH AAA-ATPase At3g50940 OS=Arabidopsis thaliana OX=3702 GN=At3g50940 PE=2 SV=1//2.32535e-119
Ghir_A02G018670	-0.53911	-0.66747	1.8491	gnl|BL_ORD_ID|58237 sp|Q9FKW4|CDPKS_ARATH Calcium-dependent protein kinase 28 OS=Arabidopsis thaliana OX=3702 GN=CPK28 PE=1 SV=1//1.73165e-15
Ghir_A02G018680	0.36108	0.77678	-0.22914	gnl|BL_ORD_ID|103274 sp|Q9FYB5|DNJ11_ARATH Chaperone protein dnaJ 11, chloroplastic OS=Arabidopsis thaliana OX=3702 GN=ATJ11 PE=1 SV=2//1.78013e-32
Ghir_A02G018760	-0.32102	1.4318	0.76855	gnl|BL_ORD_ID|227731 sp|C0HJB3|MANA_CANEN Alpha-mannosidase OS=Canavalia ensiformis OX=3823 PE=1 SV=1//0
Ghir_A02G018920	0.05928	0.76079	0.29054	-//-
Ghir_A02G019040	0.11197	0.51146	0.29744	gnl|BL_ORD_ID|306533 sp|Q9C5Y0|PLDD1_ARATH Phospholipase D delta OS=Arabidopsis thaliana OX=3702 GN=PLDDELTA PE=1 SV=2//4.47009e-17
Ghir_A02G019070	-0.42525	1.1133	0.35565	gnl|BL_ORD_ID|41288 sp|Q93VH2|BBD2_ARATH Bifunctional nuclease 2 OS=Arabidopsis thaliana OX=3702 GN=BBD2 PE=2 SV=1//1.52215e-37
Ghir_A02G019300	0.62057	0.48326	0.45388	gnl|BL_ORD_ID|52785 sp|P30567|CATA2_GOSHI Catalase isozyme 2 OS=Gossypium hirsutum OX=3635 GN=CAT2 PE=2 SV=1//0
Ghir_A02G019330	-0.10257	-0.63785	0.8202	gnl|BL_ORD_ID|305710 sp|Q9SII6|PIX13_ARATH Probable serine/threonine-protein kinase PIX13 OS=Arabidopsis thaliana OX=3702 GN=PIX13 PE=1 SV=2//7.80697e-155
Ghir_A02G019450	-0.26015	-0.31626	0.59359	gnl|BL_ORD_ID|289261 sp|Q9SD02|P2C47_ARATH Probable protein phosphatase 2C 47 OS=Arabidopsis thaliana OX=3702 GN=At3g51470 PE=1 SV=1//1.07467e-169
Ghir_A02G019480	-0.20719	-0.53726	0.50406	gnl|BL_ORD_ID|195295 sp|Q9C5S2|IRE1A_ARATH Serine/threonine-protein kinase/endoribonuclease IRE1a OS=Arabidopsis thaliana OX=3702 GN=IRE1A PE=1 SV=1//1.1941e-17
Ghir_A03G000060	0.42494	1.4935	-0.73931	gnl|BL_ORD_ID|677 sp|P17407|21KD_DAUCA 21 kDa protein OS=Daucus carota OX=4039 PE=2 SV=1//8.19916e-47
Ghir_A03G000420	0.3481	0.52467	0.41496	gnl|BL_ORD_ID|458036 sp|P93654|SYP22_ARATH Syntaxin-22 OS=Arabidopsis thaliana OX=3702 GN=SYP22 PE=1 SV=1//1.13077e-113
Ghir_A03G000460	0.44806	-0.13338	1.6612	gnl|BL_ORD_ID|259125 sp|Q8GWP0|MYB39_ARATH Transcription factor MYB39 OS=Arabidopsis thaliana OX=3702 GN=MYB39 PE=2 SV=1//1.12205e-70
Ghir_A03G000520	0.073162	0.60148	0.018428	-//-
Ghir_A03G000710	-0.036415	0.59381	0.17123	gnl|BL_ORD_ID|305584 sp|Q8S7M7|PIRL5_ORYSJ Plant intracellular Ras-group-related LRR protein 5 OS=Oryza sativa subsp. japonica OX=39947 GN=IRL5 PE=2 SV=1//1.49667e-172
Ghir_A03G000790	1.4997	0.99594	0.2616	gnl|BL_ORD_ID|326015 sp|Q9LQL2|PTR14_ARATH Protein NRT1/ PTR FAMILY 7.3 OS=Arabidopsis thaliana OX=3702 GN=NPF7.3 PE=1 SV=2//0
Ghir_A03G000880	0.74882	0.41135	-0.30367	gnl|BL_ORD_ID|46512 sp|Q9LDD1|BRG3_ARATH Probable BOI-related E3 ubiquitin-protein ligase 3 OS=Arabidopsis thaliana OX=3702 GN=BRG3 PE=1 SV=1//4.36049e-19
Ghir_A03G001170	-0.17508	0.68944	0.58153	gnl|BL_ORD_ID|111937 sp|O80341|EF102_ARATH Ethylene-responsive transcription factor 5 OS=Arabidopsis thaliana OX=3702 GN=ERF5 PE=2 SV=1//2.04282e-50
Ghir_A03G001340	0.542	1.0506	0.44509	gnl|BL_ORD_ID|474020 sp|P33560|TIP_ANTMA Probable aquaporin TIP-type OS=Antirrhinum majus OX=4151 GN=DIP PE=2 SV=1//9.21368e-126
Ghir_A03G001460	0.7984	1.0368	0.12019	gnl|BL_ORD_ID|326073 sp|Q05085|PTR7_ARATH Protein NRT1/ PTR FAMILY 6.3 OS=Arabidopsis thaliana OX=3702 GN=NPF6.3 PE=1 SV=1//0
Ghir_A03G001480	1.2513	0.27012	0.079142	gnl|BL_ORD_ID|326073 sp|Q05085|PTR7_ARATH Protein NRT1/ PTR FAMILY 6.3 OS=Arabidopsis thaliana OX=3702 GN=NPF6.3 PE=1 SV=1//0
Ghir_A03G001610	-0.024161	-0.14034	1.6804	gnl|BL_ORD_ID|12358 sp|O49662|AHL24_ARATH AT-hook motif nuclear-localized protein 24 OS=Arabidopsis thaliana OX=3702 GN=AHL24 PE=2 SV=1//1.56151e-71
Ghir_A03G001660	-0.089071	0.18867	0.38486	gnl|BL_ORD_ID|348053 sp|Q7XBQ9|RGA2_SOLBU Disease resistance protein RGA2 OS=Solanum bulbocastanum OX=147425 GN=RGA2 PE=1 SV=1//1.55645e-08
Ghir_A03G001770	0.020401	1.0408	1.9116	-//-
Ghir_A03G001960	0.070479	0.43813	-0.07814	gnl|BL_ORD_ID|168600 sp|P46606|HD1_BRANA Homeobox protein HD1 OS=Brassica napus OX=3708 GN=HD1 PE=2 SV=1//6.1413e-153
Ghir_A03G001980	-0.31891	-0.52329	0.6916	gnl|BL_ORD_ID|348049 sp|Q7XA42|RGA1_SOLBU Putative disease resistance protein RGA1 OS=Solanum bulbocastanum OX=147425 GN=RGA1 PE=2 SV=2//1.36202e-10
Ghir_A03G002080	1.1299	-1.0312	1.3208	gnl|BL_ORD_ID|106414 sp|Q9FJ93|DRE1D_ARATH Dehydration-responsive element-binding protein 1D OS=Arabidopsis thaliana OX=3702 GN=DREB1D PE=2 SV=1//6.9693e-48
Ghir_A03G002100	-0.069055	1.2248	-0.31301	gnl|BL_ORD_ID|108036 sp|O82752|DTX49_ARATH Protein DETOXIFICATION 49 OS=Arabidopsis thaliana OX=3702 GN=DTX49 PE=2 SV=1//0
Ghir_A03G002220	-0.10162	-0.4361	0.39434	gnl|BL_ORD_ID|340042 sp|Q9LYP1|RBL3_ARATH RHOMBOID-like protein 3 OS=Arabidopsis thaliana OX=3702 GN=RBL3 PE=2 SV=1//4.62367e-86
Ghir_A03G002300	1.9726	1.6428	0.009811	gnl|BL_ORD_ID|474463 sp|P81370|TLP_ACTDE Thaumatin-like protein OS=Actinidia deliciosa OX=3627 GN=tlp PE=1 SV=2//1.60947e-99
Ghir_A03G002350	-0.13729	0.47909	-0.19662	-//-
Ghir_A03G002510	0.080979	1.6138	0.0082914	gnl|BL_ORD_ID|491379 sp|O22822|U74F2_ARATH UDP-glycosyltransferase 74F2 OS=Arabidopsis thaliana OX=3702 GN=UGT74F2 PE=1 SV=1//3.32746e-140
Ghir_A03G002820	-0.26238	-0.6263	0.8944	-//-
Ghir_A03G003080	0.60932	0.010879	0.92262	gnl|BL_ORD_ID|64528 sp|O22932|CIPKB_ARATH CBL-interacting serine/threonine-protein kinase 11 OS=Arabidopsis thaliana OX=3702 GN=CIPK11 PE=1 SV=1//9.61602e-178
Ghir_A03G003220	0.43204	0.52761	0.16019	gnl|BL_ORD_ID|428867 sp|Q8GYW8|SCT_ARATH Spermidine coumaroyl-CoA acyltransferase OS=Arabidopsis thaliana OX=3702 GN=SCT PE=1 SV=1//1.66803e-117
Ghir_A03G003290	0.14135	0.12187	0.55782	gnl|BL_ORD_ID|110577 sp|Q9FGH9|E70B1_ARATH Exocyst complex component EXO70B1 OS=Arabidopsis thaliana OX=3702 GN=EXO70B1 PE=1 SV=1//0
Ghir_A03G003570	-0.26021	-0.6963	0.88401	gnl|BL_ORD_ID|226647 sp|Q9ZVP5|M3K18_ARATH Mitogen-activated protein kinase kinase kinase 18 OS=Arabidopsis thaliana OX=3702 GN=MAPKKK18 PE=1 SV=1//1.18383e-58
Ghir_A03G003920	-0.1147	-0.36998	0.73184	gnl|BL_ORD_ID|69158 sp|A0A072VMJ3|CN15C_MEDTR Protein CNGC15c OS=Medicago truncatula OX=3880 GN=CNGC15C PE=1 SV=1//0
Ghir_A03G004080	0.8068	0.8446	0.27846	-//-
Ghir_A03G004100	0.29332	0.63406	-0.041235	gnl|BL_ORD_ID|305472 sp|Q6K215|PIP22_ORYSJ Probable aquaporin PIP2-2 OS=Oryza sativa subsp. japonica OX=39947 GN=PIP2-2 PE=2 SV=1//2.85667e-164
Ghir_A03G004200	0.058513	0.56799	0.37546	gnl|BL_ORD_ID|117069 sp|O24606|EIN3_ARATH Protein ETHYLENE INSENSITIVE 3 OS=Arabidopsis thaliana OX=3702 GN=EIN3 PE=1 SV=1//0
Ghir_A03G004220	0.85059	-0.34859	0.93161	gnl|BL_ORD_ID|269468 sp|Q9ZVD2|NHL13_ARATH NDR1/HIN1-like protein 13 OS=Arabidopsis thaliana OX=3702 GN=NHL13 PE=2 SV=1//1.17169e-83
Ghir_A03G004500	1.4774	0.9916	0.94182	gnl|BL_ORD_ID|110580 sp|Q8VY27|E70H1_ARATH Exocyst complex component EXO70H1 OS=Arabidopsis thaliana OX=3702 GN=EXO70H1 PE=1 SV=1//2.28767e-169
Ghir_A03G004590	0.6316	0.078157	-0.74426	gnl|BL_ORD_ID|473943 sp|O82598|TIP13_ARATH Aquaporin TIP1-3 OS=Arabidopsis thaliana OX=3702 GN=TIP1-3 PE=1 SV=1//3.59872e-118
Ghir_A03G004640	0.83897	-0.37988	1.9164	gnl|BL_ORD_ID|554555 sp|Q42410|ZAT12_ARATH Zinc finger protein ZAT12 OS=Arabidopsis thaliana OX=3702 GN=ZAT12 PE=2 SV=1//1.77827e-33
Ghir_A03G004940	-0.27721	-0.015905	0.39867	gnl|BL_ORD_ID|510834 sp|Q94B55|XB31_ARATH Putative E3 ubiquitin-protein ligase XBAT31 OS=Arabidopsis thaliana OX=3702 GN=XBAT31 PE=2 SV=1//0
Ghir_A03G005140	-0.10351	1.0912	-0.83096	gnl|BL_ORD_ID|124308 sp|O48818|EXPA4_ARATH Expansin-A4 OS=Arabidopsis thaliana OX=3702 GN=EXPA4 PE=1 SV=1//2.54432e-153
Ghir_A03G005200	-0.11037	-0.10861	0.88696	gnl|BL_ORD_ID|428076 sp|Q9XE58|SCL14_ARATH Scarecrow-like protein 14 OS=Arabidopsis thaliana OX=3702 GN=SCL14 PE=2 SV=2//0
Ghir_A03G005320	0.68921	0.16153	0.92987	gnl|BL_ORD_ID|342428 sp|Q9SNB6|RDUF1_ARATH E3 ubiquitin-protein ligase RDUF1 OS=Arabidopsis thaliana OX=3702 GN=RDUF1 PE=1 SV=1//2.25e-70
Ghir_A03G005520	0.10616	0.72066	0.54016	gnl|BL_ORD_ID|303745 sp|Q8VYN9|PHO32_ARATH Universal stress protein PHOS32 OS=Arabidopsis thaliana OX=3702 GN=PHOS32 PE=1 SV=1//1.21435e-09
Ghir_A03G006320	1.9661	0.28829	0.8766	gnl|BL_ORD_ID|68611 sp|Q8L3R2|CML41_ARATH Probable calcium-binding protein CML41 OS=Arabidopsis thaliana OX=3702 GN=CML41 PE=2 SV=2//4.95665e-13
Ghir_A03G006630	-0.015277	1.4285	-0.32923	gnl|BL_ORD_ID|227720 sp|Q8LPJ3|MANA2_ARATH Probable alpha-mannosidase At5g13980 OS=Arabidopsis thaliana OX=3702 GN=At5g13980 PE=2 SV=1//0
Ghir_A03G007060	-0.034521	0.11363	1.1743	gnl|BL_ORD_ID|111940 sp|Q8VY90|EF105_ARATH Ethylene-responsive transcription factor ERF105 OS=Arabidopsis thaliana OX=3702 GN=ERF105 PE=2 SV=1//6.43166e-45
Ghir_A03G007440	1.6769	0.8824	0.77535	gnl|BL_ORD_ID|87131 sp|P25803|CYSEP_PHAVU Vignain OS=Phaseolus vulgaris OX=3885 PE=2 SV=2//0
Ghir_A03G007470	0.26537	0.98814	0.7592	gnl|BL_ORD_ID|432419 sp|Q9SS87|SEOB_ARATH Protein SIEVE ELEMENT OCCLUSION B OS=Arabidopsis thaliana OX=3702 GN=SEOB PE=1 SV=1//2.35023e-163
Ghir_A03G007560	0.27678	0.76124	0.57575	gnl|BL_ORD_ID|326069 sp|Q9LV10|PTR53_ARATH Protein NRT1/ PTR FAMILY 2.11 OS=Arabidopsis thaliana OX=3702 GN=NPF2.11 PE=1 SV=1//0
Ghir_A03G007910	-0.21235	-1.0188	1.3984	gnl|BL_ORD_ID|512136 sp|Q9LF80|XXT3_ARATH Probable xyloglucan 6-xylosyltransferase 3 OS=Arabidopsis thaliana OX=3702 GN=XXT3 PE=2 SV=1//0
Ghir_A03G008560	0.18064	0.45196	0.28936	gnl|BL_ORD_ID|76889 sp|Q9FN50|CPP1_ARATH Protein CHAPERONE-LIKE PROTEIN OF POR1, chloroplastic OS=Arabidopsis thaliana OX=3702 GN=CPP1 PE=1 SV=1//2.74944e-127
Ghir_A03G009090	0.6783	0.34876	0.52446	gnl|BL_ORD_ID|433657 sp|F4IHJ0|SFH8_ARATH Phosphatidylinositol/phosphatidylcholine transfer protein SFH8 OS=Arabidopsis thaliana OX=3702 GN=SFH8 PE=2 SV=1//6.43305e-33
Ghir_A03G009490	0.089077	-0.17701	0.73917	gnl|BL_ORD_ID|306783 sp|O48723|PLP2_ARATH Patatin-like protein 2 OS=Arabidopsis thaliana OX=3702 GN=PLP2 PE=1 SV=1//3.97554e-154
Ghir_A03G009530	-0.23845	-0.59326	0.76616	-//-
Ghir_A03G009610	0.069628	0.13867	0.47592	gnl|BL_ORD_ID|508511 sp|P93026|VSR1_ARATH Vacuolar-sorting receptor 1 OS=Arabidopsis thaliana OX=3702 GN=VSR1 PE=1 SV=2//0
Ghir_A03G009640	-0.071032	0.64229	0.88273	gnl|BL_ORD_ID|220244 sp|Q9LZX1|LOR15_ARATH Protein LURP-one-related 15 OS=Arabidopsis thaliana OX=3702 GN=At5g01750 PE=1 SV=1//1.14426e-82
Ghir_A03G010730	0.41109	0.58417	-0.088004	-//-
Ghir_A03G010970	0.44143	-0.34993	0.52582	gnl|BL_ORD_ID|399874 sp|P82412|RRP3_SPIOL 30S ribosomal protein 3, chloroplastic OS=Spinacia oleracea OX=3562 GN=PSRP3 PE=1 SV=1//2.35622e-47
Ghir_A03G011290	0.76415	1.8357	0.19844	gnl|BL_ORD_ID|427308 sp|Q9AST3|SBH2_ARATH Sphinganine C4-monooxygenase 2 OS=Arabidopsis thaliana OX=3702 GN=SBH2 PE=1 SV=1//7.27501e-91
Ghir_A03G011520	0.38974	1.7853	0.9839	gnl|BL_ORD_ID|260395 sp|O49255|NAC29_ARATH NAC transcription factor 29 OS=Arabidopsis thaliana OX=3702 GN=NAC029 PE=2 SV=1//3.04589e-105
Ghir_A03G011530	-0.32669	0.074107	1.1232	gnl|BL_ORD_ID|303736 sp|Q6R8G3|PHO17_ARATH Phosphate transporter PHO1 homolog 7 OS=Arabidopsis thaliana OX=3702 GN=PHO1-H7 PE=2 SV=1//0
Ghir_A03G012150	-0.18351	-0.68963	0.55774	gnl|BL_ORD_ID|92203 sp|Q9M4D8|DCAM_VICFA S-adenosylmethionine decarboxylase proenzyme OS=Vicia faba OX=3906 GN=SAMDC PE=2 SV=1//4.62643e-163
Ghir_A03G012270	0.28646	0.13108	0.49644	gnl|BL_ORD_ID|299356 sp|O23044|PER3_ARATH Peroxidase 3 OS=Arabidopsis thaliana OX=3702 GN=PER3 PE=2 SV=1//3.96923e-147
Ghir_A03G012410	0.56373	-0.241	1.2917	gnl|BL_ORD_ID|140902 sp|O49561|G2OX8_ARATH Gibberellin 2-beta-dioxygenase 8 OS=Arabidopsis thaliana OX=3702 GN=GA2OX8 PE=1 SV=2//5.11504e-114
Ghir_A03G012730	0.47741	-0.67249	0.88486	gnl|BL_ORD_ID|92727 sp|Q9ZPS3|DCE4_ARATH Glutamate decarboxylase 4 OS=Arabidopsis thaliana OX=3702 GN=GAD4 PE=1 SV=1//0
Ghir_A03G012770	-0.13288	-0.26859	1.2366	gnl|BL_ORD_ID|348058 sp|Q7XA39|RGA4_SOLBU Putative disease resistance protein RGA4 OS=Solanum bulbocastanum OX=147425 GN=RGA4 PE=2 SV=1//4.61423e-161
Ghir_A03G013050	0.27311	0.65182	0.084353	gnl|BL_ORD_ID|47843 sp|Q8S307|BZR1_ARATH Protein BRASSINAZOLE-RESISTANT 1 OS=Arabidopsis thaliana OX=3702 GN=BZR1 PE=1 SV=1//3.80325e-126
Ghir_A03G013200	1.1002	1.0532	-0.003551	gnl|BL_ORD_ID|43199 sp|Q9FYJ6|BH111_ARATH Transcription factor bHLH111 OS=Arabidopsis thaliana OX=3702 GN=BHLH111 PE=2 SV=1//6.05749e-61
Ghir_A03G013320	2.0924	1.0652	1.0954	gnl|BL_ORD_ID|279007 sp|Q9LQU5|NUD18_ARATH Nudix hydrolase 18, mitochondrial OS=Arabidopsis thaliana OX=3702 GN=NUDT18 PE=2 SV=1//2.20631e-76
Ghir_A03G013420	-0.6374	-0.57852	2.2914	gnl|BL_ORD_ID|295535 sp|Q9LQU4|PCR2_ARATH Protein PLANT CADMIUM RESISTANCE 2 OS=Arabidopsis thaliana OX=3702 GN=PCR2 PE=1 SV=1//3.51798e-49
Ghir_A03G013490	0.17977	1.7641	0.40047	gnl|BL_ORD_ID|308541 sp|O49298|PME6_ARATH Probable pectinesterase/pectinesterase inhibitor 6 OS=Arabidopsis thaliana OX=3702 GN=PME6 PE=2 SV=1//0
Ghir_A03G013540	0.21136	1.0161	0.44832	gnl|BL_ORD_ID|240609 sp|Q941R6|MLP31_ARATH MLP-like protein 31 OS=Arabidopsis thaliana OX=3702 GN=MLP31 PE=2 SV=2//1.18261e-64
Ghir_A03G013610	-0.038455	0.05762	0.52939	gnl|BL_ORD_ID|122163 sp|Q9ZVF7|ESMD1_ARATH Protein ESMERALDA 1 OS=Arabidopsis thaliana OX=3702 GN=ESMD1 PE=2 SV=1//0
Ghir_A03G013700	5.7821	5.3417	4.8506	-//-
Ghir_A03G013710	3.3959	3.4668	4.1891	gnl|BL_ORD_ID|305402 sp|Q8RWZ6|PIN4_ARATH Auxin efflux carrier component 4 OS=Arabidopsis thaliana OX=3702 GN=PIN4 PE=1 SV=1//7.08927e-70
Ghir_A03G013720	3.9991	3.8076	3.973	gnl|BL_ORD_ID|305400 sp|Q9S7Z8|PIN3_ARATH Auxin efflux carrier component 3 OS=Arabidopsis thaliana OX=3702 GN=PIN3 PE=1 SV=1//7.35781e-62
Ghir_A03G013760	-0.18123	0.49575	0.61144	-//-
Ghir_A03G013790	0.33346	0.46842	0.37618	gnl|BL_ORD_ID|125941 sp|Q9SSJ8|FAB1C_ARATH Putative 1-phosphatidylinositol-3-phosphate 5-kinase FAB1C OS=Arabidopsis thaliana OX=3702 GN=FAB1C PE=2 SV=1//0
Ghir_A03G014090	0.37337	0.71989	0.34016	gnl|BL_ORD_ID|129189 sp|Q9FYF9|FB76_ARATH F-box protein At1g67340 OS=Arabidopsis thaliana OX=3702 GN=At1g67340 PE=1 SV=1//4.896e-150
Ghir_A03G014290	-0.30087	1.5802	3.3883	gnl|BL_ORD_ID|288665 sp|Q8LBZ4|OTU_ARATH OTU domain-containing protein At3g57810 OS=Arabidopsis thaliana OX=3702 GN=At3g57810 PE=2 SV=1//1.58203e-60
Ghir_A03G014450	0.43846	0.68361	1.0868	gnl|BL_ORD_ID|3969 sp|Q9LK64|AB3C_ARATH ABC transporter C family member 3 OS=Arabidopsis thaliana OX=3702 GN=ABCC3 PE=1 SV=1//0
Ghir_A03G014720	0.20817	0.61075	0.49966	gnl|BL_ORD_ID|199579 sp|O48716|JGB_ARATH Protein JINGUBANG OS=Arabidopsis thaliana OX=3702 GN=JGB PE=1 SV=1//3.23229e-67
Ghir_A03G015080	0.18878	-0.02066	0.47738	-//-
Ghir_A03G015480	0.53084	-0.26322	1.0369	-//-
Ghir_A03G015880	-0.099564	-0.096709	0.89906	gnl|BL_ORD_ID|466176 sp|O04523|TBL27_ARATH Protein ALTERED XYLOGLUCAN 4 OS=Arabidopsis thaliana OX=3702 GN=AXY4 PE=1 SV=1//1.27703e-167
Ghir_A03G016010	-0.31663	-0.86182	0.60229	gnl|BL_ORD_ID|149647 sp|Q9FG05|GIS2_ARATH Zinc finger protein GIS2 OS=Arabidopsis thaliana OX=3702 GN=GIS2 PE=2 SV=1//3.87247e-14
Ghir_A03G016080	-0.57279	-1.0853	0.92171	gnl|BL_ORD_ID|132005 sp|O04532|FH8_ARATH Formin-like protein 8 OS=Arabidopsis thaliana OX=3702 GN=FH8 PE=1 SV=1//0
Ghir_A03G016110	0.19208	-0.78203	1.0815	gnl|BL_ORD_ID|145116 sp|O04536|GATL9_ARATH Probable galacturonosyltransferase-like 9 OS=Arabidopsis thaliana OX=3702 GN=GATL9 PE=2 SV=1//0
Ghir_A03G016270	0.29849	0.083344	0.43024	gnl|BL_ORD_ID|103318 sp|Q3MI00|DNJB1_BOVIN DnaJ homolog subfamily B member 1 OS=Bos taurus OX=9913 GN=DNAJB1 PE=2 SV=3//3.81604e-53
Ghir_A03G016310	0.61016	2.4708	0.65301	gnl|BL_ORD_ID|202946 sp|Q9XF43|KCS6_ARATH 3-ketoacyl-CoA synthase 6 OS=Arabidopsis thaliana OX=3702 GN=CUT1 PE=1 SV=1//0
Ghir_A03G016780	1.2169	0.71672	0.5874	gnl|BL_ORD_ID|260452 sp|Q9FY93|NAC83_ARATH NAC domain-containing protein 83 OS=Arabidopsis thaliana OX=3702 GN=NAC083 PE=1 SV=1//1.72007e-92
Ghir_A03G016830	0.018432	-0.49406	0.36487	gnl|BL_ORD_ID|149566 sp|Q94CD4|GILP_ARATH GSH-induced LITAF domain protein OS=Arabidopsis thaliana OX=3702 GN=GILP PE=1 SV=1//8.68088e-59
Ghir_A03G016860	0.41136	-1.0875	0.94614	gnl|BL_ORD_ID|472509 sp|Q93ZM9|TIF9_ARATH Protein TIFY 9 OS=Arabidopsis thaliana OX=3702 GN=TIFY9 PE=1 SV=1//1.00377e-40
Ghir_A03G016900	-0.47949	0.16759	0.46343	gnl|BL_ORD_ID|267347 sp|Q8GWB2|NDX1_ARATH Protein NEOXANTHIN-DEFICIENT 1 OS=Arabidopsis thaliana OX=3702 GN=NDX1 PE=2 SV=1//2.64643e-129
Ghir_A03G017070	0.25293	-0.90492	1.3685	gnl|BL_ORD_ID|326289 sp|Q9SFX2|PUB43_ARATH U-box domain-containing protein 43 OS=Arabidopsis thaliana OX=3702 GN=PUB43 PE=2 SV=1//4.89292e-26
Ghir_A03G017160	1.0894	0.20848	0.93764	gnl|BL_ORD_ID|161801 sp|Q9SGP6|GRXC9_ARATH Glutaredoxin-C9 OS=Arabidopsis thaliana OX=3702 GN=GRXC9 PE=1 SV=1//3.96788e-37
Ghir_A03G017270	1.8512	1.5757	0.56153	gnl|BL_ORD_ID|121308 sp|Q9FE67|ERF80_ARATH Ethylene-responsive transcription factor 9 OS=Arabidopsis thaliana OX=3702 GN=ERF9 PE=2 SV=1//7.65347e-32
Ghir_A03G017460	-0.2568	-0.21244	0.81434	gnl|BL_ORD_ID|385982 sp|Q6R567|RMA1_CAPAN E3 ubiquitin-protein ligase RMA1H1 OS=Capsicum annuum OX=4072 GN=RMA1H1 PE=1 SV=1//6.86306e-69
Ghir_A03G017560	0.30027	0.98031	0.74472	gnl|BL_ORD_ID|285938 sp|B0ZB56|OMT2_HUMLU Xanthohumol 4-O-methyltransferase OS=Humulus lupulus OX=3486 GN=OMT2 PE=1 SV=1//3.94159e-124
Ghir_A03G017830	-0.11734	-1.68	2.3888	gnl|BL_ORD_ID|259134 sp|Q7XBH4|MYB4_ORYSJ Transcription factor MYB4 OS=Oryza sativa subsp. japonica OX=39947 GN=MYB4 PE=2 SV=2//2.22072e-56
Ghir_A03G017870	-0.24113	-0.51024	0.61927	gnl|BL_ORD_ID|526197 sp|O64477|Y2913_ARATH G-type lectin S-receptor-like serine/threonine-protein kinase At2g19130 OS=Arabidopsis thaliana OX=3702 GN=At2g19130 PE=2 SV=1//0
Ghir_A03G018660	-0.0082134	-0.11377	1.144	gnl|BL_ORD_ID|177813 sp|O64967|HMDH2_GOSHI 3-hydroxy-3-methylglutaryl-coenzyme A reductase 2 OS=Gossypium hirsutum OX=3635 GN=HMG2 PE=3 SV=1//0
Ghir_A03G018670	-0.026184	-0.23193	1.2233	gnl|BL_ORD_ID|177813 sp|O64967|HMDH2_GOSHI 3-hydroxy-3-methylglutaryl-coenzyme A reductase 2 OS=Gossypium hirsutum OX=3635 GN=HMG2 PE=3 SV=1//0
Ghir_A03G018690	-0.14348	-0.19459	1.4211	gnl|BL_ORD_ID|177813 sp|O64967|HMDH2_GOSHI 3-hydroxy-3-methylglutaryl-coenzyme A reductase 2 OS=Gossypium hirsutum OX=3635 GN=HMG2 PE=3 SV=1//0
Ghir_A03G018700	0.26649	0.63823	0.2804	gnl|BL_ORD_ID|177813 sp|O64967|HMDH2_GOSHI 3-hydroxy-3-methylglutaryl-coenzyme A reductase 2 OS=Gossypium hirsutum OX=3635 GN=HMG2 PE=3 SV=1//0
Ghir_A03G018780	-1.2932	-1.2149	2.3679	gnl|BL_ORD_ID|58189 sp|A5A7I7|CDPK4_SOLTU Calcium-dependent protein kinase 4 OS=Solanum tuberosum OX=4113 GN=CPK4 PE=2 SV=1//0
Ghir_A03G018820	-0.092697	-0.054166	0.31691	gnl|BL_ORD_ID|39660 sp|Q9SVG0|AVT3C_ARATH Amino acid transporter AVT3C OS=Arabidopsis thaliana OX=3702 GN=AVT3C PE=1 SV=1//1.90264e-18
Ghir_A03G019060	-1.1153	-1.5526	2.1225	gnl|BL_ORD_ID|299484 sp|Q9XIV8|PERN1_TOBAC Peroxidase N1 OS=Nicotiana tabacum OX=4097 GN=poxN1 PE=1 SV=1//6.78883e-138
Ghir_A03G019400	0.49187	0.47931	-0.28087	gnl|BL_ORD_ID|43223 sp|Q9FY69|BH143_ARATH Transcription factor bHLH143 OS=Arabidopsis thaliana OX=3702 GN=BHLH143 PE=1 SV=1//1.38852e-25
Ghir_A03G019420	0.91351	0.53213	0.76213	gnl|BL_ORD_ID|326406 sp|Q9SB52|PUMP4_ARATH Mitochondrial uncoupling protein 4 OS=Arabidopsis thaliana OX=3702 GN=PUMP4 PE=2 SV=1//1.89093e-98
Ghir_A03G019620	-0.058446	0.48842	0.15655	gnl|BL_ORD_ID|241196 sp|Q0WM29|MMSA_ARATH Methylmalonate-semialdehyde dehydrogenase [acylating], mitochondrial OS=Arabidopsis thaliana OX=3702 GN=ALDH6B2 PE=1 SV=2//0
Ghir_A03G020130	0.87712	0.33663	1.4478	gnl|BL_ORD_ID|554553 sp|Q96289|ZAT10_ARATH Zinc finger protein ZAT10 OS=Arabidopsis thaliana OX=3702 GN=ZAT10 PE=2 SV=1//4.12086e-42
Ghir_A03G020180	-0.077952	0.010373	0.41202	gnl|BL_ORD_ID|523754 sp|O64818|Y2309_ARATH Uncharacterized protein At2g23090 OS=Arabidopsis thaliana OX=3702 GN=At2g23090 PE=1 SV=1//3.44665e-42
Ghir_A03G020430	-0.88276	-1.6814	2.5215	gnl|BL_ORD_ID|259152 sp|O23160|MYB73_ARATH Transcription factor MYB73 OS=Arabidopsis thaliana OX=3702 GN=MYB73 PE=1 SV=1//2.41623e-61
Ghir_A03G020550	1.1811	0.30468	0.067707	gnl|BL_ORD_ID|530760 sp|Q8W3M4|Y4744_ARATH Uncharacterized protein At4g06744 OS=Arabidopsis thaliana OX=3702 GN=At4g06744 PE=2 SV=1//1.02357e-131
Ghir_A03G020730	0.98163	-1.4521	1.6572	gnl|BL_ORD_ID|111943 sp|Q9SZ06|EF109_ARATH Ethylene-responsive transcription factor ERF109 OS=Arabidopsis thaliana OX=3702 GN=ERF109 PE=1 SV=1//2.32028e-26
Ghir_A03G020770	1.1051	1.5163	1.2038	-//-
Ghir_A03G020860	0.32409	0.76776	0.081227	gnl|BL_ORD_ID|83117 sp|Q9SMM9|CXE13_ARATH Probable carboxylesterase 13 OS=Arabidopsis thaliana OX=3702 GN=CXE13 PE=1 SV=1//7.00142e-75
Ghir_A03G020880	-0.4303	0.70261	0.36072	-//-
Ghir_A03G020890	-0.40542	0.75809	-0.11649	gnl|BL_ORD_ID|207549 sp|Q27IK6|KN12D_ARATH Kinesin-like protein KIN-12D OS=Arabidopsis thaliana OX=3702 GN=KIN12D PE=2 SV=1//0
Ghir_A03G021510	0.49214	0.62117	0.49417	gnl|BL_ORD_ID|64155 sp|Q84MD2|CIF1_ARATH Protein CASPARIAN STRIP INTEGRITY FACTOR 1 OS=Arabidopsis thaliana OX=3702 GN=CIF1 PE=1 SV=1//6.5928e-10
Ghir_A03G022160	0.20681	0.22744	0.51309	gnl|BL_ORD_ID|306462 sp|P34024|PLC_LISMO 1-phosphatidylinositol phosphodiesterase OS=Listeria monocytogenes serovar 1/2a (strain ATCC BAA-679 / EGD-e) OX=169963 GN=plcA PE=1 SV=1//1.95757e-12
Ghir_A03G022180	0.28401	1.2063	-0.57364	gnl|BL_ORD_ID|79890 sp|Q38896|CSP4_ARATH Cold shock domain-containing protein 4 OS=Arabidopsis thaliana OX=3702 GN=CSP4 PE=1 SV=1//6.79012e-30
Ghir_A03G022400	1.2401	-0.073112	0.66551	-//-
Ghir_A03G023090	-0.61583	-0.85033	1.8138	-//-
Ghir_A03G023150	-0.015193	-0.93383	1.1073	-//-
Ghir_A03G023250	2.1624	2.0819	0.85122	-//-
Ghir_A03G023420	-0.7619	-1.1561	0.38536	gnl|BL_ORD_ID|163391 sp|Q9CA34|GT17_ARATH Probable xyloglucan galactosyltransferase GT17 OS=Arabidopsis thaliana OX=3702 GN=GT17 PE=2 SV=1//0
Ghir_A03G023450	0.53668	0.68036	-0.18027	gnl|BL_ORD_ID|275010 sp|Q93YU8|NRG2_ARATH Nitrate regulatory gene2 protein OS=Arabidopsis thaliana OX=3702 GN=NRG2 PE=1 SV=1//4.95115e-06
Ghir_A04G000160	2.1391	2.5271	1.8949	-//-
Ghir_A04G000260	-0.5337	1.063	-0.58103	-//-
Ghir_A04G000390	0.39261	0.93364	-0.048008	gnl|BL_ORD_ID|427468 sp|F4JXC5|SBT54_ARATH Subtilisin-like protease SBT5.4 OS=Arabidopsis thaliana OX=3702 GN=SBT5.4 PE=1 SV=1//0
Ghir_A04G000790	1.8579	1.2112	0.3983	gnl|BL_ORD_ID|385417 sp|Q9C699|RLP7_ARATH Receptor-like protein 7 OS=Arabidopsis thaliana OX=3702 GN=RLP7 PE=3 SV=2//1.04957e-11
Ghir_A04G000980	0.45646	0.94544	0.16795	gnl|BL_ORD_ID|512515 sp|Q9LDH0|XYLT_ARATH Beta-(1,2)-xylosyltransferase OS=Arabidopsis thaliana OX=3702 GN=XYLT PE=1 SV=1//0
Ghir_A04G001010	0.39099	0.05247	0.59023	gnl|BL_ORD_ID|158535 sp|Q9SZ11|GPDL3_ARATH Glycerophosphodiester phosphodiesterase GDPDL3 OS=Arabidopsis thaliana OX=3702 GN=GDPDL3 PE=1 SV=3//0
Ghir_A04G001020	0.12791	-0.32819	0.66892	gnl|BL_ORD_ID|435581 sp|Q9M1K3|SIP21_ARATH Probable aquaporin SIP2-1 OS=Arabidopsis thaliana OX=3702 GN=SIP2-1 PE=2 SV=1//3.28711e-97
Ghir_A04G001150	0.52198	0.59464	0.60794	-//-
Ghir_A04G001170	1.2059	1.1484	0.82042	gnl|BL_ORD_ID|138491 sp|P52838|FSTL_FLABI Flavonol sulfotransferase-like OS=Flaveria bidentis OX=4224 PE=2 SV=1//1.8414e-101
Ghir_A04G001950	2.045	1.7275	0.92102	-//-
Ghir_A04G002030	0.29829	0.33548	0.35431	gnl|BL_ORD_ID|447953 sp|Q94JV4|SUI12_ARATH Protein translation factor SUI1 homolog 2 OS=Arabidopsis thaliana OX=3702 GN=At1g54290 PE=3 SV=1//1.58785e-58
Ghir_A04G002130	0.29882	0.71401	0.035957	gnl|BL_ORD_ID|106634 sp|O81825|DRL28_ARATH Probable disease resistance protein At4g27220 OS=Arabidopsis thaliana OX=3702 GN=At4g27220 PE=2 SV=1//1.73056e-47
Ghir_A04G002220	-0.2403	-0.10154	0.3883	gnl|BL_ORD_ID|165759 sp|Q9LD28|H2A6_ARATH Histone H2A.6 OS=Arabidopsis thaliana OX=3702 GN=RAT5 PE=1 SV=1//4.95571e-50
Ghir_A04G002480	3.8938	4.8706	5.2807	-//-
Ghir_A04G002650	0.067344	0.67976	-0.060537	gnl|BL_ORD_ID|259749 sp|F4K0A6|MYO2_ARATH Myosin-2 OS=Arabidopsis thaliana OX=3702 GN=VIII-2 PE=2 SV=1//0
Ghir_A04G002850	0.92665	0.98858	0.47868	gnl|BL_ORD_ID|260440 sp|Q93VY3|NAC72_ARATH NAC domain-containing protein 72 OS=Arabidopsis thaliana OX=3702 GN=NAC072 PE=2 SV=1//9.55059e-121
Ghir_A04G003630	0.75392	0.95397	0.38674	gnl|BL_ORD_ID|121306 sp|O80340|ERF78_ARATH Ethylene-responsive transcription factor 4 OS=Arabidopsis thaliana OX=3702 GN=ERF4 PE=1 SV=1//3.47712e-22
Ghir_A04G003810	4.9734	6.3515	5.5558	gnl|BL_ORD_ID|106633 sp|Q9T048|DRL27_ARATH Disease resistance protein At4g27190 OS=Arabidopsis thaliana OX=3702 GN=At4g27190 PE=2 SV=1//4.18401e-55
Ghir_A04G003820	5.3719	7.23	5.0133	-//-
Ghir_A04G004790	0.26731	0.95709	1.0329	gnl|BL_ORD_ID|220322 sp|Q06327|LOX1_ARATH Linoleate 9S-lipoxygenase 1 OS=Arabidopsis thaliana OX=3702 GN=LOX1 PE=1 SV=1//2.40454e-65
Ghir_A04G004970	1.0026	0.40727	-0.17894	gnl|BL_ORD_ID|163328 sp|Q03666|GSTX4_TOBAC Probable glutathione S-transferase OS=Nicotiana tabacum OX=4097 PE=2 SV=1//3.93916e-107
Ghir_A04G005470	-0.14673	-0.625	1.2086	gnl|BL_ORD_ID|449412 sp|Q9ZSD4|SY121_ARATH Syntaxin-121 OS=Arabidopsis thaliana OX=3702 GN=SYP121 PE=1 SV=1//5.29102e-149
Ghir_A04G005930	-0.28713	0.69854	0.75214	-//-
Ghir_A04G006620	0.59377	0.96967	0.23171	-//-
Ghir_A04G006750	-0.2141	0.57645	0.65611	gnl|BL_ORD_ID|499128 sp|Q9SJM7|URH1_ARATH Uridine nucleosidase 1 OS=Arabidopsis thaliana OX=3702 GN=URH1 PE=1 SV=2//3.05113e-178
Ghir_A04G007450	0.9644	1.3999	0.7042	gnl|BL_ORD_ID|208159 sp|Q2RAK2|KPYC1_ORYSJ Pyruvate kinase 1, cytosolic OS=Oryza sativa subsp. japonica OX=39947 GN=Os11g0148500 PE=1 SV=1//1.8823e-17
Ghir_A04G007650	0.25584	0.175	0.68658	gnl|BL_ORD_ID|133073 sp|Q8W2X5|FL3H2_ORYSJ Flavanone 3-dioxygenase 2 OS=Oryza sativa subsp. japonica OX=39947 GN=F3H-2 PE=1 SV=1//4.91937e-69
Ghir_A04G007820	0.064371	0.15873	0.40607	gnl|BL_ORD_ID|473937 sp|P25818|TIP11_ARATH Aquaporin TIP1-1 OS=Arabidopsis thaliana OX=3702 GN=TIP1-1 PE=1 SV=1//2.35751e-133
Ghir_A04G007990	0.19488	0.40577	-0.25132	gnl|BL_ORD_ID|172696 sp|Q9SJL2|HIP5_ARATH Heavy metal-associated isoprenylated plant protein 5 OS=Arabidopsis thaliana OX=3702 GN=HIPP05 PE=1 SV=2//1.71028e-09
Ghir_A04G008120	0.56332	0.45639	-0.13627	gnl|BL_ORD_ID|291248 sp|P45730|PALY_POPTR Phenylalanine ammonia-lyase OS=Populus trichocarpa OX=3694 GN=PAL PE=2 SV=1//0
Ghir_A04G008330	-0.061512	-0.0087233	0.9795	gnl|BL_ORD_ID|493625 sp|Q8H159|UBQ10_ARATH Polyubiquitin 10 OS=Arabidopsis thaliana OX=3702 GN=UBQ10 PE=2 SV=2//0
Ghir_A04G008450	-0.21262	0.026102	0.46688	gnl|BL_ORD_ID|195059 sp|Q9SF32|IQD1_ARATH Protein IQ-DOMAIN 1 OS=Arabidopsis thaliana OX=3702 GN=IQD1 PE=1 SV=1//4.37174e-62
Ghir_A04G008600	-0.60139	0.18025	0.60075	gnl|BL_ORD_ID|15131 sp|Q9ZUT3|ALS3_ARATH Protein ALUMINUM SENSITIVE 3 OS=Arabidopsis thaliana OX=3702 GN=ALS3 PE=1 SV=1//1.82407e-151
Ghir_A04G008650	-0.14659	-0.35055	0.73951	gnl|BL_ORD_ID|531889 sp|Q6AWW5|Y5262_ARATH Ankyrin repeat-containing protein At5g02620 OS=Arabidopsis thaliana OX=3702 GN=At5g02620 PE=1 SV=1//0
Ghir_A04G008660	-0.056301	-1.2957	1.5556	gnl|BL_ORD_ID|110580 sp|Q8VY27|E70H1_ARATH Exocyst complex component EXO70H1 OS=Arabidopsis thaliana OX=3702 GN=EXO70H1 PE=1 SV=1//0
Ghir_A04G008760	-0.69691	1.1717	-0.45089	gnl|BL_ORD_ID|207610 sp|Q0WQJ7|KN5B_ARATH Kinesin-like protein KIN-5B OS=Arabidopsis thaliana OX=3702 GN=KIN5B PE=2 SV=1//0
Ghir_A04G008780	0.60131	0.49724	0.036393	gnl|BL_ORD_ID|510609 sp|Q9ZUS1|WTR13_ARATH WAT1-related protein At2g37460 OS=Arabidopsis thaliana OX=3702 GN=At2g37460 PE=2 SV=1//4.94726e-160
Ghir_A04G008980	0.089271	0.83944	0.34527	gnl|BL_ORD_ID|250494 sp|P43390|MT2_ACTDE Metallothionein-like protein type 2 OS=Actinidia deliciosa OX=3627 GN=pKIWI504 PE=2 SV=1//8.4212e-21
Ghir_A04G009200	0.76532	-1.0713	1.6908	-//-
Ghir_A04G009220	-0.0051594	0.93533	0.76012	-//-
Ghir_A04G009330	0.45889	1.8971	0.57682	-//-
Ghir_A04G009340	0.25644	1.3823	0.12513	gnl|BL_ORD_ID|391154 sp|Q9LZN0|ROGF7_ARATH Rop guanine nucleotide exchange factor 7 OS=Arabidopsis thaliana OX=3702 GN=ROPGEF7 PE=1 SV=1//0
Ghir_A04G009350	-0.39281	2.0191	0.8536	gnl|BL_ORD_ID|163300 sp|Q9SR36|GSTU8_ARATH Glutathione S-transferase U8 OS=Arabidopsis thaliana OX=3702 GN=GSTU8 PE=2 SV=1//5.49838e-08
Ghir_A04G009380	0.055461	-0.97338	0.73106	-//-
Ghir_A04G009950	1.6728	-1.2909	1.3525	-//-
Ghir_A04G010200	-0.076395	0.25966	0.44367	gnl|BL_ORD_ID|16326 sp|Q9M6N7|AMT2_ARATH Ammonium transporter 2 OS=Arabidopsis thaliana OX=3702 GN=AMT2 PE=1 SV=2//0
Ghir_A04G010270	1.63	1.1153	0.75175	-//-
Ghir_A04G010380	-0.072465	-0.53103	0.91754	-//-
Ghir_A04G010400	-0.58769	-0.95778	1.3987	gnl|BL_ORD_ID|510425 sp|Q8S8P5|WRK33_ARATH Probable WRKY transcription factor 33 OS=Arabidopsis thaliana OX=3702 GN=WRKY33 PE=1 SV=2//3.93114e-133
Ghir_A04G010530	-0.42883	-0.54497	1.1758	gnl|BL_ORD_ID|313622 sp|Q0WQW5|PPR85_ARATH Pentatricopeptide repeat-containing protein At1g59720, chloroplastic/mitochondrial OS=Arabidopsis thaliana OX=3702 GN=PCMP-H51 PE=1 SV=2//0
Ghir_A04G010570	0.36379	0.52579	0.32913	gnl|BL_ORD_ID|47256 sp|Q8LPQ5|BTS_ARATH Zinc finger protein BRUTUS OS=Arabidopsis thaliana OX=3702 GN=BTS PE=1 SV=1//7.29407e-14
Ghir_A04G010850	0.75587	2.0451	2.5176	gnl|BL_ORD_ID|218623 sp|Q96500|LIRP1_ARATH Light-regulated protein 1, chloroplastic OS=Arabidopsis thaliana OX=3702 GN=LIR1 PE=1 SV=1//2.5278e-25
Ghir_A04G011110	-0.19254	-1.0857	1.023	gnl|BL_ORD_ID|223354 sp|O49445|LRK72_ARATH Probable L-type lectin-domain containing receptor kinase VII.2 OS=Arabidopsis thaliana OX=3702 GN=LECRK72 PE=3 SV=2//0
Ghir_A04G011120	0.11746	-0.042396	0.558	gnl|BL_ORD_ID|521892 sp|F4I114|Y1960_ARATH Probable serine/threonine-protein kinase At1g09600 OS=Arabidopsis thaliana OX=3702 GN=At1g09600 PE=3 SV=1//4.53237e-09
Ghir_A04G011460	-0.26721	-1.9653	1.7812	gnl|BL_ORD_ID|259134 sp|Q7XBH4|MYB4_ORYSJ Transcription factor MYB4 OS=Oryza sativa subsp. japonica OX=39947 GN=MYB4 PE=2 SV=2//2.04705e-57
Ghir_A04G011980	0.10082	-0.3289	0.79029	gnl|BL_ORD_ID|499124 sp|Q9FIH5|URGT3_ARATH UDP-rhamnose/UDP-galactose transporter 3 OS=Arabidopsis thaliana OX=3702 GN=URGT3 PE=1 SV=1//1.57407e-124
Ghir_A04G012130	2.6376	2.0717	0.91807	gnl|BL_ORD_ID|505468 sp|Q9LPU9|VITH1_ARATH Vacuolar iron transporter homolog 1 OS=Arabidopsis thaliana OX=3702 GN=At1g21140 PE=2 SV=1//5.08558e-51
Ghir_A04G012140	3.6359	2.1802	1.0302	gnl|BL_ORD_ID|505474 sp|Q9M2C0|VITH4_ARATH Vacuolar iron transporter homolog 4 OS=Arabidopsis thaliana OX=3702 GN=At3g43660 PE=2 SV=1//2.68207e-58
Ghir_A04G012150	2.0965	0.86506	0.51037	gnl|BL_ORD_ID|505468 sp|Q9LPU9|VITH1_ARATH Vacuolar iron transporter homolog 1 OS=Arabidopsis thaliana OX=3702 GN=At1g21140 PE=2 SV=1//1.19786e-56
Ghir_A04G012160	1.4632	0.49333	0.4274	gnl|BL_ORD_ID|505468 sp|Q9LPU9|VITH1_ARATH Vacuolar iron transporter homolog 1 OS=Arabidopsis thaliana OX=3702 GN=At1g21140 PE=2 SV=1//9.84307e-35
Ghir_A04G012510	0.68886	1.5899	1.0193	gnl|BL_ORD_ID|48790 sp|Q9SZ46|C82C4_ARATH Cytochrome P450 82C4 OS=Arabidopsis thaliana OX=3702 GN=CYP82C4 PE=2 SV=1//1.63291e-169
Ghir_A04G013120	-0.13011	0.21735	0.56931	gnl|BL_ORD_ID|69489 sp|B6TZ45|CNR1_MAIZE Cell number regulator 1 OS=Zea mays OX=4577 GN=CNR1 PE=2 SV=1//2.65617e-51
Ghir_A04G013230	-0.24166	5.0508	-0.43327	-//-
Ghir_A04G013460	0.76566	0.77385	0.063954	gnl|BL_ORD_ID|440658 sp|Q43075|SPE1_PEA Arginine decarboxylase OS=Pisum sativum OX=3888 PE=2 SV=1//0
Ghir_A04G013670	0.99842	0.48379	-0.4736	gnl|BL_ORD_ID|244105 sp|Q9FLC2|MO3_ARATH Monooxygenase 3 OS=Arabidopsis thaliana OX=3702 GN=MO3 PE=2 SV=1//5.55885e-108
Ghir_A04G013720	1.6182	1.455	1.9397	gnl|BL_ORD_ID|446910 sp|F4JTP5|STY46_ARATH Serine/threonine-protein kinase STY46 OS=Arabidopsis thaliana OX=3702 GN=STY46 PE=1 SV=1//0
Ghir_A04G013740	1.5633	2.6654	4.0858	gnl|BL_ORD_ID|28951 sp|Q9T003|ASMT_ARATH Acetylserotonin O-methyltransferase OS=Arabidopsis thaliana OX=3702 GN=ASMT PE=1 SV=1//2.63305e-103
Ghir_A04G013900	0.17041	0.43377	0.18236	gnl|BL_ORD_ID|124874 sp|P14766|F16P2_SPIOL Fructose-1,6-bisphosphatase, cytosolic OS=Spinacia oleracea OX=3562 PE=1 SV=2//0
Ghir_A04G014410	-0.29698	-0.47349	0.82107	-//-
Ghir_A04G014760	1.5753	0.74388	0.37288	-//-
Ghir_A04G014950	-0.41328	1.0764	0.88623	gnl|BL_ORD_ID|164925 sp|P23548|GUN_PAEPO Endoglucanase OS=Paenibacillus polymyxa OX=1406 PE=3 SV=2//1.70462e-11
Ghir_A04G015150	0.7924	-0.20881	-1.2053	gnl|BL_ORD_ID|48719 sp|Q9LMX7|C78A5_ARATH Cytochrome P450 78A5 OS=Arabidopsis thaliana OX=3702 GN=CYP78A5 PE=2 SV=1//2.00044e-172
Ghir_A04G015160	0.93378	0.65874	0.23259	gnl|BL_ORD_ID|520503 sp|Q9FYF7|Y1736_ARATH REF/SRPP-like protein At1g67360 OS=Arabidopsis thaliana OX=3702 GN=At1g67360 PE=2 SV=1//3.0155e-53
Ghir_A04G015330	2.0751	0.84568	2.8086	gnl|BL_ORD_ID|177170 sp|Q6H501|HKT6_ORYSJ Probable cation transporter HKT6 OS=Oryza sativa subsp. japonica OX=39947 GN=HKT6 PE=2 SV=2//8.32584e-90
Ghir_A04G015340	0.91556	1.9589	1.7788	-//-
Ghir_A04G015350	3.6155	2.5997	2.5911	-//-
Ghir_A04G015390	1.1947	0.39328	0.91793	-//-
Ghir_A04G016330	0.34058	0.89585	1.0805	gnl|BL_ORD_ID|308637 sp|Q9C8E6|PMI1_ARATH Protein PLASTID MOVEMENT IMPAIRED 1 OS=Arabidopsis thaliana OX=3702 GN=PMI1 PE=1 SV=1//0
Ghir_A05G000610	2.0364	1.3353	0.91471	gnl|BL_ORD_ID|263785 sp|Q9XGI7|NAS_SOLLC Nicotianamine synthase OS=Solanum lycopersicum OX=4081 GN=CHLN PE=2 SV=1//2.53668e-96
Ghir_A05G000640	-1.0812	-1.9393	1.994	gnl|BL_ORD_ID|512101 sp|Q38910|XTH23_ARATH Probable xyloglucan endotransglucosylase/hydrolase protein 23 OS=Arabidopsis thaliana OX=3702 GN=XTH23 PE=2 SV=1//1.10693e-148
Ghir_A05G000740	0.1469	0.44737	0.047919	gnl|BL_ORD_ID|437349 sp|Q9FHH2|SMAX1_ARATH Protein SUPPRESSOR OF MAX2 1 OS=Arabidopsis thaliana OX=3702 GN=SMAX1 PE=1 SV=1//0
Ghir_A05G001120	0.49435	0.88338	-0.41224	gnl|BL_ORD_ID|54755 sp|Q39071|CCA21_ARATH Cyclin-A2-1 OS=Arabidopsis thaliana OX=3702 GN=CYCA2-1 PE=2 SV=3//7.06817e-164
Ghir_A05G001240	0.19174	0.38402	0.6936	gnl|BL_ORD_ID|81435 sp|Q05609|CTR1_ARATH Serine/threonine-protein kinase CTR1 OS=Arabidopsis thaliana OX=3702 GN=CTR1 PE=1 SV=1//1.26867e-47
Ghir_A05G001290	-0.42486	-0.70496	0.81491	gnl|BL_ORD_ID|289221 sp|Q69QZ0|P2C27_ORYSJ Probable protein phosphatase 2C 27 OS=Oryza sativa subsp. japonica OX=39947 GN=Os02g0799000 PE=2 SV=1//3.0525e-160
Ghir_A05G001330	0.42605	1.0612	-0.30267	-//-
Ghir_A05G001470	0.25379	-0.021706	0.65985	-//-
Ghir_A05G001490	-0.19656	-0.69202	1.5304	gnl|BL_ORD_ID|78021 sp|Q9ASQ5|CRCK3_ARATH Calmodulin-binding receptor-like cytoplasmic kinase 3 OS=Arabidopsis thaliana OX=3702 GN=CRCK3 PE=2 SV=1//6.25834e-10
Ghir_A05G001650	-0.4146	0.58334	-0.16554	gnl|BL_ORD_ID|110846 sp|Q9SKK0|EBF1_ARATH EIN3-binding F-box protein 1 OS=Arabidopsis thaliana OX=3702 GN=EBF1 PE=1 SV=1//0
Ghir_A05G001710	1.336	1.4768	-0.032986	gnl|BL_ORD_ID|299319 sp|O80822|PER25_ARATH Peroxidase 25 OS=Arabidopsis thaliana OX=3702 GN=PER25 PE=2 SV=2//2.089e-156
Ghir_A05G001730	-0.15649	-0.62539	1.0916	gnl|BL_ORD_ID|92041 sp|Q9SLN8|DBR_TOBAC 2-alkenal reductase (NADP(+)-dependent) OS=Nicotiana tabacum OX=4097 GN=DBR PE=1 SV=1//2.23841e-111
Ghir_A05G001900	0.56218	1.1155	-0.41262	gnl|BL_ORD_ID|304749 sp|Q64FQ2|PID2_ARATH Protein kinase PINOID 2 OS=Arabidopsis thaliana OX=3702 GN=PID2 PE=1 SV=1//0
Ghir_A05G002030	-0.67413	-1.2455	1.3383	gnl|BL_ORD_ID|202929 sp|O48780|KCS11_ARATH 3-ketoacyl-CoA synthase 11 OS=Arabidopsis thaliana OX=3702 GN=KCS11 PE=1 SV=1//0
Ghir_A05G002210	1.0959	0.30537	0.90278	-//-
Ghir_A05G002220	-0.43413	-0.46301	1.163	gnl|BL_ORD_ID|386174 sp|A0A109QYD3|RMS3_PEA Strigolactone esterase RMS3 OS=Pisum sativum OX=3888 GN=RMS3 PE=1 SV=1//1.02091e-76
Ghir_A05G002230	0.36948	-0.38198	1.0526	gnl|BL_ORD_ID|88308 sp|Q9SQR3|D14_ARATH Strigolactone esterase D14 OS=Arabidopsis thaliana OX=3702 GN=D14 PE=1 SV=1//2.46361e-46
Ghir_A05G002300	-0.052272	-0.49059	1.0061	gnl|BL_ORD_ID|223534 sp|Q9LHF1|LRX4_ARATH Leucine-rich repeat extensin-like protein 4 OS=Arabidopsis thaliana OX=3702 GN=LRX4 PE=1 SV=1//0
Ghir_A05G002380	1.1649	1.0562	0.33952	gnl|BL_ORD_ID|181048 sp|Q9LV52|HSFC1_ARATH Heat stress transcription factor C-1 OS=Arabidopsis thaliana OX=3702 GN=HSFC1 PE=1 SV=1//2.01934e-71
Ghir_A05G002740	1.4588	1.4529	1.1958	gnl|BL_ORD_ID|110198 sp|Q9FJU9|E1313_ARATH Glucan endo-1,3-beta-glucosidase 13 OS=Arabidopsis thaliana OX=3702 GN=At5g56590 PE=1 SV=1//5.59377e-16
Ghir_A05G002790	-0.35337	-0.73739	1.0149	-//-
Ghir_A05G002810	0.057488	0.59441	0.17281	gnl|BL_ORD_ID|107188 sp|Q9ZQP1|DSP8_ARATH Putative dual specificity protein phosphatase DSP8 OS=Arabidopsis thaliana OX=3702 GN=DSP8 PE=2 SV=2//3.31192e-85
Ghir_A05G002840	0.5681	-0.07035	0.023995	gnl|BL_ORD_ID|300812 sp|Q94AA4|PFKA3_ARATH ATP-dependent 6-phosphofructokinase 3 OS=Arabidopsis thaliana OX=3702 GN=PFK3 PE=1 SV=1//0
Ghir_A05G002860	0.31987	1.2688	-1.0958	gnl|BL_ORD_ID|48309 sp|Q9M0G2|C3H49_ARATH Zinc finger CCCH domain-containing protein 49 OS=Arabidopsis thaliana OX=3702 GN=At4g29190 PE=2 SV=1//4.44598e-126
Ghir_A05G003170	-0.55754	-0.83958	0.97776	gnl|BL_ORD_ID|195078 sp|O82645|IQM1_ARATH IQ domain-containing protein IQM1 OS=Arabidopsis thaliana OX=3702 GN=IQM1 PE=1 SV=1//7.41376e-178
Ghir_A05G003250	1.0327	1.1356	-0.57565	gnl|BL_ORD_ID|491467 sp|Q9LTA3|U91C1_ARATH UDP-glycosyltransferase 91C1 OS=Arabidopsis thaliana OX=3702 GN=UGT91C1 PE=2 SV=1//7.64544e-144
Ghir_A05G003320	0.46673	0.87245	1.1167	-//-
Ghir_A05G003540	-0.17761	-0.65537	0.67496	gnl|BL_ORD_ID|352672 sp|Q9ZUF4|RIPK_ARATH Serine/threonine-protein kinase RIPK OS=Arabidopsis thaliana OX=3702 GN=RIPK PE=1 SV=1//0
Ghir_A05G003620	0.79311	0.122	1.2161	gnl|BL_ORD_ID|121215 sp|Q84QC2|ERF17_ARATH Ethylene-responsive transcription factor ERF017 OS=Arabidopsis thaliana OX=3702 GN=ERF017 PE=2 SV=1//3.10835e-24
Ghir_A05G004220	0.48431	0.49724	0.34611	gnl|BL_ORD_ID|14735 sp|Q9M2U3|ALPL_ARATH Protein ALP1-like OS=Arabidopsis thaliana OX=3702 GN=At3g55350 PE=2 SV=1//7.35206e-43
Ghir_A05G004320	0.78807	-0.38292	0.031895	gnl|BL_ORD_ID|195078 sp|O82645|IQM1_ARATH IQ domain-containing protein IQM1 OS=Arabidopsis thaliana OX=3702 GN=IQM1 PE=1 SV=1//0
Ghir_A05G004340	0.65276	-0.57023	-0.73291	gnl|BL_ORD_ID|161795 sp|Q8L9S3|GRXC6_ARATH Glutaredoxin-C6 OS=Arabidopsis thaliana OX=3702 GN=GRXC6 PE=2 SV=2//6.79679e-49
Ghir_A05G004690	-0.30132	0.52732	0.40054	gnl|BL_ORD_ID|48250 sp|O82199|C3H20_ARATH Zinc finger CCCH domain-containing protein 20 OS=Arabidopsis thaliana OX=3702 GN=At2g19810 PE=2 SV=1//3.95085e-110
Ghir_A05G004820	-0.085911	-0.11393	0.60844	gnl|BL_ORD_ID|79301 sp|Q9C942|CSE_ARATH Caffeoylshikimate esterase OS=Arabidopsis thaliana OX=3702 GN=CSE PE=1 SV=1//1.05085e-37
Ghir_A05G004860	0.12397	1.9858	1.2743	gnl|BL_ORD_ID|143155 sp|P69781|GAT12_ARATH GATA transcription factor 12 OS=Arabidopsis thaliana OX=3702 GN=GATA12 PE=2 SV=1//1.77545e-76
Ghir_A05G004900	-0.45071	-0.38861	0.75417	gnl|BL_ORD_ID|129814 sp|Q9UKC9|FBXL2_HUMAN F-box/LRR-repeat protein 2 OS=Homo sapiens OX=9606 GN=FBXL2 PE=1 SV=3//5.58339e-09
Ghir_A05G004920	-0.5222	1.5584	0.91987	gnl|BL_ORD_ID|151302 sp|Q9FLN0|GLIP1_ARATH GDSL esterase/lipase 1 OS=Arabidopsis thaliana OX=3702 GN=GLIP1 PE=1 SV=1//3.82436e-117
Ghir_A05G005440	0.092671	0.76056	0.99124	gnl|BL_ORD_ID|64518 sp|O65554|CIPK6_ARATH CBL-interacting serine/threonine-protein kinase 6 OS=Arabidopsis thaliana OX=3702 GN=CIPK6 PE=1 SV=1//0
Ghir_A05G005590	-0.071321	0.013383	0.8056	gnl|BL_ORD_ID|429142 sp|Q8RWZ5|SD25_ARATH G-type lectin S-receptor-like serine/threonine-protein kinase SD2-5 OS=Arabidopsis thaliana OX=3702 GN=SD25 PE=1 SV=1//0
Ghir_A05G005990	-0.51878	-0.89048	1.1898	-//-
Ghir_A05G006570	0.0050502	0.26229	0.62706	-//-
Ghir_A05G006590	0.84447	0.37963	1.2001	-//-
Ghir_A05G006760	0.32789	-0.11091	0.66734	gnl|BL_ORD_ID|137167 sp|O24340|FPF1_SINAL Flowering-promoting factor 1 OS=Sinapis alba OX=3728 GN=FPF1 PE=2 SV=1//1.02757e-44
Ghir_A05G007040	0.53967	-0.5652	0.92173	gnl|BL_ORD_ID|195358 sp|Q9LXU9|IRKI_ARATH IRK-interacting protein OS=Arabidopsis thaliana OX=3702 GN=IRKI PE=1 SV=1//0
Ghir_A05G007400	0.40832	-0.3297	0.62526	-//-
Ghir_A05G007470	-0.25172	-0.37725	0.38904	gnl|BL_ORD_ID|294292 sp|O49839|PBL2_ARATH Probable serine/threonine-protein kinase PBL2 OS=Arabidopsis thaliana OX=3702 GN=PBL2 PE=1 SV=1//1.68631e-155
Ghir_A05G007710	1.2948	-0.060305	0.69509	gnl|BL_ORD_ID|240588 sp|Q94KB9|MLO3_ARATH MLO-like protein 3 OS=Arabidopsis thaliana OX=3702 GN=MLO3 PE=2 SV=1//0
Ghir_A05G008310	-0.024302	1.1692	0.92374	-//-
Ghir_A05G008500	0.098896	-0.47783	0.33063	gnl|BL_ORD_ID|426694 sp|Q9ZNU9|SAP3_ARATH Zinc finger A20 and AN1 domain-containing stress-associated protein 3 OS=Arabidopsis thaliana OX=3702 GN=SAP3 PE=2 SV=1//4.15283e-47
Ghir_A05G008640	-0.72256	-1.6954	1.8203	gnl|BL_ORD_ID|106408 sp|P93835|DRE1B_ARATH Dehydration-responsive element-binding protein 1B OS=Arabidopsis thaliana OX=3702 GN=DREB1B PE=1 SV=2//2.07314e-40
Ghir_A05G008890	0.28818	0.6349	0.58542	gnl|BL_ORD_ID|554560 sp|Q681X4|ZAT5_ARATH Zinc finger protein ZAT5 OS=Arabidopsis thaliana OX=3702 GN=ZAT5 PE=2 SV=1//5.05819e-58
Ghir_A05G009130	1.314	0.43417	0.38591	gnl|BL_ORD_ID|527851 sp|C0LGP4|Y3475_ARATH Probable LRR receptor-like serine/threonine-protein kinase At3g47570 OS=Arabidopsis thaliana OX=3702 GN=At3g47570 PE=2 SV=1//0
Ghir_A05G009300	-0.043215	-0.84443	1.0636	gnl|BL_ORD_ID|145110 sp|Q0V7R1|GATL3_ARATH Probable galacturonosyltransferase-like 3 OS=Arabidopsis thaliana OX=3702 GN=GATL3 PE=2 SV=1//8.50738e-175
Ghir_A05G009400	-0.56456	0.35064	1.6172	-//-
Ghir_A05G009480	2.2321	1.2128	0.37345	gnl|BL_ORD_ID|289172 sp|Q9LNW3|P2C03_ARATH Protein phosphatase 2C 3 OS=Arabidopsis thaliana OX=3702 GN=AIP1 PE=1 SV=1//7.96734e-143
Ghir_A05G009590	-0.05123	0.38772	0.57486	gnl|BL_ORD_ID|555333 sp|Q94DG6|ZIP1_ORYSJ Zinc transporter 1 OS=Oryza sativa subsp. japonica OX=39947 GN=ZIP1 PE=1 SV=1//4.2371e-121
Ghir_A05G009660	0.73599	1.4802	0.77462	gnl|BL_ORD_ID|428091 sp|P0C883|SCL33_ARATH Scarecrow-like protein 33 OS=Arabidopsis thaliana OX=3702 GN=SCL33 PE=1 SV=1//0
Ghir_A05G009670	0.99751	2.2431	-0.013163	gnl|BL_ORD_ID|428076 sp|Q9XE58|SCL14_ARATH Scarecrow-like protein 14 OS=Arabidopsis thaliana OX=3702 GN=SCL14 PE=2 SV=2//1.28453e-125
Ghir_A05G009790	-0.083507	-0.063702	0.40804	gnl|BL_ORD_ID|289174 sp|Q9LQN6|P2C04_ARATH Probable protein phosphatase 2C 4 OS=Arabidopsis thaliana OX=3702 GN=PLL5 PE=2 SV=1//0
Ghir_A05G009860	-0.19805	-1.2762	0.90133	-//-
Ghir_A05G009880	0.75189	-0.11516	0.49121	gnl|BL_ORD_ID|182675 sp|P09189|HSP7C_PETHY Heat shock cognate 70 kDa protein OS=Petunia hybrida OX=4102 GN=HSP70 PE=2 SV=1//0
Ghir_A05G010000	0.74878	0.42755	-0.53776	gnl|BL_ORD_ID|473943 sp|O82598|TIP13_ARATH Aquaporin TIP1-3 OS=Arabidopsis thaliana OX=3702 GN=TIP1-3 PE=1 SV=1//2.21315e-128
Ghir_A05G010050	0.44121	0.17261	0.48658	gnl|BL_ORD_ID|110580 sp|Q8VY27|E70H1_ARATH Exocyst complex component EXO70H1 OS=Arabidopsis thaliana OX=3702 GN=EXO70H1 PE=1 SV=1//1.43989e-159
Ghir_A05G010170	-0.25435	-0.045296	0.4498	gnl|BL_ORD_ID|268456 sp|Q6P4R8|NFRKB_HUMAN Nuclear factor related to kappa-B-binding protein OS=Homo sapiens OX=9606 GN=NFRKB PE=1 SV=2//1.72104e-07
Ghir_A05G010250	-0.041813	-0.36093	1.4347	-//-
Ghir_A05G010360	0.65833	-0.038443	1.2393	gnl|BL_ORD_ID|269468 sp|Q9ZVD2|NHL13_ARATH NDR1/HIN1-like protein 13 OS=Arabidopsis thaliana OX=3702 GN=NHL13 PE=2 SV=1//1.14084e-85
Ghir_A05G010370	0.17859	0.40392	0.090577	gnl|BL_ORD_ID|117069 sp|O24606|EIN3_ARATH Protein ETHYLENE INSENSITIVE 3 OS=Arabidopsis thaliana OX=3702 GN=EIN3 PE=1 SV=1//0
Ghir_A05G010460	-0.1187	0.97591	0.73448	gnl|BL_ORD_ID|206670 sp|Q84VQ1|KINB1_ARATH SNF1-related protein kinase regulatory subunit beta-1 OS=Arabidopsis thaliana OX=3702 GN=KINB1 PE=1 SV=1//2.1933e-106
Ghir_A05G010560	0.47271	0.70769	0.16759	gnl|BL_ORD_ID|305472 sp|Q6K215|PIP22_ORYSJ Probable aquaporin PIP2-2 OS=Oryza sativa subsp. japonica OX=39947 GN=PIP2-2 PE=2 SV=1//1.34859e-163
Ghir_A05G011010	0.12507	0.058328	0.57106	gnl|BL_ORD_ID|267970 sp|F4KEW8|NET4A_ARATH Protein NETWORKED 4A OS=Arabidopsis thaliana OX=3702 GN=NET4A PE=2 SV=1//4.29196e-131
Ghir_A05G011080	0.25028	0.57735	-0.025043	gnl|BL_ORD_ID|223597 sp|Q9LMK2|LSH6_ARATH Protein LIGHT-DEPENDENT SHORT HYPOCOTYLS 6 OS=Arabidopsis thaliana OX=3702 GN=LSH6 PE=1 SV=1//7.93534e-83
Ghir_A05G011520	-0.21534	0.11477	0.69983	gnl|BL_ORD_ID|510402 sp|Q9SA80|WRK14_ARATH Probable WRKY transcription factor 14 OS=Arabidopsis thaliana OX=3702 GN=WRKY14 PE=2 SV=2//5.06328e-96
Ghir_A05G011750	-0.67683	0.73712	1.1934	gnl|BL_ORD_ID|78349 sp|Q9CAL3|CRK2_ARATH Cysteine-rich receptor-like protein kinase 2 OS=Arabidopsis thaliana OX=3702 GN=CRK2 PE=2 SV=1//1.19787e-122
Ghir_A05G012180	0.13384	0.34781	1.1925	gnl|BL_ORD_ID|101692 sp|Q9SAG8|DNAJ8_ARATH Chaperone protein dnaJ 8, chloroplastic OS=Arabidopsis thaliana OX=3702 GN=ATJ8 PE=2 SV=1//2.42396e-47
Ghir_A05G012340	0.2769	0.48052	-0.32472	gnl|BL_ORD_ID|56459 sp|Q9S9N9|CCR1_ARATH Cinnamoyl-CoA reductase 1 OS=Arabidopsis thaliana OX=3702 GN=CCR1 PE=1 SV=1//4.59641e-16
Ghir_A05G012490	-0.35229	-0.71141	1.6928	gnl|BL_ORD_ID|527253 sp|P0C897|Y3264_ARATH Putative UPF0481 protein At3g02645 OS=Arabidopsis thaliana OX=3702 GN=At3g02645 PE=3 SV=1//1.58701e-166
Ghir_A05G012590	0.21345	-0.28656	0.47256	gnl|BL_ORD_ID|19279 sp|Q9LFP0|APT5_ARATH Adenine phosphoribosyltransferase 5 OS=Arabidopsis thaliana OX=3702 GN=APT5 PE=1 SV=1//4.26974e-84
Ghir_A05G012780	-0.4387	1.463	0.36538	-//-
Ghir_A05G013220	1.0122	-0.72209	0.20901	gnl|BL_ORD_ID|198593 sp|Q54I39|IST1L_DICDI IST1-like protein OS=Dictyostelium discoideum OX=44689 GN=DDB_G0289029 PE=3 SV=1//3.87292e-14
Ghir_A05G013250	0.75221	0.021505	0.028955	gnl|BL_ORD_ID|207557 sp|Q940Y8|KN13B_ARATH Kinesin-like protein KIN-13B OS=Arabidopsis thaliana OX=3702 GN=KIN13B PE=1 SV=1//2.62164e-13
Ghir_A05G013410	-0.48179	-0.69514	0.41912	gnl|BL_ORD_ID|318085 sp|Q9XEX2|PRX2B_ARATH Peroxiredoxin-2B OS=Arabidopsis thaliana OX=3702 GN=PRXIIB PE=1 SV=1//1.03604e-79
Ghir_A05G013600	0.035008	1.933	1.1284	gnl|BL_ORD_ID|259218 sp|Q7XC57|MYBS3_ORYSJ Transcription factor MYBS3 OS=Oryza sativa subsp. japonica OX=39947 GN=MYBS3 PE=2 SV=1//2.07966e-81
Ghir_A05G013750	0.11535	-0.11741	0.4144	gnl|BL_ORD_ID|63205 sp|Q8LE58|CHM1A_ARATH ESCRT-related protein CHMP1A OS=Arabidopsis thaliana OX=3702 GN=CHMP1A PE=1 SV=1//7.24142e-114
Ghir_A05G013850	0.41999	-0.62104	2.3331	gnl|BL_ORD_ID|313682 sp|Q9FZ62|PPSP2_ARATH Inorganic pyrophosphatase 2 OS=Arabidopsis thaliana OX=3702 GN=At1g17710 PE=2 SV=1//7.60801e-121
Ghir_A05G013870	0.7287	-0.3599	2.131	gnl|BL_ORD_ID|313682 sp|Q9FZ62|PPSP2_ARATH Inorganic pyrophosphatase 2 OS=Arabidopsis thaliana OX=3702 GN=At1g17710 PE=2 SV=1//1.50859e-116
Ghir_A05G013910	-0.22901	2.1017	0.60126	gnl|BL_ORD_ID|42679 sp|Q9SCW1|BGAL1_ARATH Beta-galactosidase 1 OS=Arabidopsis thaliana OX=3702 GN=BGAL1 PE=2 SV=1//0
Ghir_A05G014160	0.41611	0.50694	-0.10453	gnl|BL_ORD_ID|18931 sp|Q8VZH2|APM1_ARATH Aminopeptidase M1 OS=Arabidopsis thaliana OX=3702 GN=APM1 PE=1 SV=1//0
Ghir_A05G014190	-0.27245	1.1388	0.24766	gnl|BL_ORD_ID|425439 sp|Q5RD67|S2544_PONAB Solute carrier family 25 member 44 OS=Pongo abelii OX=9601 GN=SLC25A44 PE=2 SV=2//1.93741e-28
Ghir_A05G014230	0.74068	0.86123	-0.36373	gnl|BL_ORD_ID|43359 sp|Q9LVK2|BIG1A_ARATH Protein BIG GRAIN 1-like A OS=Arabidopsis thaliana OX=3702 GN=At3g13980 PE=3 SV=1//1.39019e-54
Ghir_A05G014450	-0.61878	-0.28726	1.5131	gnl|BL_ORD_ID|520437 sp|Q9CAH1|Y1725_ARATH Putative receptor-like protein kinase At1g72540 OS=Arabidopsis thaliana OX=3702 GN=At1g72540 PE=2 SV=1//1.68432e-170
Ghir_A05G014520	0.38929	0.9117	0.22676	gnl|BL_ORD_ID|151302 sp|Q9FLN0|GLIP1_ARATH GDSL esterase/lipase 1 OS=Arabidopsis thaliana OX=3702 GN=GLIP1 PE=1 SV=1//1.96751e-122
Ghir_A05G014550	-0.23744	0.90067	0.74639	gnl|BL_ORD_ID|337448 sp|Q9SSA8|RA212_ARATH Ethylene-responsive transcription factor RAP2-12 OS=Arabidopsis thaliana OX=3702 GN=RAP2-12 PE=1 SV=1//2.59811e-39
Ghir_A05G014610	-0.77375	0.40249	0.23582	gnl|BL_ORD_ID|308508 sp|P83948|PME3_CITSI Pectinesterase 3 OS=Citrus sinensis OX=2711 PE=1 SV=1//0
Ghir_A05G014640	-0.07132	-0.63486	1.1883	gnl|BL_ORD_ID|32000 sp|Q67YI6|ATL65_ARATH RING-H2 finger protein ATL65 OS=Arabidopsis thaliana OX=3702 GN=ATL65 PE=2 SV=2//5.17443e-11
Ghir_A05G014790	0.53358	1.6123	-0.61368	gnl|BL_ORD_ID|211240 sp|Q9SHE9|LBD4_ARATH LOB domain-containing protein 4 OS=Arabidopsis thaliana OX=3702 GN=LBD4 PE=1 SV=1//9.5389e-75
Ghir_A05G014850	-0.16378	-0.14417	0.54794	gnl|BL_ORD_ID|285286 sp|Q9MA87|OFT23_ARATH O-fucosyltransferase 23 OS=Arabidopsis thaliana OX=3702 GN=OFUT23 PE=2 SV=1//0
Ghir_A05G015200	0.071379	-2.0598	1.2089	gnl|BL_ORD_ID|472497 sp|Q8LBM2|TIF5A_ARATH Protein TIFY 5A OS=Arabidopsis thaliana OX=3702 GN=TIFY5A PE=1 SV=1//1.02427e-19
Ghir_A05G015340	0.17694	0.64546	0.39029	gnl|BL_ORD_ID|48573 sp|O64697|C7101_ARATH Cytochrome P450 710A1 OS=Arabidopsis thaliana OX=3702 GN=CYP710A1 PE=1 SV=1//0
Ghir_A05G015410	0.69628	-0.49989	1.4399	-//-
Ghir_A05G015500	0.48988	-0.3573	1.7668	gnl|BL_ORD_ID|202874 sp|Q9SVV6|KCO6_ARATH Two-pore potassium channel 3 OS=Arabidopsis thaliana OX=3702 GN=TPK3 PE=2 SV=1//4.8642e-113
Ghir_A05G015690	-0.18113	-0.63708	0.84088	gnl|BL_ORD_ID|49347 sp|Q9C7N2|CAD1_ARATH MACPF domain-containing protein CAD1 OS=Arabidopsis thaliana OX=3702 GN=CAD1 PE=2 SV=1//0
Ghir_A05G015730	1.0223	0.77554	-0.11409	gnl|BL_ORD_ID|520677 sp|C0LGE0|Y1765_ARATH Probable LRR receptor-like serine/threonine-protein kinase At1g07650 OS=Arabidopsis thaliana OX=3702 GN=At1g07650 PE=1 SV=1//3.5448e-29
Ghir_A05G015850	0.40409	0.12364	0.53408	-//-
Ghir_A05G015860	0.37584	-0.25824	0.72447	-//-
Ghir_A05G016020	0.29449	-0.0010451	0.92536	gnl|BL_ORD_ID|172671 sp|F4IC29|HIP28_ARATH Heavy metal-associated isoprenylated plant protein 28 OS=Arabidopsis thaliana OX=3702 GN=HIPP28 PE=3 SV=1//6.74269e-37
Ghir_A05G016060	0.55234	0.98907	0.32378	gnl|BL_ORD_ID|43139 sp|Q9S7Y1|BH030_ARATH Transcription factor bHLH30 OS=Arabidopsis thaliana OX=3702 GN=BHLH30 PE=1 SV=1//2.00826e-20
Ghir_A05G016350	0.86887	1.1903	0.18325	gnl|BL_ORD_ID|161801 sp|Q9SGP6|GRXC9_ARATH Glutaredoxin-C9 OS=Arabidopsis thaliana OX=3702 GN=GRXC9 PE=1 SV=1//5.64784e-31
Ghir_A05G016470	-0.34849	-0.3365	0.82126	gnl|BL_ORD_ID|275741 sp|Q9SGN6|NSL1_ARATH MACPF domain-containing protein NSL1 OS=Arabidopsis thaliana OX=3702 GN=NSL1 PE=2 SV=1//0
Ghir_A05G016490	0.061436	0.82706	0.60731	gnl|BL_ORD_ID|242 sp|Q05349|12KD_FRAAN Auxin-repressed 12.5 kDa protein OS=Fragaria ananassa OX=3747 PE=2 SV=1//8.73567e-46
Ghir_A05G017170	-0.32912	-0.20134	0.97029	gnl|BL_ORD_ID|445986 sp|Q41144|STC_RICCO Sugar carrier protein C OS=Ricinus communis OX=3988 GN=STC PE=2 SV=1//0
Ghir_A05G017340	-0.35492	0.86592	0.074431	gnl|BL_ORD_ID|207563 sp|Q07970|KN14C_ARATH Kinesin-like protein KIN-14C OS=Arabidopsis thaliana OX=3702 GN=KIN14C PE=2 SV=1//0
Ghir_A05G017370	-0.43291	1.4633	1.5823	gnl|BL_ORD_ID|465476 sp|Q9SYB0|TAUE2_ARATH Sulfite exporter TauE/SafE family protein 2 OS=Arabidopsis thaliana OX=3702 GN=At1g61740 PE=2 SV=1//3.49108e-129
Ghir_A05G017600	1.0701	-0.77903	1.2017	gnl|BL_ORD_ID|129123 sp|O65451|FB333_ARATH Probable F-box protein At4g22030 OS=Arabidopsis thaliana OX=3702 GN=At4g22030 PE=4 SV=1//1.26486e-120
Ghir_A05G017630	0.027676	-0.4683	0.71783	gnl|BL_ORD_ID|510480 sp|Q9C519|WRKY6_ARATH WRKY transcription factor 6 OS=Arabidopsis thaliana OX=3702 GN=WRKY6 PE=1 SV=1//1.88923e-115
Ghir_A05G017820	0.16494	-0.61194	1.5205	-//-
Ghir_A05G017830	0.28562	-0.69771	0.43658	gnl|BL_ORD_ID|293220 sp|Q9ZWQ8|PAP_CITUN Plastid-lipid-associated protein, chloroplastic OS=Citrus unshiu OX=55188 GN=PAP PE=2 SV=1//3.15525e-139
Ghir_A05G017930	-0.19452	-0.080562	0.54136	gnl|BL_ORD_ID|326295 sp|O22193|PUB4_ARATH U-box domain-containing protein 4 OS=Arabidopsis thaliana OX=3702 GN=PUB4 PE=1 SV=3//2.27691e-65
Ghir_A05G017960	-0.67163	0.23343	2.0001	gnl|BL_ORD_ID|389108 sp|Q8W034|RNP1_ARATH Heterogeneous nuclear ribonucleoprotein 1 OS=Arabidopsis thaliana OX=3702 GN=RNP1 PE=1 SV=1//1.84349e-64
Ghir_A05G018430	0.25788	-0.65795	1.4296	-//-
Ghir_A05G018520	1.1367	0.63082	0.56588	-//-
Ghir_A05G018590	1.1735	0.58494	0.1897	gnl|BL_ORD_ID|391149 sp|Q93ZY2|ROGF1_ARATH Rop guanine nucleotide exchange factor 1 OS=Arabidopsis thaliana OX=3702 GN=ROPGEF1 PE=1 SV=2//0
Ghir_A05G018900	0.43798	0.23261	-0.37874	gnl|BL_ORD_ID|3863 sp|Q9C7F2|AB14B_ARATH ABC transporter B family member 14 OS=Arabidopsis thaliana OX=3702 GN=ABCB14 PE=3 SV=1//3.91209e-09
Ghir_A05G018980	0.15378	-0.2573	0.71745	gnl|BL_ORD_ID|471878 sp|A0A1P8B554|THLP1_ARATH Thaumatin-like protein 1 OS=Arabidopsis thaliana OX=3702 GN=TLP1 PE=2 SV=1//5.41038e-89
Ghir_A05G019490	0.45452	0.25947	0.050695	gnl|BL_ORD_ID|47816 sp|C0Z2L5|BZP44_ARATH bZIP transcription factor 44 OS=Arabidopsis thaliana OX=3702 GN=BZIP44 PE=1 SV=1//1.20083e-23
Ghir_A05G019530	-0.080191	0.69604	0.063576	gnl|BL_ORD_ID|41288 sp|Q93VH2|BBD2_ARATH Bifunctional nuclease 2 OS=Arabidopsis thaliana OX=3702 GN=BBD2 PE=2 SV=1//1.76332e-130
Ghir_A05G019720	0.12353	-0.61716	0.54927	gnl|BL_ORD_ID|125916 sp|P95141|FAA29_MYCTU 4-hydroxyphenylalkanoate adenylyltransferase OS=Mycobacterium tuberculosis (strain ATCC 25618 / H37Rv) OX=83332 GN=fadD29 PE=1 SV=1//1.61017e-48
Ghir_A05G019820	0.047247	0.64191	0.27941	gnl|BL_ORD_ID|514367 sp|Q8GUH2|Y1015_ARATH Uncharacterized protein At1g01500 OS=Arabidopsis thaliana OX=3702 GN=At1g01500 PE=2 SV=1//4.05786e-47
Ghir_A05G020310	0.17239	0.79873	0.25309	gnl|BL_ORD_ID|48787 sp|O49859|C82A4_SOYBN Cytochrome P450 82A4 OS=Glycine max OX=3847 GN=CYP82A4 PE=2 SV=1//5.97921e-180
Ghir_A05G020320	1.4323	2.3095	-0.13161	gnl|BL_ORD_ID|48790 sp|Q9SZ46|C82C4_ARATH Cytochrome P450 82C4 OS=Arabidopsis thaliana OX=3702 GN=CYP82C4 PE=2 SV=1//0
Ghir_A05G020370	0.36098	0.4887	-0.23323	gnl|BL_ORD_ID|104553 sp|Q39088|DOF34_ARATH Dof zinc finger protein DOF3.4 OS=Arabidopsis thaliana OX=3702 GN=DOF3.4 PE=1 SV=2//2.85084e-24
Ghir_A05G020380	0.097325	0.76771	-0.16465	gnl|BL_ORD_ID|216906 sp|Q9SX98|LHTL8_ARATH Lysine histidine transporter-like 8 OS=Arabidopsis thaliana OX=3702 GN=AATL1 PE=1 SV=1//0
Ghir_A05G020450	0.27189	0.36991	0.63558	gnl|BL_ORD_ID|106635 sp|Q9SZA7|DRL29_ARATH Probable disease resistance protein At4g33300 OS=Arabidopsis thaliana OX=3702 GN=At4g33300 PE=2 SV=3//0
Ghir_A05G020480	0.045073	-1.04	1.4885	gnl|BL_ORD_ID|259152 sp|O23160|MYB73_ARATH Transcription factor MYB73 OS=Arabidopsis thaliana OX=3702 GN=MYB73 PE=1 SV=1//1.87595e-50
Ghir_A05G020500	0.03502	-0.22874	1.1118	-//-
Ghir_A05G021010	0.87871	0.51335	0.50191	gnl|BL_ORD_ID|121208 sp|Q9FH94|ERF10_ARATH Ethylene-responsive transcription factor ERF010 OS=Arabidopsis thaliana OX=3702 GN=ERF010 PE=2 SV=1//1.72359e-45
Ghir_A05G021020	0.18506	-0.66424	0.5243	-//-
Ghir_A05G021110	-0.73213	-0.58129	1.5024	gnl|BL_ORD_ID|517031 sp|Q9C8S6|Y1322_ARATH C2 domain-containing protein At1g63220 OS=Arabidopsis thaliana OX=3702 GN=At1g63220 PE=1 SV=1//1.85099e-09
Ghir_A05G021180	-0.39375	-0.74585	0.75462	gnl|BL_ORD_ID|259152 sp|O23160|MYB73_ARATH Transcription factor MYB73 OS=Arabidopsis thaliana OX=3702 GN=MYB73 PE=1 SV=1//1.87422e-78
Ghir_A05G021260	0.31089	-0.25113	0.91842	gnl|BL_ORD_ID|48778 sp|Q6WNQ8|C81E8_MEDTR Cytochrome P450 81E8 OS=Medicago truncatula OX=3880 GN=CYP81E8 PE=2 SV=1//1.4284e-144
Ghir_A05G021410	0.83063	0.97043	0.12016	gnl|BL_ORD_ID|211235 sp|Q9SZE8|LBD39_ARATH LOB domain-containing protein 39 OS=Arabidopsis thaliana OX=3702 GN=LBD39 PE=2 SV=1//6.28913e-58
Ghir_A05G021420	0.64799	0.91577	1.0395	gnl|BL_ORD_ID|554553 sp|Q96289|ZAT10_ARATH Zinc finger protein ZAT10 OS=Arabidopsis thaliana OX=3702 GN=ZAT10 PE=2 SV=1//1.23293e-49
Ghir_A05G021750	-0.75888	-1.6494	1.311	gnl|BL_ORD_ID|79586 sp|Q9ZQB9|CSLCC_ARATH Probable xyloglucan glycosyltransferase 12 OS=Arabidopsis thaliana OX=3702 GN=CSLC12 PE=1 SV=1//0
Ghir_A05G022090	0.829	1.3758	0.4189	gnl|BL_ORD_ID|509051 sp|Q9LTA6|WAV3_ARATH E3 ubiquitin-protein ligase WAV3 OS=Arabidopsis thaliana OX=3702 GN=WAV3 PE=1 SV=1//0
Ghir_A05G022380	-0.57673	0.58813	0.0042745	gnl|BL_ORD_ID|207606 sp|F4K0J3|KN4C_ARATH Kinesin-like protein KIN-4C OS=Arabidopsis thaliana OX=3702 GN=KIN4C PE=2 SV=2//1.2928e-24
Ghir_A05G022490	-0.32416	0.19444	1.5474	gnl|BL_ORD_ID|11279 sp|O04496|AED3_ARATH Aspartyl protease AED3 OS=Arabidopsis thaliana OX=3702 GN=AED3 PE=1 SV=1//1.01997e-171
Ghir_A05G022580	0.12341	0.66279	0.076548	-//-
Ghir_A05G022590	0.2781	0.45525	0.061878	gnl|BL_ORD_ID|43223 sp|Q9FY69|BH143_ARATH Transcription factor bHLH143 OS=Arabidopsis thaliana OX=3702 GN=BHLH143 PE=1 SV=1//7.55185e-26
Ghir_A05G022600	0.50286	0.36375	0.12702	-//-
Ghir_A05G022750	-0.57178	-0.47666	0.79668	gnl|BL_ORD_ID|31986 sp|Q8LFY8|ATL54_ARATH RING-H2 finger protein ATL54 OS=Arabidopsis thaliana OX=3702 GN=ATL54 PE=2 SV=2//4.15941e-45
Ghir_A05G022890	-0.12971	0.4848	0.17335	gnl|BL_ORD_ID|388 sp|P46266|1433_PEA 14-3-3-like protein OS=Pisum sativum OX=3888 PE=2 SV=1//4.07234e-169
Ghir_A05G022960	0.27098	-0.38172	0.68038	gnl|BL_ORD_ID|124196 sp|Q9FE06|EXOL2_ARATH Protein EXORDIUM-like 2 OS=Arabidopsis thaliana OX=3702 GN=EXL2 PE=2 SV=1//2.97206e-128
Ghir_A05G022970	0.10715	-1.1161	1.3278	gnl|BL_ORD_ID|124257 sp|Q9ZPE7|EXO_ARATH Protein EXORDIUM OS=Arabidopsis thaliana OX=3702 GN=EXO PE=2 SV=1//2.25289e-142
Ghir_A05G022980	-0.06676	-0.86443	1.4319	gnl|BL_ORD_ID|124257 sp|Q9ZPE7|EXO_ARATH Protein EXORDIUM OS=Arabidopsis thaliana OX=3702 GN=EXO PE=2 SV=1//1.68499e-143
Ghir_A05G023180	0.78721	0.53071	0.55404	gnl|BL_ORD_ID|239358 sp|Q8VZG8|MIK2_ARATH MDIS1-interacting receptor like kinase 2 OS=Arabidopsis thaliana OX=3702 GN=MIK2 PE=1 SV=3//0
Ghir_A05G023300	0.68423	0.3924	0.34465	gnl|BL_ORD_ID|338509 sp|Q8H1E4|RAP24_ARATH Ethylene-responsive transcription factor RAP2-4 OS=Arabidopsis thaliana OX=3702 GN=RAP2-4 PE=1 SV=1//2.34877e-62
Ghir_A05G023370	0.53019	0.40183	0.30161	gnl|BL_ORD_ID|124004 sp|Q7Z9L3|EXGA_ASPOR Glucan 1,3-beta-glucosidase A OS=Aspergillus oryzae (strain ATCC 42149 / RIB 40) OX=510516 GN=exgA PE=1 SV=1//8.91781e-41
Ghir_A05G023400	1.3665	1.5419	1.1227	gnl|BL_ORD_ID|448956 sp|P53392|SUT2_STYHA High affinity sulfate transporter 2 OS=Stylosanthes hamata OX=37660 GN=ST2 PE=2 SV=1//0
Ghir_A05G023570	0.46554	0.41582	0.17301	gnl|BL_ORD_ID|156200 sp|Q84WV0|GLYC7_ARATH Serine hydroxymethyltransferase 7 OS=Arabidopsis thaliana OX=3702 GN=SHM7 PE=2 SV=1//0
Ghir_A05G023680	0.55376	0.35263	1.1507	gnl|BL_ORD_ID|68592 sp|Q5Z676|CML29_ORYSJ Probable calcium-binding protein CML29 OS=Oryza sativa subsp. japonica OX=39947 GN=CML29 PE=2 SV=1//1.97328e-29
Ghir_A05G023760	-0.25861	0.029892	0.87613	gnl|BL_ORD_ID|79872 sp|O65639|CSP1_ARATH Cold shock protein 1 OS=Arabidopsis thaliana OX=3702 GN=CSP1 PE=1 SV=1//4.32583e-22
Ghir_A05G023870	-1.0634	-2.1049	1.4574	gnl|BL_ORD_ID|121210 sp|Q9SFE4|ERF12_ARATH Ethylene-responsive transcription factor ERF012 OS=Arabidopsis thaliana OX=3702 GN=ERF012 PE=2 SV=1//8.92816e-33
Ghir_A05G023890	0.48009	0.64949	0.75859	gnl|BL_ORD_ID|510629 sp|Q9SUF1|WTR31_ARATH WAT1-related protein At4g08290 OS=Arabidopsis thaliana OX=3702 GN=At4g08290 PE=2 SV=1//4.28463e-143
Ghir_A05G023910	0.52603	-0.061306	0.12467	gnl|BL_ORD_ID|510630 sp|Q501F8|WTR32_ARATH WAT1-related protein At4g08300 OS=Arabidopsis thaliana OX=3702 GN=At4g08300 PE=2 SV=1//9.91592e-169
Ghir_A05G024230	0.91976	1.2169	-0.75476	-//-
Ghir_A05G024610	-0.63679	-0.65853	1.2804	-//-
Ghir_A05G024630	0.71541	1.2656	-0.39716	gnl|BL_ORD_ID|40647 sp|Q8LG89|BABL_ARATH Basic blue protein OS=Arabidopsis thaliana OX=3702 GN=ARPN PE=2 SV=2//9.75935e-47
Ghir_A05G024810	0.87314	0.69887	0.22527	gnl|BL_ORD_ID|505474 sp|Q9M2C0|VITH4_ARATH Vacuolar iron transporter homolog 4 OS=Arabidopsis thaliana OX=3702 GN=At3g43660 PE=2 SV=1//1.41945e-70
Ghir_A05G025010	-0.084445	0.03913	0.76732	gnl|BL_ORD_ID|65124 sp|Q9M9H6|CK1_ARATH Probable choline kinase 1 OS=Arabidopsis thaliana OX=3702 GN=CK1 PE=2 SV=1//2.8059e-84
Ghir_A05G025150	0.099158	1.0714	0.83155	gnl|BL_ORD_ID|210206 sp|Q9FY79|LAC14_ARATH Laccase-14 OS=Arabidopsis thaliana OX=3702 GN=LAC14 PE=2 SV=1//7.52953e-61
Ghir_A05G025240	1.6169	0.26071	3.1028	gnl|BL_ORD_ID|442313 sp|F4JLK2|SPSA4_ARATH Probable sucrose-phosphate synthase 4 OS=Arabidopsis thaliana OX=3702 GN=SPS4 PE=1 SV=1//0
Ghir_A05G025380	-0.14613	0.507	0.046837	gnl|BL_ORD_ID|259150 sp|Q38851|MYB6_ARATH Transcription repressor MYB6 OS=Arabidopsis thaliana OX=3702 GN=MYB6 PE=1 SV=1//2.79234e-87
Ghir_A05G025580	0.33385	-0.48777	0.62105	gnl|BL_ORD_ID|5863 sp|Q9FIJ6|ACCR4_ARATH Serine/threonine-protein kinase-like protein CCR4 OS=Arabidopsis thaliana OX=3702 GN=CCR4 PE=1 SV=1//0
Ghir_A05G025720	-0.067488	-0.3915	2.0253	gnl|BL_ORD_ID|121257 sp|Q9LQ28|ERF22_ARATH Ethylene-responsive transcription factor ERF022 OS=Arabidopsis thaliana OX=3702 GN=ERF022 PE=2 SV=1//1.9323e-43
Ghir_A05G025830	-0.34506	0.86554	-0.47776	gnl|BL_ORD_ID|55170 sp|Q9SFW6|CCB24_ARATH Cyclin-B2-4 OS=Arabidopsis thaliana OX=3702 GN=CYCB2-4 PE=2 SV=2//0
Ghir_A05G026240	-0.33888	1.6672	1.2813	-//-
Ghir_A05G026320	0.31052	0.40315	0.61571	gnl|BL_ORD_ID|227217 sp|Q54TC5|MAFL2_DICDI Maf-like protein DDB_G0281937 OS=Dictyostelium discoideum OX=44689 GN=DDB_G0281937 PE=3 SV=1//2.75175e-34
Ghir_A05G026340	-0.16195	-0.76383	1.3461	gnl|BL_ORD_ID|340898 sp|Q9FIJ0|RBOHD_ARATH Respiratory burst oxidase homolog protein D OS=Arabidopsis thaliana OX=3702 GN=RBOHD PE=1 SV=1//0
Ghir_A05G026470	-0.42199	-1.2705	1.7597	gnl|BL_ORD_ID|17712 sp|K4BV52|AOS1_SOLLC Allene oxide synthase 1, chloroplastic OS=Solanum lycopersicum OX=4081 GN=AOS1 PE=2 SV=1//0
Ghir_A05G026520	-0.19972	-0.21177	1.3457	gnl|BL_ORD_ID|259152 sp|O23160|MYB73_ARATH Transcription factor MYB73 OS=Arabidopsis thaliana OX=3702 GN=MYB73 PE=1 SV=1//7.2927e-51
Ghir_A05G026630	0.54905	-0.095715	0.19914	gnl|BL_ORD_ID|510481 sp|Q9STX0|WRKY7_ARATH Probable WRKY transcription factor 7 OS=Arabidopsis thaliana OX=3702 GN=WRKY7 PE=1 SV=1//7.86732e-86
Ghir_A05G026680	-0.31746	0.2461	0.71221	gnl|BL_ORD_ID|259152 sp|O23160|MYB73_ARATH Transcription factor MYB73 OS=Arabidopsis thaliana OX=3702 GN=MYB73 PE=1 SV=1//2.3336e-64
Ghir_A05G026720	0.5766	0.20269	0.99565	gnl|BL_ORD_ID|48778 sp|Q6WNQ8|C81E8_MEDTR Cytochrome P450 81E8 OS=Medicago truncatula OX=3880 GN=CYP81E8 PE=2 SV=1//3.05422e-150
Ghir_A05G026900	0.53089	0.0027395	0.49323	-//-
Ghir_A05G027020	1.5462	2.4483	1.0236	-//-
Ghir_A05G027050	0.21624	-0.56285	1.1791	gnl|BL_ORD_ID|220283 sp|Q7QBJ0|LOVG_ANOGA Esterase AGAP003155 OS=Anopheles gambiae OX=7165 GN=AGAP003155 PE=3 SV=3//4.60833e-17
Ghir_A05G027060	1.3657	2.6583	0.26828	gnl|BL_ORD_ID|41821 sp|Q41001|BCP_PEA Blue copper protein OS=Pisum sativum OX=3888 PE=2 SV=1//1.02846e-34
Ghir_A05G027080	0.046413	-0.50993	1.0198	-//-
Ghir_A05G027390	-0.29623	-0.17248	0.92322	gnl|BL_ORD_ID|474304 sp|A8WGS4|TLCD2_DANRE TLC domain-containing protein 2 OS=Danio rerio OX=7955 GN=tlcd2 PE=2 SV=1//3.52961e-07
Ghir_A05G027970	-0.32902	0.81482	0.2067	gnl|BL_ORD_ID|259116 sp|P81395|MYB30_ANTMA Myb-related protein 330 OS=Antirrhinum majus OX=4151 GN=MYB330 PE=2 SV=1//1.83706e-75
Ghir_A05G028180	0.085102	1.2145	-0.49782	gnl|BL_ORD_ID|164851 sp|Q9C9H5|GUN9_ARATH Endoglucanase 9 OS=Arabidopsis thaliana OX=3702 GN=CEL3 PE=1 SV=1//0
Ghir_A05G028330	-0.316	-0.47876	1.1147	gnl|BL_ORD_ID|510465 sp|Q9LY00|WRK70_ARATH Probable WRKY transcription factor 70 OS=Arabidopsis thaliana OX=3702 GN=WRKY70 PE=2 SV=1//3.07559e-38
Ghir_A05G028460	0.25762	0.86092	0.064467	gnl|BL_ORD_ID|531864 sp|Q9FLV4|Y5248_ARATH G-type lectin S-receptor-like serine/threonine-protein kinase At5g24080 OS=Arabidopsis thaliana OX=3702 GN=At5g24080 PE=2 SV=1//7.76895e-73
Ghir_A05G028600	0.23299	0.063035	0.77293	-//-
Ghir_A05G028850	1.818	1.4131	2.3223	gnl|BL_ORD_ID|289154 sp|Q9LN77|P2A12_ARATH F-box protein PP2-A12 OS=Arabidopsis thaliana OX=3702 GN=P2A12 PE=2 SV=1//1.72164e-126
Ghir_A05G028890	2.5256	2.2009	0.48044	-//-
Ghir_A05G029040	1.0723	0.22647	0.25571	-//-
Ghir_A05G029300	3.6596	2.5035	1.1698	-//-
Ghir_A05G029380	0.77806	0.64185	0.21823	gnl|BL_ORD_ID|81435 sp|Q05609|CTR1_ARATH Serine/threonine-protein kinase CTR1 OS=Arabidopsis thaliana OX=3702 GN=CTR1 PE=1 SV=1//0
Ghir_A05G029420	0.090581	0.6993	0.22245	gnl|BL_ORD_ID|32016 sp|Q9SN28|ATL7_ARATH RING-H2 finger protein ATL7 OS=Arabidopsis thaliana OX=3702 GN=ATL7 PE=2 SV=1//2.2309e-16
Ghir_A05G029430	-0.84436	0.60251	1.375	gnl|BL_ORD_ID|223321 sp|P93604|LRK10_WHEAT Rust resistance kinase Lr10 OS=Triticum aestivum OX=4565 GN=LRK10 PE=2 SV=1//1.04037e-112
Ghir_A05G029500	0.36831	0.60901	1.6736	gnl|BL_ORD_ID|223321 sp|P93604|LRK10_WHEAT Rust resistance kinase Lr10 OS=Triticum aestivum OX=4565 GN=LRK10 PE=2 SV=1//4.76403e-124
Ghir_A05G029510	-0.19984	-0.26775	0.87913	gnl|BL_ORD_ID|223321 sp|P93604|LRK10_WHEAT Rust resistance kinase Lr10 OS=Triticum aestivum OX=4565 GN=LRK10 PE=2 SV=1//7.63777e-145
Ghir_A05G030240	1.5835	1.1174	1.1177	gnl|BL_ORD_ID|337232 sp|Q9LRR4|R13L1_ARATH Putative disease resistance RPP13-like protein 1 OS=Arabidopsis thaliana OX=3702 GN=RPPL1 PE=3 SV=1//0
Ghir_A05G030340	-0.45186	-1.4359	1.0599	gnl|BL_ORD_ID|143234 sp|Q9SV30|GATA8_ARATH GATA transcription factor 8 OS=Arabidopsis thaliana OX=3702 GN=GATA8 PE=2 SV=1//7.15916e-41
Ghir_A05G030620	3.9226	2.9122	1.1162	gnl|BL_ORD_ID|110580 sp|Q8VY27|E70H1_ARATH Exocyst complex component EXO70H1 OS=Arabidopsis thaliana OX=3702 GN=EXO70H1 PE=1 SV=1//0
Ghir_A05G030710	0.61301	0.50103	1.1206	gnl|BL_ORD_ID|40751 sp|Q8GYH5|BAD1_ARATH Ankyrin repeat-containing protein BDA1 OS=Arabidopsis thaliana OX=3702 GN=BAD1 PE=1 SV=1//1.36389e-52
Ghir_A05G030730	0.1514	0.14473	0.8172	gnl|BL_ORD_ID|40751 sp|Q8GYH5|BAD1_ARATH Ankyrin repeat-containing protein BDA1 OS=Arabidopsis thaliana OX=3702 GN=BAD1 PE=1 SV=1//1.86702e-50
Ghir_A05G031210	0.0040192	-0.3958	0.75556	gnl|BL_ORD_ID|182911 sp|O04203|HSPR2_ARATH Nematode resistance protein-like HSPRO2 OS=Arabidopsis thaliana OX=3702 GN=HSPRO2 PE=1 SV=1//3.10714e-176
Ghir_A05G031310	-0.85271	-0.068703	0.66219	gnl|BL_ORD_ID|330746 sp|O80920|PYL4_ARATH Abscisic acid receptor PYL4 OS=Arabidopsis thaliana OX=3702 GN=PYL4 PE=1 SV=1//1.33408e-74
Ghir_A05G032080	0.62448	0.60282	0.57278	gnl|BL_ORD_ID|69109 sp|Q9FYG2|CMTA4_ARATH Calmodulin-binding transcription activator 4 OS=Arabidopsis thaliana OX=3702 GN=CAMTA4 PE=1 SV=1//0
Ghir_A05G032330	0.067524	-1.1432	1.9126	-//-
Ghir_A05G032440	-0.29177	1.0585	0.3261	gnl|BL_ORD_ID|129391 sp|Q9LDE3|FBK9_ARATH F-box/kelch-repeat protein At1g23390 OS=Arabidopsis thaliana OX=3702 GN=At1g23390 PE=2 SV=1//3.4796e-91
Ghir_A05G032490	-0.082299	-0.61378	0.56495	-//-
Ghir_A05G033450	-0.1804	-0.43976	1.5215	-//-
Ghir_A05G033720	0.010478	-0.51415	0.74573	gnl|BL_ORD_ID|828 sp|O04529|2MMP_ARATH Metalloendoproteinase 2-MMP OS=Arabidopsis thaliana OX=3702 GN=2MMP PE=1 SV=1//8.13711e-128
Ghir_A05G033840	0.14565	0.61858	-0.267	gnl|BL_ORD_ID|348542 sp|Q9ZT50|RHA2A_ARATH E3 ubiquitin-protein ligase RHA2A OS=Arabidopsis thaliana OX=3702 GN=RHA2A PE=1 SV=1//2.34485e-42
Ghir_A05G033920	1.3864	0.71399	0.90727	-//-
Ghir_A05G033940	0.095895	0.59546	1.293	gnl|BL_ORD_ID|2607 sp|P13917|7SB1_SOYBN Basic 7S globulin OS=Glycine max OX=3847 GN=BG PE=1 SV=2//3.21864e-40
Ghir_A05G034310	-0.69247	1.5317	0.9443	gnl|BL_ORD_ID|463296 sp|Q8S9G6|T5AT_TAXWC Taxadien-5-alpha-ol O-acetyltransferase OS=Taxus wallichiana var. chinensis OX=29808 PE=2 SV=1//2.02024e-46
Ghir_A05G034680	0.25219	0.59473	0.52668	gnl|BL_ORD_ID|227720 sp|Q8LPJ3|MANA2_ARATH Probable alpha-mannosidase At5g13980 OS=Arabidopsis thaliana OX=3702 GN=At5g13980 PE=2 SV=1//8.65661e-25
Ghir_A05G034930	0.074182	0.54978	0.96392	-//-
Ghir_A05G035430	0.065547	-0.1244	0.49631	gnl|BL_ORD_ID|429340 sp|Q8LB02|SDHB2_ARATH Succinate dehydrogenase [ubiquinone] iron-sulfur subunit 2, mitochondrial OS=Arabidopsis thaliana OX=3702 GN=SDH2-2 PE=1 SV=2//2.19518e-166
Ghir_A05G035870	0.76552	0.19155	0.51409	gnl|BL_ORD_ID|142270 sp|Q9M0B6|GAE1_ARATH UDP-glucuronate 4-epimerase 1 OS=Arabidopsis thaliana OX=3702 GN=GAE1 PE=1 SV=1//0
Ghir_A05G036070	1.2196	1.194	0.22051	-//-
Ghir_A05G036220	0.097478	-0.34914	1.1655	gnl|BL_ORD_ID|443127 sp|Q39224|SRG1_ARATH Protein SRG1 OS=Arabidopsis thaliana OX=3702 GN=SRG1 PE=2 SV=1//2.99891e-88
Ghir_A05G036280	1.7545	-0.69926	1.4346	gnl|BL_ORD_ID|349073 sp|O22283|RHC2A_ARATH Probable E3 ubiquitin-protein ligase RHC2A OS=Arabidopsis thaliana OX=3702 GN=RHC2A PE=2 SV=1//2.86872e-55
Ghir_A05G036650	-0.011314	0.082213	0.70333	gnl|BL_ORD_ID|524135 sp|O80623|Y2393_ARATH Probable receptor-like protein kinase At2g39360 OS=Arabidopsis thaliana OX=3702 GN=At2g39360 PE=1 SV=1//0
Ghir_A05G036730	0.28587	0.1547	0.4278	-//-
Ghir_A05G036800	1.751	0.32497	0.31395	-//-
Ghir_A05G037060	0.66058	0.069038	1.1396	gnl|BL_ORD_ID|347958 sp|Q9FND9|RFS5_ARATH Probable galactinol--sucrose galactosyltransferase 5 OS=Arabidopsis thaliana OX=3702 GN=RFS5 PE=1 SV=1//0
Ghir_A05G037250	0.53151	0.46065	0.30267	gnl|BL_ORD_ID|119003 sp|K4BW79|ENOX_SOLLC 2-methylene-furan-3-one reductase OS=Solanum lycopersicum OX=4081 GN=EO PE=1 SV=1//9.85175e-130
Ghir_A05G037600	0.96793	0.85688	0.91151	gnl|BL_ORD_ID|330189 sp|P77931|PVADH_PSESP Polyvinylalcohol dehydrogenase OS=Pseudomonas sp. OX=306 GN=pvaA PE=1 SV=1//6.19134e-36
Ghir_A05G037630	-0.68591	-0.99107	1.3613	gnl|BL_ORD_ID|510469 sp|Q9LXG8|WRK72_ARATH Probable WRKY transcription factor 72 OS=Arabidopsis thaliana OX=3702 GN=WRKY72 PE=2 SV=1//2.8229e-13
Ghir_A05G037730	-0.22816	0.80863	-0.077139	gnl|BL_ORD_ID|142737 sp|Q5EA79|GALM_BOVIN Aldose 1-epimerase OS=Bos taurus OX=9913 GN=GALM PE=2 SV=1//3.28132e-80
Ghir_A05G037950	0.42947	0.11954	0.84041	gnl|BL_ORD_ID|68615 sp|Q93Z27|CML45_ARATH Probable calcium-binding protein CML45 OS=Arabidopsis thaliana OX=3702 GN=CML45 PE=1 SV=1//1.28534e-34
Ghir_A05G037990	-0.25097	-0.49779	0.8902	gnl|BL_ORD_ID|68615 sp|Q93Z27|CML45_ARATH Probable calcium-binding protein CML45 OS=Arabidopsis thaliana OX=3702 GN=CML45 PE=1 SV=1//3.2987e-06
Ghir_A05G038580	-0.088157	0.82506	0.0061233	gnl|BL_ORD_ID|65170 sp|Q2V419|CKB12_ARATH Cyclin-dependent kinase B1-2 OS=Arabidopsis thaliana OX=3702 GN=CDKB1-2 PE=1 SV=2//1.77945e-23
Ghir_A05G038670	0.61464	0.1611	-0.60557	gnl|BL_ORD_ID|299375 sp|Q9SZB9|PER47_ARATH Peroxidase 47 OS=Arabidopsis thaliana OX=3702 GN=PER47 PE=2 SV=2//4.1561e-149
Ghir_A05G038920	-0.64532	1.273	0.66884	-//-
Ghir_A05G040120	-0.41236	1.9326	1.0089	gnl|BL_ORD_ID|32014 sp|Q6NQG7|ATL78_ARATH RING-H2 finger protein ATL78 OS=Arabidopsis thaliana OX=3702 GN=ATL78 PE=2 SV=1//1.28304e-42
Ghir_A05G040420	0.42186	1.2276	0.28757	gnl|BL_ORD_ID|209340 sp|Q9LMU2|KTI2_ARATH Kunitz trypsin inhibitor 2 OS=Arabidopsis thaliana OX=3702 GN=KTI2 PE=2 SV=1//1.131e-66
Ghir_A05G040680	1.5341	1.1617	0.20601	gnl|BL_ORD_ID|494313 sp|Q9T0A7|UGE2_ARATH UDP-glucose 4-epimerase 2 OS=Arabidopsis thaliana OX=3702 GN=UGE2 PE=1 SV=1//0
Ghir_A05G040710	0.62753	0.74016	-0.81671	gnl|BL_ORD_ID|438070 sp|Q9SVD0|SMXL3_ARATH Protein SMAX1-LIKE 3 OS=Arabidopsis thaliana OX=3702 GN=SMXL3 PE=2 SV=1//1.4619e-46
Ghir_A05G041180	-0.20526	-0.2929	0.84961	gnl|BL_ORD_ID|435176 sp|Q9LDH1|SIB1_ARATH Sigma factor binding protein 1, chloroplastic OS=Arabidopsis thaliana OX=3702 GN=SIB1 PE=1 SV=1//8.27081e-08
Ghir_A05G041310	0.083491	0.48474	0.47752	gnl|BL_ORD_ID|380873 sp|Q9SAI5|RL71_ARATH 60S ribosomal protein L7-1 OS=Arabidopsis thaliana OX=3702 GN=RPL7A PE=2 SV=1//2.76489e-103
Ghir_A05G041380	-0.049384	-0.062277	1.6978	-//-
Ghir_A05G041510	-0.085753	-0.19604	0.6827	-//-
Ghir_A05G042790	1.2203	0.86152	0.24206	gnl|BL_ORD_ID|223365 sp|Q9FHG4|LRKS7_ARATH Probable L-type lectin-domain containing receptor kinase S.7 OS=Arabidopsis thaliana OX=3702 GN=LECRKS7 PE=2 SV=1//1.25623e-76
Ghir_A05G043270	0.67084	-0.024136	1.4063	gnl|BL_ORD_ID|2607 sp|P13917|7SB1_SOYBN Basic 7S globulin OS=Glycine max OX=3847 GN=BG PE=1 SV=2//1.64426e-33
Ghir_A05G043450	-0.20179	0.65028	0.11445	-//-
Ghir_A05G043480	-0.42665	1.0815	0.090127	gnl|BL_ORD_ID|111944 sp|Q70II3|EF110_ARATH Ethylene-responsive transcription factor ERF110 OS=Arabidopsis thaliana OX=3702 GN=ERF110 PE=2 SV=2//6.13865e-17
Ghir_A05G043510	0.56507	0.33522	0.032128	gnl|BL_ORD_ID|172460 sp|Q94CD1|HHT1_ARATH Omega-hydroxypalmitate O-feruloyl transferase OS=Arabidopsis thaliana OX=3702 GN=HHT1 PE=1 SV=1//0
Ghir_A05G043520	0.27276	1.0739	0.59392	gnl|BL_ORD_ID|195059 sp|Q9SF32|IQD1_ARATH Protein IQ-DOMAIN 1 OS=Arabidopsis thaliana OX=3702 GN=IQD1 PE=1 SV=1//1.15848e-56
Ghir_A06G000210	0.058079	0.072569	0.81691	-//-
Ghir_A06G000280	-0.53731	-0.33951	1.2547	gnl|BL_ORD_ID|471878 sp|A0A1P8B554|THLP1_ARATH Thaumatin-like protein 1 OS=Arabidopsis thaliana OX=3702 GN=TLP1 PE=2 SV=1//4.93481e-85
Ghir_A06G000350	-0.55549	-0.57881	1.6009	-//-
Ghir_A06G000360	0.61	-0.35784	0.67507	-//-
Ghir_A06G000860	0.16592	0.75871	0.28745	gnl|BL_ORD_ID|474439 sp|Q6Z2G9|TLP5_ORYSJ Tubby-like F-box protein 5 OS=Oryza sativa subsp. japonica OX=39947 GN=TULP5 PE=2 SV=1//4.29088e-172
Ghir_A06G001210	-0.28725	-0.45042	1.3214	gnl|BL_ORD_ID|348056 sp|Q7XA40|RGA3_SOLBU Putative disease resistance protein RGA3 OS=Solanum bulbocastanum OX=147425 GN=RGA3 PE=2 SV=2//0
Ghir_A06G001230	1.7044	-0.62282	1.2835	-//-
Ghir_A06G001250	0.26931	1.2185	0.069636	gnl|BL_ORD_ID|76560 sp|Q96242|CP74A_ARATH Allene oxide synthase, chloroplastic OS=Arabidopsis thaliana OX=3702 GN=CYP74A PE=1 SV=3//0
Ghir_A06G001690	-0.30875	2.8782	0.11121	gnl|BL_ORD_ID|68623 sp|O22845|CML5_ARATH Calmodulin-like protein 5 OS=Arabidopsis thaliana OX=3702 GN=CML5 PE=2 SV=2//5.5219e-09
Ghir_A06G001940	0.49059	0.78442	-0.52402	gnl|BL_ORD_ID|121207 sp|O22174|ERF08_ARATH Ethylene-responsive transcription factor ERF008 OS=Arabidopsis thaliana OX=3702 GN=ERF008 PE=2 SV=1//1.29615e-44
Ghir_A06G002240	0.80437	0.65088	0.32991	gnl|BL_ORD_ID|523754 sp|O64818|Y2309_ARATH Uncharacterized protein At2g23090 OS=Arabidopsis thaliana OX=3702 GN=At2g23090 PE=1 SV=1//3.54835e-34
Ghir_A06G002290	-0.18735	-0.72739	1.1229	gnl|BL_ORD_ID|554553 sp|Q96289|ZAT10_ARATH Zinc finger protein ZAT10 OS=Arabidopsis thaliana OX=3702 GN=ZAT10 PE=2 SV=1//8.35385e-46
Ghir_A06G002330	-0.12054	0.83785	0.077829	gnl|BL_ORD_ID|88308 sp|Q9SQR3|D14_ARATH Strigolactone esterase D14 OS=Arabidopsis thaliana OX=3702 GN=D14 PE=1 SV=1//8.0843e-139
Ghir_A06G002340	-0.30737	-0.12587	0.44219	gnl|BL_ORD_ID|326295 sp|O22193|PUB4_ARATH U-box domain-containing protein 4 OS=Arabidopsis thaliana OX=3702 GN=PUB4 PE=1 SV=3//1.14216e-79
Ghir_A06G002360	-0.10571	-0.85459	1.1441	-//-
Ghir_A06G002650	0.004229	0.56583	-0.026109	gnl|BL_ORD_ID|417925 sp|A3DH97|RSGI6_CLOTH Anti-sigma-I factor RsgI6 OS=Clostridium thermocellum (strain ATCC 27405 / DSM 1237 / NBRC 103400 / NCIMB 10682 / NRRL B-4536 / VPI 7372) OX=203119 GN=rsgI6 PE=1 SV=1//3.49473e-79
Ghir_A06G002680	0.10952	-0.48577	0.54578	-//-
Ghir_A06G002840	0.74808	1.073	0.39946	gnl|BL_ORD_ID|509051 sp|Q9LTA6|WAV3_ARATH E3 ubiquitin-protein ligase WAV3 OS=Arabidopsis thaliana OX=3702 GN=WAV3 PE=1 SV=1//2.43446e-13
Ghir_A06G002860	0.80622	0.65248	-0.37534	gnl|BL_ORD_ID|532357 sp|Q9LSK9|Y5566_ARATH Uncharacterized protein At5g65660 OS=Arabidopsis thaliana OX=3702 GN=At5g65660 PE=2 SV=1//1.06485e-08
Ghir_A06G002920	-0.048163	0.18933	0.38131	gnl|BL_ORD_ID|64522 sp|Q9STV4|CIPK8_ARATH CBL-interacting serine/threonine-protein kinase 8 OS=Arabidopsis thaliana OX=3702 GN=CIPK8 PE=1 SV=1//0
Ghir_A06G002940	2.1051	2.2387	1.6149	-//-
Ghir_A06G003280	0.30963	0.41641	-0.20137	gnl|BL_ORD_ID|43225 sp|Q9FGB0|BH145_ARATH Transcription factor bHLH145 OS=Arabidopsis thaliana OX=3702 GN=BHLH145 PE=1 SV=1//9.07772e-31
Ghir_A06G003320	0.90686	2.0881	2.5496	gnl|BL_ORD_ID|555254 sp|Q9SB61|ZHD2_ARATH Zinc-finger homeodomain protein 2 OS=Arabidopsis thaliana OX=3702 GN=ZHD1 PE=1 SV=1//1.86195e-63
Ghir_A06G003400	0.86027	-0.027132	0.47883	gnl|BL_ORD_ID|50610 sp|Q8L936|CAP16_ARATH Putative clathrin assembly protein At4g40080 OS=Arabidopsis thaliana OX=3702 GN=At4g40080 PE=2 SV=2//8.57763e-61
Ghir_A06G003480	0.56682	0.89305	0.47758	-//-
Ghir_A06G003510	0.44693	0.61069	-0.023565	gnl|BL_ORD_ID|508121 sp|Q9M9F0|VQ9_ARATH VQ motif-containing protein 9 OS=Arabidopsis thaliana OX=3702 GN=VQ9 PE=1 SV=1//1.83522e-49
Ghir_A06G003800	-0.95413	-0.77554	0.6905	gnl|BL_ORD_ID|488442 sp|Q9MAH1|TTL1_ARATH TPR repeat-containing thioredoxin TTL1 OS=Arabidopsis thaliana OX=3702 GN=TTL1 PE=1 SV=1//5.29237e-120
Ghir_A06G003860	-0.023042	0.50814	0.91955	-//-
Ghir_A06G003890	-0.72182	-0.26008	1.1314	gnl|BL_ORD_ID|544066 sp|Q9Y7K5|YGI3_SCHPO Uncharacterized WD repeat-containing protein C2A9.03 OS=Schizosaccharomyces pombe (strain 972 / ATCC 24843) OX=284812 GN=SPBC2A9.03 PE=4 SV=2//2.09872e-31
Ghir_A06G004230	-0.088353	-1.7262	1.564	gnl|BL_ORD_ID|40502 sp|Q6NQB7|B3GT7_ARATH Beta-1,3-galactosyltransferase 7 OS=Arabidopsis thaliana OX=3702 GN=B3GALT7 PE=2 SV=1//6.38165e-42
Ghir_A06G004330	3.454	6.8376	6.9278	gnl|BL_ORD_ID|2470 sp|A2XI04|6PGL1_ORYSI Probable 6-phosphogluconolactonase 1 OS=Oryza sativa subsp. indica OX=39946 GN=OsI_011697 PE=3 SV=2//2.50565e-63
Ghir_A06G004400	0.56427	0.4182	0.70522	-//-
Ghir_A06G004800	1.354	0.85517	0.31317	gnl|BL_ORD_ID|260396 sp|Q39013|NAC2_ARATH NAC domain-containing protein 2 OS=Arabidopsis thaliana OX=3702 GN=NAC002 PE=2 SV=2//1.82374e-34
Ghir_A06G004850	0.56795	1.9222	-0.050119	gnl|BL_ORD_ID|273840 sp|Q8H4H5|NRAM5_ORYSJ Metal transporter Nramp5 OS=Oryza sativa subsp. japonica OX=39947 GN=NRAMP5 PE=2 SV=1//0
Ghir_A06G005320	-0.063837	0.61699	-0.019189	-//-
Ghir_A06G005360	0.2313	0.66259	0.20986	gnl|BL_ORD_ID|442293 sp|Q76FS5|SPS2_ARATH Solanesyl diphosphate synthase 2, chloroplastic OS=Arabidopsis thaliana OX=3702 GN=SPS2 PE=1 SV=1//1.62741e-42
Ghir_A06G005390	1.4697	2.5297	0.059246	gnl|BL_ORD_ID|62806 sp|P51613|CHIB_VITVI Basic endochitinase OS=Vitis vinifera OX=29760 GN=CHIT1B PE=2 SV=1//3.00404e-134
Ghir_A06G006100	0.41247	0.73923	0.79315	gnl|BL_ORD_ID|13242 sp|Q38998|AKT1_ARATH Potassium channel AKT1 OS=Arabidopsis thaliana OX=3702 GN=AKT1 PE=1 SV=2//0
Ghir_A06G006390	0.056641	0.87008	0.35169	gnl|BL_ORD_ID|386174 sp|A0A109QYD3|RMS3_PEA Strigolactone esterase RMS3 OS=Pisum sativum OX=3888 GN=RMS3 PE=1 SV=1//6.11866e-73
Ghir_A06G006540	0.20895	0.71798	-0.38346	gnl|BL_ORD_ID|181048 sp|Q9LV52|HSFC1_ARATH Heat stress transcription factor C-1 OS=Arabidopsis thaliana OX=3702 GN=HSFC1 PE=1 SV=1//1.78352e-91
Ghir_A06G007120	-0.28986	0.66424	0.68046	gnl|BL_ORD_ID|210850 sp|Q7Y228|LAMP1_ARATH Probable glutamate carboxypeptidase LAMP1 OS=Arabidopsis thaliana OX=3702 GN=LAMP1 PE=2 SV=1//3.54206e-27
Ghir_A06G007140	-0.2448	1.7944	1.2567	-//-
Ghir_A06G007260	0.41652	0.481	0.24491	-//-
Ghir_A06G007430	0.42462	0.064302	0.45027	gnl|BL_ORD_ID|299471 sp|Q9SX31|PERK9_ARATH Proline-rich receptor-like protein kinase PERK9 OS=Arabidopsis thaliana OX=3702 GN=PERK9 PE=1 SV=1//3.52739e-93
Ghir_A06G007750	0.92842	-0.15659	1.0157	gnl|BL_ORD_ID|14735 sp|Q9M2U3|ALPL_ARATH Protein ALP1-like OS=Arabidopsis thaliana OX=3702 GN=At3g55350 PE=2 SV=1//3.04861e-39
Ghir_A06G008110	-0.48872	0.2679	0.82233	gnl|BL_ORD_ID|129411 sp|Q9ZW88|FBL34_ARATH F-box/LRR-repeat protein At1g67190 OS=Arabidopsis thaliana OX=3702 GN=At1g67190 PE=2 SV=1//2.11902e-15
Ghir_A06G008280	0.55305	-0.36763	1.3034	gnl|BL_ORD_ID|472276 sp|Q9LMA8|TI10A_ARATH Protein TIFY 10A OS=Arabidopsis thaliana OX=3702 GN=TIFY10A PE=1 SV=1//1.85985e-40
Ghir_A06G008330	2.1635	2.603	0.6469	gnl|BL_ORD_ID|121215 sp|Q84QC2|ERF17_ARATH Ethylene-responsive transcription factor ERF017 OS=Arabidopsis thaliana OX=3702 GN=ERF017 PE=2 SV=1//1.20044e-48
Ghir_A06G008480	-0.29785	1.4194	0.80624	-//-
Ghir_A06G008580	2.6799	0.91591	1.3756	gnl|BL_ORD_ID|121215 sp|Q84QC2|ERF17_ARATH Ethylene-responsive transcription factor ERF017 OS=Arabidopsis thaliana OX=3702 GN=ERF017 PE=2 SV=1//4.34812e-46
Ghir_A06G009050	-0.14679	-0.12806	1.2723	gnl|BL_ORD_ID|510442 sp|Q8VWQ5|WRK50_ARATH Probable WRKY transcription factor 50 OS=Arabidopsis thaliana OX=3702 GN=WRKY50 PE=2 SV=1//3.54669e-40
Ghir_A06G009220	0.52458	-0.078829	-0.045124	gnl|BL_ORD_ID|186779 sp|Q8H1F5|IDD7_ARATH Protein indeterminate-domain 7 OS=Arabidopsis thaliana OX=3702 GN=IDD7 PE=2 SV=1//3.2617e-110
Ghir_A06G009620	0.1318	-0.17651	0.51761	gnl|BL_ORD_ID|181079 sp|Q9SGP2|HSL1_ARATH Receptor-like protein kinase HSL1 OS=Arabidopsis thaliana OX=3702 GN=HSL1 PE=2 SV=1//0
Ghir_A06G009830	-0.04371	-0.51412	0.83163	gnl|BL_ORD_ID|55213 sp|Q94IR2|CCD1_PHAVU Carotenoid 9,10(9&apos;,10&apos;)-cleavage dioxygenase 1 OS=Phaseolus vulgaris OX=3885 GN=CCD1 PE=1 SV=1//1.07986e-58
Ghir_A06G009900	0.15378	0.65201	0.93181	-//-
Ghir_A06G010240	0.26238	0.41781	0.063987	gnl|BL_ORD_ID|43160 sp|Q9ZUG9|BH066_ARATH Transcription factor bHLH66 OS=Arabidopsis thaliana OX=3702 GN=BHLH66 PE=1 SV=1//2.99085e-77
Ghir_A06G010250	0.54912	0.067788	-0.64017	gnl|BL_ORD_ID|64518 sp|O65554|CIPK6_ARATH CBL-interacting serine/threonine-protein kinase 6 OS=Arabidopsis thaliana OX=3702 GN=CIPK6 PE=1 SV=1//0
Ghir_A06G010500	-0.5406	0.55265	-0.5016	gnl|BL_ORD_ID|110846 sp|Q9SKK0|EBF1_ARATH EIN3-binding F-box protein 1 OS=Arabidopsis thaliana OX=3702 GN=EBF1 PE=1 SV=1//0
Ghir_A06G010720	-1.1833	-1.4123	0.51541	-//-
Ghir_A06G012490	0.023581	0.51617	0.21275	gnl|BL_ORD_ID|20454 sp|O23461|ARAK_ARATH L-arabinokinase OS=Arabidopsis thaliana OX=3702 GN=ARA1 PE=1 SV=1//3.49013e-34
Ghir_A06G012610	0.087568	-0.25877	0.52618	-//-
Ghir_A06G012700	-0.23208	0.54224	0.27787	-//-
Ghir_A06G012840	0.53724	0.71066	0.62168	-//-
Ghir_A06G013610	-0.17339	-0.50496	0.81947	gnl|BL_ORD_ID|502025 sp|Q8VYN2|VAP42_ARATH Vesicle-associated protein 4-2 OS=Arabidopsis thaliana OX=3702 GN=PVA42 PE=1 SV=1//1.3721e-119
Ghir_A06G014320	0.39918	0.088508	0.7408	gnl|BL_ORD_ID|64530 sp|Q9SN43|CIPKC_ARATH CBL-interacting serine/threonine-protein kinase 12 OS=Arabidopsis thaliana OX=3702 GN=CIPK12 PE=1 SV=1//0
Ghir_A06G014480	-0.0074842	0.72455	0.28773	gnl|BL_ORD_ID|21023 sp|O23661|ARFC_ARATH Auxin response factor 3 OS=Arabidopsis thaliana OX=3702 GN=ARF3 PE=1 SV=2//4.82141e-175
Ghir_A06G014910	1.9703	1.6712	-0.80316	gnl|BL_ORD_ID|264606 sp|Q9C6Z1|NCED5_ARATH Probable 9-cis-epoxycarotenoid dioxygenase NCED5, chloroplastic OS=Arabidopsis thaliana OX=3702 GN=NCED5 PE=1 SV=1//0
Ghir_A06G015030	0.61483	-0.078403	0.5065	-//-
Ghir_A06G015040	-0.046155	-1.1252	0.84901	-//-
Ghir_A06G015210	-0.2728	-0.39658	0.40706	gnl|BL_ORD_ID|11970 sp|Q9SHF3|AGO2_ARATH Protein argonaute 2 OS=Arabidopsis thaliana OX=3702 GN=AGO2 PE=1 SV=1//0
Ghir_A06G015420	0.028035	0.27647	0.40566	gnl|BL_ORD_ID|491811 sp|Q9SHI7|UBC34_ARATH Ubiquitin-conjugating enzyme E2 34 OS=Arabidopsis thaliana OX=3702 GN=UBC34 PE=2 SV=1//2.69214e-126
Ghir_A06G015530	0.10461	0.71213	0.34657	gnl|BL_ORD_ID|13437 sp|Q9SYG7|AL7B4_ARATH Aldehyde dehydrogenase family 7 member B4 OS=Arabidopsis thaliana OX=3702 GN=ALDH7B4 PE=2 SV=3//0
Ghir_A06G015790	0.032043	0.69445	0.073119	gnl|BL_ORD_ID|308481 sp|P83947|PME1_FICPW Pectinesterase/pectinesterase inhibitor OS=Ficus pumila var. awkeotsang OX=204231 PE=1 SV=1//0
Ghir_A06G016070	0.56304	0.24833	-0.34313	gnl|BL_ORD_ID|19211 sp|P92979|APR1_ARATH 5&apos;-adenylylsulfate reductase 1, chloroplastic OS=Arabidopsis thaliana OX=3702 GN=APR1 PE=1 SV=2//0
Ghir_A06G016640	0.41146	1.5988	1.0944	gnl|BL_ORD_ID|467438 sp|Q8LG88|TDT_ARATH Tonoplast dicarboxylate transporter OS=Arabidopsis thaliana OX=3702 GN=TDT PE=2 SV=2//0
Ghir_A06G016760	-0.12206	0.78668	-0.41404	-//-
Ghir_A06G016790	0.53174	0.020857	0.64312	-//-
Ghir_A06G017180	-0.10533	0.71066	0.57775	gnl|BL_ORD_ID|510665 sp|P20144|WUN1_SOLTU Wound-induced protein 1 OS=Solanum tuberosum OX=4113 GN=WUN1 PE=2 SV=1//7.26757e-37
Ghir_A06G017260	0.7597	-0.030789	0.89898	gnl|BL_ORD_ID|314081 sp|Q9LYN0|PR1B1_ARATH PRA1 family protein B1 OS=Arabidopsis thaliana OX=3702 GN=PRA1B1 PE=1 SV=1//6.21331e-62
Ghir_A06G017510	0.99402	1.0296	1.0023	gnl|BL_ORD_ID|13883 sp|Q9FFF5|ALFL1_ARATH PHD finger protein ALFIN-LIKE 1 OS=Arabidopsis thaliana OX=3702 GN=AL1 PE=1 SV=1//8.09311e-105
Ghir_A06G017720	-0.08953	-0.43393	0.49113	gnl|BL_ORD_ID|324295 sp|Q5XF09|PT311_ARATH Probable sugar phosphate/phosphate translocator At3g11320 OS=Arabidopsis thaliana OX=3702 GN=At3g11320 PE=2 SV=1//0
Ghir_A06G017870	0.21123	0.47335	0.030877	gnl|BL_ORD_ID|428104 sp|O80933|SCL9_ARATH Scarecrow-like protein 9 OS=Arabidopsis thaliana OX=3702 GN=SCL9 PE=2 SV=1//0
Ghir_A06G018030	1.0289	0.01923	-0.26329	gnl|BL_ORD_ID|510610 sp|O80638|WTR14_ARATH WAT1-related protein At2g39510 OS=Arabidopsis thaliana OX=3702 GN=At2g39510 PE=2 SV=1//2.91706e-151
Ghir_A06G018100	-0.080098	-0.22472	0.59592	gnl|BL_ORD_ID|198841 sp|Q9C7A2|ITN1_ARATH Ankyrin repeat-containing protein ITN1 OS=Arabidopsis thaliana OX=3702 GN=ITN1 PE=1 SV=1//0
Ghir_A06G018560	0.17829	0.31548	0.36377	gnl|BL_ORD_ID|103388 sp|Q04960|DNJH_CUCSA DnaJ protein homolog OS=Cucumis sativus OX=3659 GN=DNAJ1 PE=2 SV=1//0
Ghir_A06G018650	-0.1865	-0.54736	0.60318	gnl|BL_ORD_ID|54772 sp|A0AAR7|CCAMK_LOTJA Calcium and calcium/calmodulin-dependent serine/threonine-protein kinase OS=Lotus japonicus OX=34305 GN=CCAMK PE=1 SV=1//0
Ghir_A06G019350	-0.024042	0.89871	-0.54445	gnl|BL_ORD_ID|32008 sp|Q9SG96|ATL72_ARATH RING-H2 finger protein ATL72 OS=Arabidopsis thaliana OX=3702 GN=ATL72 PE=2 SV=1//4.54844e-44
Ghir_A06G019520	0.14154	0.70205	0.89998	gnl|BL_ORD_ID|64508 sp|Q8RWC9|CIPK1_ARATH CBL-interacting serine/threonine-protein kinase 1 OS=Arabidopsis thaliana OX=3702 GN=CIPK1 PE=1 SV=2//0
Ghir_A06G020650	0.49217	0.62059	-0.14296	gnl|BL_ORD_ID|425437 sp|Q96H78|S2544_HUMAN Solute carrier family 25 member 44 OS=Homo sapiens OX=9606 GN=SLC25A44 PE=2 SV=1//8.78517e-31
Ghir_A06G020950	0.46035	-0.15454	-0.36108	gnl|BL_ORD_ID|260413 sp|Q9SK55|NAC42_ARATH Transcription factor JUNGBRUNNEN 1 OS=Arabidopsis thaliana OX=3702 GN=JUB1 PE=1 SV=1//2.59181e-76
Ghir_A06G021630	-0.0076953	-0.12855	0.45996	gnl|BL_ORD_ID|275741 sp|Q9SGN6|NSL1_ARATH MACPF domain-containing protein NSL1 OS=Arabidopsis thaliana OX=3702 GN=NSL1 PE=2 SV=1//0
Ghir_A06G021640	0.9475	1.1927	0.041146	gnl|BL_ORD_ID|121288 sp|Q9LW49|ERF4_NICSY Ethylene-responsive transcription factor 4 OS=Nicotiana sylvestris OX=4096 GN=ERF4 PE=2 SV=1//1.31312e-23
Ghir_A06G021910	0.94285	0.54745	-0.64094	gnl|BL_ORD_ID|515422 sp|O64783|Y1137_ARATH G-type lectin S-receptor-like serine/threonine-protein kinase At1g61370 OS=Arabidopsis thaliana OX=3702 GN=At1g61370 PE=3 SV=2//2.70288e-07
Ghir_A06G022000	-0.13652	1.1023	0.77949	gnl|BL_ORD_ID|76635 sp|O22059|CPC_ARATH Transcription factor CPC OS=Arabidopsis thaliana OX=3702 GN=CPC PE=1 SV=1//8.16773e-12
Ghir_A06G022030	0.26916	-0.35732	0.39286	-//-
Ghir_A06G022310	0.83543	0.12544	-0.14727	gnl|BL_ORD_ID|40570 sp|Q9FGK4|B561J_ARATH Cytochrome b561 and DOMON domain-containing protein At5g47530 OS=Arabidopsis thaliana OX=3702 GN=At5g47530 PE=2 SV=1//3.14227e-153
Ghir_A06G022340	0.35372	-0.2932	0.74115	gnl|BL_ORD_ID|428075 sp|Q9M0M5|SCL13_ARATH Scarecrow-like protein 13 OS=Arabidopsis thaliana OX=3702 GN=SCL13 PE=2 SV=2//0
Ghir_A06G022620	1.4849	0.046279	-0.0071197	gnl|BL_ORD_ID|190166 sp|Q15GI3|IGS1_PETHY Isoeugenol synthase 1 OS=Petunia hybrida OX=4102 GN=IGS1 PE=1 SV=1//2.48192e-96
Ghir_A06G022720	0.8918	0.82277	-0.17658	gnl|BL_ORD_ID|172460 sp|Q94CD1|HHT1_ARATH Omega-hydroxypalmitate O-feruloyl transferase OS=Arabidopsis thaliana OX=3702 GN=HHT1 PE=1 SV=1//1.66639e-74
Ghir_A06G022870	0.17758	1.1993	1.7009	-//-
Ghir_A06G022970	1.0913	0.93541	0.73531	gnl|BL_ORD_ID|121304 sp|Q9C5I3|ERF76_ARATH Ethylene-responsive transcription factor 11 OS=Arabidopsis thaliana OX=3702 GN=ERF11 PE=2 SV=1//2.58602e-20
Ghir_A07G000210	-0.24448	-0.58945	1.3826	gnl|BL_ORD_ID|531507 sp|Q94C25|Y5005_ARATH Probable receptor-like protein kinase At5g20050 OS=Arabidopsis thaliana OX=3702 GN=At5g20050 PE=2 SV=1//2.80318e-176
Ghir_A07G000590	0.74282	2.5626	-1.621	-//-
Ghir_A07G000690	0.30583	1.0099	0.3064	-//-
Ghir_A07G000880	1.3214	1.6339	1.0216	-//-
Ghir_A07G000900	0.17401	0.19652	0.34663	gnl|BL_ORD_ID|228014 sp|P51615|MAOX_VITVI NADP-dependent malic enzyme OS=Vitis vinifera OX=29760 PE=2 SV=1//0
Ghir_A07G000960	-0.029349	1.5485	1.4144	-//-
Ghir_A07G001060	0.30761	-0.31192	2.6579	gnl|BL_ORD_ID|198593 sp|Q54I39|IST1L_DICDI IST1-like protein OS=Dictyostelium discoideum OX=44689 GN=DDB_G0289029 PE=3 SV=1//8.44783e-06
Ghir_A07G001330	0.13893	-0.025461	0.35545	gnl|BL_ORD_ID|97986 sp|A0A161IUT7|DGAT1_CORAE Diacylglycerol O-acyltransferase 1 OS=Corylus americana OX=78632 GN=DGAT1 PE=1 SV=1//0
Ghir_A07G001370	0.30393	0.67088	-0.16634	gnl|BL_ORD_ID|289321 sp|O04719|P2C77_ARATH Protein phosphatase 2C 77 OS=Arabidopsis thaliana OX=3702 GN=ABI2 PE=1 SV=1//1.00108e-135
Ghir_A07G001690	2.8098	1.7445	0.3645	gnl|BL_ORD_ID|121215 sp|Q84QC2|ERF17_ARATH Ethylene-responsive transcription factor ERF017 OS=Arabidopsis thaliana OX=3702 GN=ERF017 PE=2 SV=1//1.8479e-49
Ghir_A07G001710	0.19575	0.48286	0.023019	gnl|BL_ORD_ID|21098 sp|Q8RYC8|ARFS_ARATH Auxin response factor 19 OS=Arabidopsis thaliana OX=3702 GN=ARF19 PE=1 SV=2//6.31724e-134
Ghir_A07G001990	-0.21806	0.53106	0.913	-//-
Ghir_A07G002030	-0.068629	0.77381	0.24608	-//-
Ghir_A07G002280	-0.65122	-1.16	1.783	gnl|BL_ORD_ID|195078 sp|O82645|IQM1_ARATH IQ domain-containing protein IQM1 OS=Arabidopsis thaliana OX=3702 GN=IQM1 PE=1 SV=1//0
Ghir_A07G002320	0.33796	0.93221	-0.53319	gnl|BL_ORD_ID|421894 sp|F4ITL6|RTE1_ARATH Protein REVERSION-TO-ETHYLENE SENSITIVITY1 OS=Arabidopsis thaliana OX=3702 GN=RTE1 PE=1 SV=1//8.41619e-93
Ghir_A07G002420	0.10671	0.57255	0.367	gnl|BL_ORD_ID|168605 sp|Q9SNQ6|HD3B_ORYSJ Protein HEADING DATE 3B OS=Oryza sativa subsp. japonica OX=39947 GN=HD3B PE=2 SV=1//4.1053e-11
Ghir_A07G002440	-0.47734	0.6436	0.65419	gnl|BL_ORD_ID|240609 sp|Q941R6|MLP31_ARATH MLP-like protein 31 OS=Arabidopsis thaliana OX=3702 GN=MLP31 PE=2 SV=2//2.09314e-29
Ghir_A07G002460	0.57136	2.8803	1.9554	gnl|BL_ORD_ID|48250 sp|O82199|C3H20_ARATH Zinc finger CCCH domain-containing protein 20 OS=Arabidopsis thaliana OX=3702 GN=At2g19810 PE=2 SV=1//8.59616e-96
Ghir_A07G002520	0.054762	1.3642	1.0895	gnl|BL_ORD_ID|300812 sp|Q94AA4|PFKA3_ARATH ATP-dependent 6-phosphofructokinase 3 OS=Arabidopsis thaliana OX=3702 GN=PFK3 PE=1 SV=1//0
Ghir_A07G002530	-0.60176	1.3361	-1.8232	gnl|BL_ORD_ID|316830 sp|Q9M7N0|PROF3_HEVBR Profilin-3 OS=Hevea brasiliensis OX=3981 PE=1 SV=1//5.9481e-58
Ghir_A07G002670	0.32879	0.5127	0.48047	gnl|BL_ORD_ID|500113 sp|Q9FN03|UVR8_ARATH Ultraviolet-B receptor UVR8 OS=Arabidopsis thaliana OX=3702 GN=UVR8 PE=1 SV=1//1.01927e-11
Ghir_A07G003040	-1.602	-0.96962	0.83549	gnl|BL_ORD_ID|245664 sp|Q9SL95|MOT1_ARATH Molybdate transporter 1 OS=Arabidopsis thaliana OX=3702 GN=MOT1 PE=1 SV=1//0
Ghir_A07G003280	1.3534	1.6931	-0.16966	gnl|BL_ORD_ID|110846 sp|Q9SKK0|EBF1_ARATH EIN3-binding F-box protein 1 OS=Arabidopsis thaliana OX=3702 GN=EBF1 PE=1 SV=1//9.05197e-06
Ghir_A07G003310	0.94275	-0.75728	1.3005	-//-
Ghir_A07G003370	0.025912	0.47993	-0.012466	-//-
Ghir_A07G003470	2.422	1.2876	0.92081	-//-
Ghir_A07G003520	0.86185	0.5271	0.58919	-//-
Ghir_A07G003950	-3.5758	-3.8164	5.5912	gnl|BL_ORD_ID|313488 sp|Q9LN01|PPR21_ARATH Pentatricopeptide repeat-containing protein At1g08070, chloroplastic OS=Arabidopsis thaliana OX=3702 GN=PCMP-H12 PE=2 SV=1//1.09888e-25
Ghir_A07G003960	-1.939	-1.5963	2.3641	gnl|BL_ORD_ID|48287 sp|Q9LT81|C3H39_ARATH Zinc finger CCCH domain-containing protein 39 OS=Arabidopsis thaliana OX=3702 GN=At3g19360 PE=2 SV=1//1.33846e-93
Ghir_A07G004130	0.13889	0.78562	0.38074	gnl|BL_ORD_ID|110846 sp|Q9SKK0|EBF1_ARATH EIN3-binding F-box protein 1 OS=Arabidopsis thaliana OX=3702 GN=EBF1 PE=1 SV=1//0
Ghir_A07G004280	0.13499	-0.22979	0.37043	gnl|BL_ORD_ID|68623 sp|O22845|CML5_ARATH Calmodulin-like protein 5 OS=Arabidopsis thaliana OX=3702 GN=CML5 PE=2 SV=2//5.64776e-34
Ghir_A07G004450	0.01009	0.68612	0.14652	gnl|BL_ORD_ID|119509 sp|Q42971|ENO_ORYSJ Enolase OS=Oryza sativa subsp. japonica OX=39947 GN=ENO1 PE=1 SV=2//0
Ghir_A07G004930	-0.21061	0.97078	0.27989	gnl|BL_ORD_ID|111941 sp|Q9LY05|EF106_ARATH Ethylene-responsive transcription factor ERF106 OS=Arabidopsis thaliana OX=3702 GN=ERF106 PE=2 SV=1//3.52457e-38
Ghir_A07G004940	-0.079256	0.41822	0.72016	gnl|BL_ORD_ID|111940 sp|Q8VY90|EF105_ARATH Ethylene-responsive transcription factor ERF105 OS=Arabidopsis thaliana OX=3702 GN=ERF105 PE=2 SV=1//3.23463e-48
Ghir_A07G005020	-0.26462	0.65373	0.10287	gnl|BL_ORD_ID|69095 sp|A0A0P0VUY4|CMT1_ORYSJ DNA (cytosine-5)-methyltransferase CMT1 OS=Oryza sativa subsp. japonica OX=39947 GN=CMT1 PE=3 SV=1//0
Ghir_A07G005540	0.24182	0.70455	0.39094	gnl|BL_ORD_ID|166651 sp|Q9S760|HA22D_ARATH HVA22-like protein d OS=Arabidopsis thaliana OX=3702 GN=HVA22D PE=2 SV=1//1.24675e-49
Ghir_A07G005840	0.59073	0.17651	-0.9752	gnl|BL_ORD_ID|285296 sp|Q9FMW3|OFT37_ARATH O-fucosyltransferase 37 OS=Arabidopsis thaliana OX=3702 GN=OFUT37 PE=2 SV=1//1.94473e-173
Ghir_A07G005930	0.71845	2.5747	-0.25725	-//-
Ghir_A07G006060	0.31496	0.35472	1.0868	gnl|BL_ORD_ID|47059 sp|Q9FMK7|BT1_ARATH BTB/POZ and TAZ domain-containing protein 1 OS=Arabidopsis thaliana OX=3702 GN=BT1 PE=1 SV=1//5.24838e-127
Ghir_A07G006120	0.37083	0.78397	0.50527	gnl|BL_ORD_ID|305048 sp|Q42539|PIMT1_ARATH Protein-L-isoaspartate O-methyltransferase 1 OS=Arabidopsis thaliana OX=3702 GN=PIMT1 PE=1 SV=3//9.67516e-129
Ghir_A07G006500	-0.45206	-0.7574	0.85983	gnl|BL_ORD_ID|439527 sp|Q9C9D0|SOT16_ARATH Cytosolic sulfotransferase 16 OS=Arabidopsis thaliana OX=3702 GN=SOT16 PE=1 SV=1//4.07045e-90
Ghir_A07G006760	0.018463	-0.11739	0.34742	gnl|BL_ORD_ID|145371 sp|O24076|GBLP_MEDSA Guanine nucleotide-binding protein subunit beta-like protein OS=Medicago sativa OX=3879 GN=GB1 PE=2 SV=1//0
Ghir_A07G007040	0.64185	1.4231	0.56847	gnl|BL_ORD_ID|466663 sp|Q93Z00|TCP14_ARATH Transcription factor TCP14 OS=Arabidopsis thaliana OX=3702 GN=TCP14 PE=1 SV=1//6.95332e-58
Ghir_A07G007370	0.41822	0.51486	0.3992	gnl|BL_ORD_ID|11869 sp|Q42429|AGL8_SOLTU Agamous-like MADS-box protein AGL8 homolog OS=Solanum tuberosum OX=4113 PE=2 SV=1//5.26699e-98
Ghir_A07G007420	0.20436	0.063943	0.33137	gnl|BL_ORD_ID|348247 sp|Q8RU27|RGP2_SOLTU Probable UDP-arabinopyranose mutase 2 OS=Solanum tuberosum OX=4113 GN=UPTG2 PE=1 SV=1//0
Ghir_A07G007900	0.30417	-0.062411	0.61833	gnl|BL_ORD_ID|223371 sp|Q9FF31|LRL21_ARATH LEAF RUST 10 DISEASE-RESISTANCE LOCUS RECEPTOR-LIKE PROTEIN KINASE-like 2.1 OS=Arabidopsis thaliana OX=3702 GN=LRK10L-2.1 PE=3 SV=1//1.81611e-120
Ghir_A07G007950	-0.33701	-0.42293	0.53555	gnl|BL_ORD_ID|118251 sp|D4AZ24|ENG1_ARTBC Probable endo-1,3(4)-beta-glucanase ARB_01444 OS=Arthroderma benhamiae (strain ATCC MYA-4681 / CBS 112371) OX=663331 GN=ARB_01444 PE=1 SV=1//1.25913e-37
Ghir_A07G008370	0.19101	0.97757	0.13454	gnl|BL_ORD_ID|519869 sp|Q6NLC8|Y1648_ARATH Uncharacterized protein At1g66480 OS=Arabidopsis thaliana OX=3702 GN=At1g66480 PE=2 SV=1//1.81517e-32
Ghir_A07G008430	0.6153	-0.95253	0.90097	gnl|BL_ORD_ID|68580 sp|Q9C8Y1|CML23_ARATH Probable calcium-binding protein CML23 OS=Arabidopsis thaliana OX=3702 GN=CML23 PE=2 SV=1//6.99398e-07
Ghir_A07G008750	0.93869	2.0094	1.2738	gnl|BL_ORD_ID|259143 sp|Q4JL84|MYB59_ARATH Transcription factor MYB59 OS=Arabidopsis thaliana OX=3702 GN=MYB59 PE=2 SV=2//2.07219e-46
Ghir_A07G008870	-0.12161	1.1088	0.71677	gnl|BL_ORD_ID|179317 sp|P93836|HPPD_ARATH 4-hydroxyphenylpyruvate dioxygenase OS=Arabidopsis thaliana OX=3702 GN=HPD PE=1 SV=2//0
Ghir_A07G008880	-0.01318	-0.66016	0.56983	gnl|BL_ORD_ID|18736 sp|Q9LNJ3|APF2_ARATH Aspartyl protease family protein 2 OS=Arabidopsis thaliana OX=3702 GN=APF2 PE=2 SV=1//1.46232e-69
Ghir_A07G009040	1.1954	1.5078	0.2882	gnl|BL_ORD_ID|462981 sp|Q557M8|T2EA_DICDI General transcription factor IIE subunit 1 OS=Dictyostelium discoideum OX=44689 GN=gtf2e1-1 PE=3 SV=1//4.5093e-14
Ghir_A07G009130	5.4034	5.2834	3.464	gnl|BL_ORD_ID|226646 sp|O80888|M3K17_ARATH Mitogen-activated protein kinase kinase kinase 17 OS=Arabidopsis thaliana OX=3702 GN=MAPKKK17 PE=1 SV=1//4.67729e-19
Ghir_A07G009320	0.56162	0.19011	-0.1905	gnl|BL_ORD_ID|48289 sp|Q94AD9|C3H3_ARATH Zinc finger CCCH domain-containing protein 3 OS=Arabidopsis thaliana OX=3702 GN=At1g04990 PE=2 SV=1//1.37221e-125
Ghir_A07G009560	1.0345	0.89806	-0.30682	-//-
Ghir_A07G010750	1.0156	0.68733	1.1928	gnl|BL_ORD_ID|342428 sp|Q9SNB6|RDUF1_ARATH E3 ubiquitin-protein ligase RDUF1 OS=Arabidopsis thaliana OX=3702 GN=RDUF1 PE=1 SV=1//2.48099e-61
Ghir_A07G010760	0.06149	0.25875	0.34289	gnl|BL_ORD_ID|326387 sp|Q9ZW06|PUM2_ARATH Pumilio homolog 2 OS=Arabidopsis thaliana OX=3702 GN=APUM2 PE=1 SV=1//0
Ghir_A07G011200	0.086148	0.25339	0.38953	gnl|BL_ORD_ID|48342 sp|Q9LUZ4|C3H66_ARATH Zinc finger CCCH domain-containing protein 66 OS=Arabidopsis thaliana OX=3702 GN=At5g58620 PE=2 SV=1//0
Ghir_A07G011450	0.652	0.15646	1.1501	gnl|BL_ORD_ID|529907 sp|Q56XJ7|Y4276_ARATH Uncharacterized protein At4g22758 OS=Arabidopsis thaliana OX=3702 GN=At4g22758 PE=2 SV=1//2.23895e-08
Ghir_A07G011730	0.10189	0.95091	0.4914	gnl|BL_ORD_ID|59304 sp|F4HVY0|CER1_ARATH Protein ECERIFERUM 1 OS=Arabidopsis thaliana OX=3702 GN=CER1 PE=1 SV=1//0
Ghir_A07G011830	0.50191	-0.49581	0.76255	gnl|BL_ORD_ID|260457 sp|Q9FMR3|NAC90_ARATH NAC domain-containing protein 90 OS=Arabidopsis thaliana OX=3702 GN=NAC090 PE=1 SV=1//4.72951e-78
Ghir_A07G011870	0.77253	0.90853	0.12262	gnl|BL_ORD_ID|128894 sp|Q9XIN8|FB119_ARATH F-box protein At2g27310 OS=Arabidopsis thaliana OX=3702 GN=At2g27310 PE=2 SV=1//8.28105e-72
Ghir_A07G012630	0.34446	1.0617	1.0618	gnl|BL_ORD_ID|465844 sp|Q41783|TBB6_MAIZE Tubulin beta-6 chain OS=Zea mays OX=4577 GN=TUBB6 PE=2 SV=1//0
Ghir_A07G012790	-0.54664	-0.98543	1.5948	-//-
Ghir_A07G013220	-0.4966	0.82324	1.2193	-//-
Ghir_A07G013520	0.59963	-0.64154	1.5215	-//-
Ghir_A07G013550	0.035393	0.87767	0.82289	-//-
Ghir_A07G013620	2.2053	0.98988	0.90661	-//-
Ghir_A07G013660	0.096271	-0.11172	0.48982	gnl|BL_ORD_ID|47820 sp|Q9LZP8|BZP53_ARATH bZIP transcription factor 53 OS=Arabidopsis thaliana OX=3702 GN=BZIP53 PE=1 SV=1//4.08933e-50
Ghir_A07G013770	0.36294	-0.94363	0.87293	gnl|BL_ORD_ID|140897 sp|Q9XHM5|G2OX2_PEA Gibberellin 2-beta-dioxygenase 2 OS=Pisum sativum OX=3888 GN=GA2OX2 PE=2 SV=1//1.72034e-139
Ghir_A07G013810	0.083968	-0.0040625	0.86896	gnl|BL_ORD_ID|289265 sp|Q3EAF9|P2C49_ARATH Probable protein phosphatase 2C 49 OS=Arabidopsis thaliana OX=3702 GN=At3g62260 PE=2 SV=1//2.53137e-163
Ghir_A07G013860	0.61489	0.56948	0.55183	gnl|BL_ORD_ID|476523 sp|Q145B2|TOLB_PARXL Tol-Pal system protein TolB OS=Paraburkholderia xenovorans (strain LB400) OX=266265 GN=tolB PE=3 SV=1//1.12977e-12
Ghir_A07G013950	0.3223	-0.032399	0.46086	gnl|BL_ORD_ID|510433 sp|Q9XEC3|WRK42_ARATH WRKY transcription factor 42 OS=Arabidopsis thaliana OX=3702 GN=WRKY42 PE=1 SV=1//5.31831e-64
Ghir_A07G014520	0.054117	0.62191	-0.45491	gnl|BL_ORD_ID|18736 sp|Q9LNJ3|APF2_ARATH Aspartyl protease family protein 2 OS=Arabidopsis thaliana OX=3702 GN=APF2 PE=2 SV=1//0
Ghir_A07G014530	0.049368	-0.19846	0.62142	gnl|BL_ORD_ID|289600 sp|Q9ZPY9|P4KG4_ARATH Phosphatidylinositol 4-kinase gamma 4 OS=Arabidopsis thaliana OX=3702 GN=PI4KG4 PE=1 SV=1//0
Ghir_A07G014690	-0.40643	-1.0264	1.6053	gnl|BL_ORD_ID|510437 sp|Q9SKD9|WRK46_ARATH Probable WRKY transcription factor 46 OS=Arabidopsis thaliana OX=3702 GN=WRKY46 PE=2 SV=1//2.95009e-51
Ghir_A07G014710	-0.092363	1.4633	1.5543	gnl|BL_ORD_ID|179816 sp|Q9AR73|HQGT_RAUSE Hydroquinone glucosyltransferase OS=Rauvolfia serpentina OX=4060 GN=AS PE=1 SV=1//0
Ghir_A07G014820	0.38822	0.18679	0.46758	gnl|BL_ORD_ID|212149 sp|P46518|LEA14_GOSHI Late embryogenesis abundant protein Lea14-A OS=Gossypium hirsutum OX=3635 GN=LEA14-A PE=2 SV=1//4.49959e-76
Ghir_A07G014860	0.40647	-0.388	0.40236	gnl|BL_ORD_ID|436442 sp|Q3EBF7|SLD2_ARATH Delta(8)-fatty-acid desaturase 2 OS=Arabidopsis thaliana OX=3702 GN=SLD2 PE=1 SV=1//0
Ghir_A07G015070	0.10779	-0.15241	0.48083	gnl|BL_ORD_ID|326277 sp|Q8GUH1|PUB33_ARATH U-box domain-containing protein 33 OS=Arabidopsis thaliana OX=3702 GN=PUB33 PE=2 SV=2//2.9128e-33
Ghir_A07G015340	-0.54241	1.5313	-1.0152	gnl|BL_ORD_ID|308841 sp|Q9ZPH9|PMTF_ARATH Probable methyltransferase PMT15 OS=Arabidopsis thaliana OX=3702 GN=At4g00750 PE=2 SV=1//0
Ghir_A07G015530	0.52362	0.072554	0.21157	gnl|BL_ORD_ID|12356 sp|O22130|AHL22_ARATH AT-hook motif nuclear-localized protein 22 OS=Arabidopsis thaliana OX=3702 GN=AHL22 PE=1 SV=1//1.95935e-65
Ghir_A07G015870	-0.16812	-0.49511	1.0585	gnl|BL_ORD_ID|259092 sp|Q9SJX8|MYB14_ARATH Transcription factor MYB14 OS=Arabidopsis thaliana OX=3702 GN=MYB14 PE=2 SV=1//1.91886e-79
Ghir_A07G016980	1.0585	0.57858	0.76528	-//-
Ghir_A07G017030	0.79034	-0.75644	1.2026	gnl|BL_ORD_ID|288803 sp|Q9LSF1|OXI1_ARATH Serine/threonine-protein kinase OXI1 OS=Arabidopsis thaliana OX=3702 GN=OXI1 PE=1 SV=1//2.6358e-56
Ghir_A07G017660	0.22225	0.16717	0.68806	-//-
Ghir_A07G017810	0.28538	0.78578	0.33944	-//-
Ghir_A07G017910	0.17076	0.62865	0.36174	gnl|BL_ORD_ID|128910 sp|Q9SFC7|FB135_ARATH F-box protein At3g07870 OS=Arabidopsis thaliana OX=3702 GN=At3g07870 PE=2 SV=1//5.95685e-158
Ghir_A07G018240	-0.0689	-0.53035	0.53589	-//-
Ghir_A07G018480	-0.15796	-0.59255	0.86086	gnl|BL_ORD_ID|305581 sp|Q9SVW8|PIRL4_ARATH Plant intracellular Ras-group-related LRR protein 4 OS=Arabidopsis thaliana OX=3702 GN=PIRL4 PE=1 SV=1//0
Ghir_A07G018490	-0.91317	-1.5368	2.063	gnl|BL_ORD_ID|240594 sp|O22757|MLO8_ARATH MLO-like protein 8 OS=Arabidopsis thaliana OX=3702 GN=MLO8 PE=1 SV=2//1.72711e-35
Ghir_A07G018830	0.43201	0.50253	0.42606	gnl|BL_ORD_ID|316760 sp|Q6NKX1|PROD2_ARATH Proline dehydrogenase 2, mitochondrial OS=Arabidopsis thaliana OX=3702 GN=POX2 PE=2 SV=1//0
Ghir_A07G018910	-0.2187	-0.063296	0.66309	-//-
Ghir_A07G018980	-0.22069	0.97508	0.38611	gnl|BL_ORD_ID|47815 sp|Q9FMC2|BZP43_ARATH Basic leucine zipper 43 OS=Arabidopsis thaliana OX=3702 GN=BZIP43 PE=1 SV=1//5.49801e-35
Ghir_A07G019040	0.96908	2.1559	0.27848	gnl|BL_ORD_ID|259105 sp|Q9C7U7|MYB20_ARATH Transcription factor MYB20 OS=Arabidopsis thaliana OX=3702 GN=MYB20 PE=2 SV=1//1.68431e-70
Ghir_A07G019220	0.001799	-1.2314	0.41996	gnl|BL_ORD_ID|71852 sp|Q9SRT7|COBL1_ARATH COBRA-like protein 1 OS=Arabidopsis thaliana OX=3702 GN=COBL1 PE=2 SV=1//0
Ghir_A07G019430	0.55154	0.89829	0.68685	-//-
Ghir_A07G019580	-0.13059	-0.056276	0.48863	gnl|BL_ORD_ID|88877 sp|Q7XKU5|DAO_ORYSJ 2-oxoglutarate-dependent dioxygenase DAO OS=Oryza sativa subsp. japonica OX=39947 GN=DAO PE=2 SV=2//9.65901e-102
Ghir_A07G019890	-0.78626	1.319	-0.0060061	-//-
Ghir_A07G020780	0.25144	-0.22305	0.7848	-//-
Ghir_A07G021080	0.89758	0.96713	-0.17116	gnl|BL_ORD_ID|491380 sp|Q6VAA6|U74G1_STERE UDP-glycosyltransferase 74G1 OS=Stevia rebaudiana OX=55670 GN=UGT74G1 PE=1 SV=1//4.36181e-151
Ghir_A07G021300	0.63838	0.73548	0.52521	gnl|BL_ORD_ID|12954 sp|Q94BT2|AIR12_ARATH Auxin-induced in root cultures protein 12 OS=Arabidopsis thaliana OX=3702 GN=AIR12 PE=1 SV=3//1.762e-51
Ghir_A07G021320	0.2342	-0.78935	0.55313	gnl|BL_ORD_ID|288803 sp|Q9LSF1|OXI1_ARATH Serine/threonine-protein kinase OXI1 OS=Arabidopsis thaliana OX=3702 GN=OXI1 PE=1 SV=1//7.36045e-145
Ghir_A07G021360	-0.52365	-0.14421	0.53063	gnl|BL_ORD_ID|110607 sp|Q06915|EA6_ARATH Probable glucan endo-1,3-beta-glucosidase A6 OS=Arabidopsis thaliana OX=3702 GN=A6 PE=2 SV=1//3.47456e-147
Ghir_A07G021370	-0.31454	-1.0698	1.2983	gnl|BL_ORD_ID|335395 sp|Q8H0M1|QORH_SPIOL Quinone-oxidoreductase homolog, chloroplastic OS=Spinacia oleracea OX=3562 GN=QOR PE=1 SV=1//2.94839e-15
Ghir_A07G021370	-0.16259	-0.49178	0.45395	gnl|BL_ORD_ID|335394 sp|Q9SV68|QORH_ARATH Chloroplast envelope quinone oxidoreductase homolog OS=Arabidopsis thaliana OX=3702 GN=CEQORH PE=1 SV=1//1.27745e-151
Ghir_A07G021380	-0.037192	-0.87626	0.50568	gnl|BL_ORD_ID|335394 sp|Q9SV68|QORH_ARATH Chloroplast envelope quinone oxidoreductase homolog OS=Arabidopsis thaliana OX=3702 GN=CEQORH PE=1 SV=1//4.80262e-148
Ghir_A07G0214002	-0.90045	4.509	0.39773	gnl|BL_ORD_ID|237478 sp|P43294|MHK_ARATH Serine/threonine-protein kinase MHK OS=Arabidopsis thaliana OX=3702 GN=MHK PE=2 SV=2//1.35515e-06
Ghir_A07G021440	0.055746	-1.5052	2.2475	gnl|BL_ORD_ID|11562 sp|Q94F39|AFP3_ARATH Ninja-family protein AFP3 OS=Arabidopsis thaliana OX=3702 GN=AFP3 PE=1 SV=1//1.60563e-25
Ghir_A07G021640	0.76611	0.14712	-0.092219	-//-
Ghir_A07G021940	0.03979	-0.056236	0.32769	gnl|BL_ORD_ID|10887 sp|Q96533|ADHX_ARATH Alcohol dehydrogenase class-3 OS=Arabidopsis thaliana OX=3702 GN=ADH2 PE=1 SV=2//0
Ghir_A07G021950	0.80914	0.85175	1.3023	-//-
Ghir_A07G021960	0.58654	0.54647	1.5055	-//-
Ghir_A07G021970	-0.67403	-1.0415	1.3822	-//-
Ghir_A07G022140	0.010642	-0.23234	1.1209	gnl|BL_ORD_ID|326053 sp|Q9FNL7|PTR3_ARATH Protein NRT1/ PTR FAMILY 5.2 OS=Arabidopsis thaliana OX=3702 GN=NPF5.2 PE=2 SV=1//0
Ghir_A07G022470	0.45456	0.24888	1.6236	gnl|BL_ORD_ID|117174 sp|Q9LHG8|ELC_ARATH Protein ELC OS=Arabidopsis thaliana OX=3702 GN=ELC PE=1 SV=1//1.339e-49
Ghir_A07G022530	-0.16761	1.0938	1.3584	gnl|BL_ORD_ID|39539 sp|P13089|AUX28_SOYBN Auxin-induced protein AUX28 OS=Glycine max OX=3847 GN=AUX28 PE=2 SV=1//4.9141e-89
Ghir_A07G022540	0.13542	1.1638	0.15465	gnl|BL_ORD_ID|129399 sp|Q8W104|FBL17_ARATH F-box/LRR-repeat protein 17 OS=Arabidopsis thaliana OX=3702 GN=FBL17 PE=1 SV=1//0
Ghir_A07G023000	0.93634	0.7764	0.45644	gnl|BL_ORD_ID|428844 sp|Q9M384|SCR_ARATH Protein SCARECROW OS=Arabidopsis thaliana OX=3702 GN=SCR PE=1 SV=1//4.85319e-136
Ghir_A07G023040	-0.063985	0.52077	0.76006	gnl|BL_ORD_ID|760 sp|Q9XGR4|2AB2A_ARATH Serine/threonine protein phosphatase 2A regulatory subunit B&apos;&apos;alpha OS=Arabidopsis thaliana OX=3702 GN=B&apos;&apos;ALPHA PE=1 SV=1//0
Ghir_A07G023100	-0.27707	0.74719	-0.11122	gnl|BL_ORD_ID|465589 sp|P46259|TBA1_PEA Tubulin alpha-1 chain OS=Pisum sativum OX=3888 GN=TUBA1 PE=3 SV=1//0
Ghir_A07G023480	-0.20388	0.86661	0.39372	gnl|BL_ORD_ID|143120 sp|Q9LFR3|GASAE_ARATH Gibberellin-regulated protein 14 OS=Arabidopsis thaliana OX=3702 GN=GASA14 PE=1 SV=1//5.15216e-20
Ghir_A07G023650	1.6576	1.5647	0.6653	gnl|BL_ORD_ID|17707 sp|Q9ZUC1|AOR_ARATH NADPH-dependent alkenal/one oxidoreductase, chloroplastic OS=Arabidopsis thaliana OX=3702 GN=AOR PE=1 SV=2//1.44994e-134
Ghir_A07G024360	0.58521	0.35473	-0.070343	gnl|BL_ORD_ID|216897 sp|Q9FKS8|LHT1_ARATH Lysine histidine transporter 1 OS=Arabidopsis thaliana OX=3702 GN=LHT1 PE=1 SV=1//0
Ghir_A07G024850	-0.19223	-1.1111	1.4361	gnl|BL_ORD_ID|260452 sp|Q9FY93|NAC83_ARATH NAC domain-containing protein 83 OS=Arabidopsis thaliana OX=3702 GN=NAC083 PE=1 SV=1//5.35033e-41
Ghir_A07G025180	1.3927	0.74289	0.29931	gnl|BL_ORD_ID|110580 sp|Q8VY27|E70H1_ARATH Exocyst complex component EXO70H1 OS=Arabidopsis thaliana OX=3702 GN=EXO70H1 PE=1 SV=1//2.40662e-166
Ghir_A08G000110	0.42774	1.8305	1.5189	-//-
Ghir_A08G000120	0.54635	0.31934	-0.47597	gnl|BL_ORD_ID|305472 sp|Q6K215|PIP22_ORYSJ Probable aquaporin PIP2-2 OS=Oryza sativa subsp. japonica OX=39947 GN=PIP2-2 PE=2 SV=1//5.85244e-158
Ghir_A08G001150	-0.15765	-0.089294	1.3901	gnl|BL_ORD_ID|49593 sp|Q9FMS6|CAF1K_ARATH Probable CCR4-associated factor 1 homolog 11 OS=Arabidopsis thaliana OX=3702 GN=CAF1-11 PE=2 SV=1//1.09547e-138
Ghir_A08G001920	0.12831	0.59328	0.60703	gnl|BL_ORD_ID|553145 sp|E7F1H9|YTHD2_DANRE YTH domain-containing family protein 2 OS=Danio rerio OX=7955 GN=ythdf2 PE=1 SV=1//1.39794e-55
Ghir_A08G002040	3.02	3.3014	2.35	gnl|BL_ORD_ID|294278 sp|Q8H1E3|PBL17_ARATH Probable serine/threonine-protein kinase PBL17 OS=Arabidopsis thaliana OX=3702 GN=PBL17 PE=1 SV=1//2.23646e-163
Ghir_A08G002070	1.3063	1.0384	0.78673	gnl|BL_ORD_ID|306188 sp|A2ZW16|PLA1_ORYSJ Phospholipase A1-II 1 OS=Oryza sativa subsp. japonica OX=39947 GN=Os01g0651100 PE=3 SV=2//2.97248e-83
Ghir_A08G002500	0.36836	0.91947	0.21862	gnl|BL_ORD_ID|308434 sp|P19456|PMA2_ARATH ATPase 2, plasma membrane-type OS=Arabidopsis thaliana OX=3702 GN=AHA2 PE=1 SV=2//3.26009e-30
Ghir_A08G002820	-0.75677	-1.8682	0.57396	gnl|BL_ORD_ID|512100 sp|Q38857|XTH22_ARATH Xyloglucan endotransglucosylase/hydrolase protein 22 OS=Arabidopsis thaliana OX=3702 GN=XTH22 PE=1 SV=1//1.03501e-142
Ghir_A08G002870	1.2606	0.90024	0.31262	gnl|BL_ORD_ID|263785 sp|Q9XGI7|NAS_SOLLC Nicotianamine synthase OS=Solanum lycopersicum OX=4081 GN=CHLN PE=2 SV=1//3.98871e-100
Ghir_A08G003320	0.08969	-0.016461	0.39032	gnl|BL_ORD_ID|426704 sp|Q9LHJ8|SAP5_ARATH Zinc finger A20 and AN1 domain-containing stress-associated protein 5 OS=Arabidopsis thaliana OX=3702 GN=SAP5 PE=2 SV=1//1.40898e-52
Ghir_A08G003430	-0.12421	0.15295	0.38496	gnl|BL_ORD_ID|338340 sp|O80501|RAH1B_ARATH Ras-related protein RABH1b OS=Arabidopsis thaliana OX=3702 GN=RABH1B PE=1 SV=1//4.6999e-140
Ghir_A08G003470	1.495	2.0552	-0.23863	gnl|BL_ORD_ID|510370 sp|Q5QMM3|WOX8_ORYSJ WUSCHEL-related homeobox 8 OS=Oryza sativa subsp. japonica OX=39947 GN=WOX8 PE=2 SV=1//8.12524e-57
Ghir_A08G003990	0.0019797	0.66564	0.44351	gnl|BL_ORD_ID|92187 sp|Q96471|DCAM_IPONI S-adenosylmethionine decarboxylase proenzyme OS=Ipomoea nil OX=35883 GN=SAMDC PE=3 SV=1//5.35696e-167
Ghir_A08G004050	Inf	0.22195	2.5781	gnl|BL_ORD_ID|17668 sp|Q75KD7|AOC_ORYSJ Allene oxide cyclase, chloroplastic OS=Oryza sativa subsp. japonica OX=39947 GN=AOC PE=1 SV=1//2.03917e-90
Ghir_A08G004310	0.20829	-0.49936	0.65508	gnl|BL_ORD_ID|295615 sp|Q9LZL3|PCS1L_ARATH Aspartic proteinase PCS1 OS=Arabidopsis thaliana OX=3702 GN=PCS1 PE=2 SV=1//2.72008e-59
Ghir_A08G004340	-0.86787	-0.92321	1.8128	gnl|BL_ORD_ID|299400 sp|A7QEU4|PER5_VITVI Peroxidase 5 OS=Vitis vinifera OX=29760 GN=GSVIVT00037159001 PE=1 SV=2//2.32521e-111
Ghir_A08G004350	-0.37725	-2.4019	1.6433	gnl|BL_ORD_ID|299400 sp|A7QEU4|PER5_VITVI Peroxidase 5 OS=Vitis vinifera OX=29760 GN=GSVIVT00037159001 PE=1 SV=2//4.90424e-111
Ghir_A08G004360	-1.132	-2.2402	1.1604	gnl|BL_ORD_ID|299400 sp|A7QEU4|PER5_VITVI Peroxidase 5 OS=Vitis vinifera OX=29760 GN=GSVIVT00037159001 PE=1 SV=2//1.16675e-94
Ghir_A08G004810	0.11973	0.67248	-0.046324	gnl|BL_ORD_ID|474036 sp|Q570C0|TIR1_ARATH Protein TRANSPORT INHIBITOR RESPONSE 1 OS=Arabidopsis thaliana OX=3702 GN=TIR1 PE=1 SV=2//0
Ghir_A08G005530	0.68946	-0.24489	0.43603	gnl|BL_ORD_ID|5846 sp|Q08507|ACCO3_PETHY 1-aminocyclopropane-1-carboxylate oxidase 3 OS=Petunia hybrida OX=4102 GN=ACO3 PE=3 SV=1//0
Ghir_A08G006350	-0.37041	-0.5364	1.2396	gnl|BL_ORD_ID|121324 sp|Q8L9K1|ERF99_ARATH Ethylene-responsive transcription factor 13 OS=Arabidopsis thaliana OX=3702 GN=ERF13 PE=2 SV=2//6.26312e-37
Ghir_A08G006380	-0.59652	-1.6111	1.3541	gnl|BL_ORD_ID|121324 sp|Q8L9K1|ERF99_ARATH Ethylene-responsive transcription factor 13 OS=Arabidopsis thaliana OX=3702 GN=ERF13 PE=2 SV=2//5.14526e-39
Ghir_A08G006610	1.5241	0.77867	1.7425	-//-
Ghir_A08G006700	-0.35474	-0.38293	0.53102	gnl|BL_ORD_ID|306176 sp|Q941F1|PLA15_ARATH Phospholipase A1-Igamma1, chloroplastic OS=Arabidopsis thaliana OX=3702 GN=At1g06800 PE=1 SV=2//0
Ghir_A08G006830	-0.51145	-0.24754	1.2146	gnl|BL_ORD_ID|148933 sp|Q9FDX9|GG1_ARATH Guanine nucleotide-binding protein subunit gamma 1 OS=Arabidopsis thaliana OX=3702 GN=GG1 PE=1 SV=1//5.2008e-18
Ghir_A08G007020	-0.041609	0.49635	0.38422	gnl|BL_ORD_ID|230097 sp|Q42777|MCCA_SOYBN Methylcrotonoyl-CoA carboxylase subunit alpha, mitochondrial OS=Glycine max OX=3847 GN=MCCA PE=1 SV=2//0
Ghir_A08G007140	-0.80337	-0.034753	0.45698	gnl|BL_ORD_ID|47627 sp|Q0JEP3|BURP5_ORYSJ BURP domain-containing protein 5 OS=Oryza sativa subsp. japonica OX=39947 GN=BURP5 PE=2 SV=2//4.04702e-43
Ghir_A08G007360	1.0941	0.53028	0.015767	gnl|BL_ORD_ID|14672 sp|Q9SJE8|ALMT2_ARATH Aluminum-activated malate transporter 2 OS=Arabidopsis thaliana OX=3702 GN=ALMT2 PE=2 SV=2//1.39819e-32
Ghir_A08G007870	-0.21941	0.0022779	0.6823	gnl|BL_ORD_ID|300432 sp|Q8RY16|PEX6_ARATH Peroxisome biogenesis protein 6 OS=Arabidopsis thaliana OX=3702 GN=PEX6 PE=1 SV=1//0
Ghir_A08G008010	0.71603	0.20541	-0.1876	-//-
Ghir_A08G008210	0.42319	0.25131	0.71152	gnl|BL_ORD_ID|21130 sp|P32292|ARG2_VIGRR Indole-3-acetic acid-induced protein ARG2 OS=Vigna radiata var. radiata OX=3916 GN=ARG2 PE=2 SV=1//2.26141e-18
Ghir_A08G008340	0.42479	-0.47914	0.74589	gnl|BL_ORD_ID|382751 sp|Q39202|RLK1_ARATH G-type lectin S-receptor-like serine/threonine-protein kinase RLK1 OS=Arabidopsis thaliana OX=3702 GN=RLK1 PE=2 SV=2//0
Ghir_A08G009000	-0.3541	-0.33721	2.2165	-//-
Ghir_A08G009190	-0.17943	0.60513	1.0249	gnl|BL_ORD_ID|478572 sp|Q9ZV48|TPS11_ARATH Probable alpha,alpha-trehalose-phosphate synthase [UDP-forming] 11 OS=Arabidopsis thaliana OX=3702 GN=TPS11 PE=2 SV=1//3.34849e-23
Ghir_A08G009480	-0.015759	0.1494	1.6865	-//-
Ghir_A08G009860	1.1101	-0.4935	-0.836	-//-
Ghir_A08G009900	0.42184	-0.47336	1.4935	gnl|BL_ORD_ID|468084 sp|Q9SUD4|TET7_ARATH Tetraspanin-7 OS=Arabidopsis thaliana OX=3702 GN=TET7 PE=2 SV=1//7.96643e-95
Ghir_A08G010470	0.26075	0.066138	0.28951	-//-
Ghir_A08G010520	0.33771	0.051982	0.80668	-//-
Ghir_A08G010800	0.38388	-0.32706	1.1573	gnl|BL_ORD_ID|427184 sp|Q9ZUZ3|SAU32_ARATH Auxin-responsive protein SAUR32 OS=Arabidopsis thaliana OX=3702 GN=SAUR32 PE=2 SV=1//1.02894e-28
Ghir_A08G011130	0.069842	0.60225	-0.74577	gnl|BL_ORD_ID|164842 sp|Q42059|GUN6_ARATH Endoglucanase 6 OS=Arabidopsis thaliana OX=3702 GN=At1g64390 PE=2 SV=2//0
Ghir_A08G011350	0.26085	-0.6063	0.66543	gnl|BL_ORD_ID|40386 sp|P37707|B2_DAUCA B2 protein OS=Daucus carota OX=4039 PE=2 SV=1//1.8404e-95
Ghir_A08G011430	0.57126	0.065526	0.36634	gnl|BL_ORD_ID|142675 sp|O65781|GALE2_CYATE UDP-glucose 4-epimerase GEPI48 OS=Cyamopsis tetragonoloba OX=3832 PE=2 SV=1//0
Ghir_A08G011630	0.56114	0.25473	0.27141	gnl|BL_ORD_ID|337447 sp|Q6J9S1|RA211_ARATH Ethylene-responsive transcription factor RAP2-11 OS=Arabidopsis thaliana OX=3702 GN=RAP2-11 PE=2 SV=1//2.43305e-13
Ghir_A08G011710	0.97188	1.7217	-0.77455	gnl|BL_ORD_ID|32015 sp|Q9FGJ6|ATL79_ARATH RING-H2 finger protein ATL79 OS=Arabidopsis thaliana OX=3702 GN=ATL79 PE=2 SV=1//9.67166e-43
Ghir_A08G011800	0.55256	0.64079	-0.14547	gnl|BL_ORD_ID|224456 sp|Q9FIR9|LSU2_ARATH Protein RESPONSE TO LOW SULFUR 2 OS=Arabidopsis thaliana OX=3702 GN=LSU2 PE=2 SV=1//2.37053e-07
Ghir_A08G011810	0.65584	0.5633	-0.25064	gnl|BL_ORD_ID|224456 sp|Q9FIR9|LSU2_ARATH Protein RESPONSE TO LOW SULFUR 2 OS=Arabidopsis thaliana OX=3702 GN=LSU2 PE=2 SV=1//7.11039e-08
Ghir_A08G011890	0.54191	0.97056	0.87787	gnl|BL_ORD_ID|100655 sp|Q9FLV0|DMR6_ARATH Protein DOWNY MILDEW RESISTANCE 6 OS=Arabidopsis thaliana OX=3702 GN=DMR6 PE=1 SV=1//1.38051e-18
Ghir_A08G011910	0.49622	-0.22056	1.0098	gnl|BL_ORD_ID|488373 sp|Q9XGN1|TTG1_ARATH Protein TRANSPARENT TESTA GLABRA 1 OS=Arabidopsis thaliana OX=3702 GN=TTG1 PE=1 SV=1//0
Ghir_A08G012090	0.45041	-0.17258	1.9088	-//-
Ghir_A08G012140	0.82724	1.0367	1.6189	gnl|BL_ORD_ID|220246 sp|A0MFL4|LOR17_ARATH Protein LURP-one-related 17 OS=Arabidopsis thaliana OX=3702 GN=At5g41590 PE=2 SV=2//2.60183e-57
Ghir_A08G012630	0.38868	1.2288	0.63332	gnl|BL_ORD_ID|448898 sp|O24301|SUS2_PEA Sucrose synthase 2 OS=Pisum sativum OX=3888 GN=SUS2 PE=2 SV=1//0
Ghir_A08G012900	0.66561	-0.91889	1.2109	gnl|BL_ORD_ID|259157 sp|Q9FGY3|MYB78_ARATH Transcription factor MYB78 OS=Arabidopsis thaliana OX=3702 GN=MYB78 PE=2 SV=1//1.87636e-69
Ghir_A08G012920	0.52947	-1.1687	1.6783	gnl|BL_ORD_ID|259157 sp|Q9FGY3|MYB78_ARATH Transcription factor MYB78 OS=Arabidopsis thaliana OX=3702 GN=MYB78 PE=2 SV=1//1.17253e-66
Ghir_A08G013170	-1.0818	-1.0767	0.3178	gnl|BL_ORD_ID|43131 sp|O23090|BH014_ARATH Transcription factor bHLH14 OS=Arabidopsis thaliana OX=3702 GN=BHLH14 PE=1 SV=1//1.03101e-74
Ghir_A08G013380	0.63818	1.2082	0.60256	-//-
Ghir_A08G013680	-0.55569	1.2437	-0.18622	gnl|BL_ORD_ID|427465 sp|Q9LLL8|SBT4E_ARATH Subtilisin-like protease SBT4.14 OS=Arabidopsis thaliana OX=3702 GN=SBT4.14 PE=2 SV=1//0
Ghir_A08G014080	0.68359	0.10531	1.3123	gnl|BL_ORD_ID|311764 sp|Q9M316|PP292_ARATH Pentatricopeptide repeat-containing protein At3g61520, mitochondrial OS=Arabidopsis thaliana OX=3702 GN=At3g61520 PE=2 SV=1//5.05863e-27
Ghir_A08G014140	0.02087	0.55656	-0.057532	gnl|BL_ORD_ID|12356 sp|O22130|AHL22_ARATH AT-hook motif nuclear-localized protein 22 OS=Arabidopsis thaliana OX=3702 GN=AHL22 PE=1 SV=1//6.17934e-76
Ghir_A08G014560	-0.41913	1.55	0.40504	gnl|BL_ORD_ID|143215 sp|O49743|GATA4_ARATH GATA transcription factor 4 OS=Arabidopsis thaliana OX=3702 GN=GATA4 PE=2 SV=1//3.63541e-59
Ghir_A08G014800	1.0091	0.84647	-0.096823	gnl|BL_ORD_ID|275934 sp|Q93XW5|NSP5_ARATH Nitrile-specifier protein 5 OS=Arabidopsis thaliana OX=3702 GN=NSP5 PE=2 SV=1//1.60152e-122
Ghir_A08G014890	0.063717	0.72029	0.15474	gnl|BL_ORD_ID|304688 sp|Q8RY89|PI5K8_ARATH Phosphatidylinositol 4-phosphate 5-kinase 8 OS=Arabidopsis thaliana OX=3702 GN=PIP5K8 PE=1 SV=1//5.49391e-11
Ghir_A08G015050	0.6925	0.60782	1.674	gnl|BL_ORD_ID|11823 sp|Q38847|AGL15_ARATH Agamous-like MADS-box protein AGL15 OS=Arabidopsis thaliana OX=3702 GN=AGL15 PE=1 SV=1//5.20569e-48
Ghir_A08G015480	0.51482	0.22963	0.60791	gnl|BL_ORD_ID|426704 sp|Q9LHJ8|SAP5_ARATH Zinc finger A20 and AN1 domain-containing stress-associated protein 5 OS=Arabidopsis thaliana OX=3702 GN=SAP5 PE=2 SV=1//1.11456e-39
Ghir_A08G015550	-0.2864	-0.99598	1.4048	gnl|BL_ORD_ID|285283 sp|O64884|OFT20_ARATH O-fucosyltransferase 20 OS=Arabidopsis thaliana OX=3702 GN=OFUT20 PE=1 SV=1//0
Ghir_A08G015780	0.18457	-0.11766	0.3487	-//-
Ghir_A08G016040	0.33979	0.11712	0.98812	gnl|BL_ORD_ID|54420 sp|Q9BRT8|CBWD1_HUMAN COBW domain-containing protein 1 OS=Homo sapiens OX=9606 GN=CBWD1 PE=2 SV=1//6.1867e-56
Ghir_A08G016350	0.78244	2.245	1.276	gnl|BL_ORD_ID|259125 sp|Q8GWP0|MYB39_ARATH Transcription factor MYB39 OS=Arabidopsis thaliana OX=3702 GN=MYB39 PE=2 SV=1//1.43247e-75
Ghir_A08G016360	0.34949	0.53131	1.5842	gnl|BL_ORD_ID|259125 sp|Q8GWP0|MYB39_ARATH Transcription factor MYB39 OS=Arabidopsis thaliana OX=3702 GN=MYB39 PE=2 SV=1//1.35115e-79
Ghir_A08G016370	0.44083	0.4855	0.97203	gnl|BL_ORD_ID|259169 sp|Q9S9Z2|MYB93_ARATH Transcription factor MYB93 OS=Arabidopsis thaliana OX=3702 GN=MYB93 PE=1 SV=1//2.01022e-73
Ghir_A08G016440	0.26537	0.0058948	0.8017	-//-
Ghir_A08G016450	0.058058	-0.4568	0.39667	-//-
Ghir_A08G016470	0.015486	-0.41231	0.58894	gnl|BL_ORD_ID|259236 sp|Q39204|MYC2_ARATH Transcription factor MYC2 OS=Arabidopsis thaliana OX=3702 GN=MYC2 PE=1 SV=2//8.15675e-172
Ghir_A08G016730	0.73951	-0.11114	-0.42163	gnl|BL_ORD_ID|326015 sp|Q9LQL2|PTR14_ARATH Protein NRT1/ PTR FAMILY 7.3 OS=Arabidopsis thaliana OX=3702 GN=NPF7.3 PE=1 SV=2//0
Ghir_A08G016970	0.99402	0.18383	0.92589	-//-
Ghir_A08G016980	-0.11019	0.28994	0.41749	gnl|BL_ORD_ID|506667 sp|Q54LB8|VP13A_DICDI Putative vacuolar protein sorting-associated protein 13A OS=Dictyostelium discoideum OX=44689 GN=vps13A PE=2 SV=1//7.57977e-16
Ghir_A08G017030	0.1563	1.2354	0.75682	gnl|BL_ORD_ID|304685 sp|Q9SLG9|PI5K5_ARATH Phosphatidylinositol 4-phosphate 5-kinase 5 OS=Arabidopsis thaliana OX=3702 GN=PIP5K5 PE=2 SV=1//1.43847e-07
Ghir_A08G017100	-0.087733	-0.0023315	0.41724	-//-
Ghir_A08G017440	-0.70803	-0.27382	1.1433	gnl|BL_ORD_ID|111935 sp|O80337|EF100_ARATH Ethylene-responsive transcription factor 1A OS=Arabidopsis thaliana OX=3702 GN=ERF1A PE=1 SV=2//1.54283e-63
Ghir_A08G017450	0.32057	0.75906	0.76992	gnl|BL_ORD_ID|111937 sp|O80341|EF102_ARATH Ethylene-responsive transcription factor 5 OS=Arabidopsis thaliana OX=3702 GN=ERF5 PE=2 SV=1//1.63293e-63
Ghir_A08G018280	-0.43136	-1.5029	0.58561	gnl|BL_ORD_ID|8467 sp|Q9LNA5|ACR8_ARATH ACT domain-containing protein ACR8 OS=Arabidopsis thaliana OX=3702 GN=ACR8 PE=2 SV=1//0
Ghir_A08G018670	-0.20851	-1.0359	1.124	gnl|BL_ORD_ID|108036 sp|O82752|DTX49_ARATH Protein DETOXIFICATION 49 OS=Arabidopsis thaliana OX=3702 GN=DTX49 PE=2 SV=1//0
Ghir_A08G018690	0.1792	0.27137	0.45233	gnl|BL_ORD_ID|289154 sp|Q9LN77|P2A12_ARATH F-box protein PP2-A12 OS=Arabidopsis thaliana OX=3702 GN=P2A12 PE=2 SV=1//3.01262e-130
Ghir_A08G018720	0.078276	-0.33	1.1295	gnl|BL_ORD_ID|340042 sp|Q9LYP1|RBL3_ARATH RHOMBOID-like protein 3 OS=Arabidopsis thaliana OX=3702 GN=RBL3 PE=2 SV=1//4.19204e-84
Ghir_A08G018880	0.46378	0.69034	-0.15599	gnl|BL_ORD_ID|519777 sp|C0LGH8|Y1634_ARATH Probable LRR receptor-like serine/threonine-protein kinase At1g63430 OS=Arabidopsis thaliana OX=3702 GN=At1g63430 PE=2 SV=1//0
Ghir_A08G018910	0.47016	-0.69331	1.5358	gnl|BL_ORD_ID|2003 sp|Q9SMT7|4CLLA_ARATH Oxalate--CoA ligase OS=Arabidopsis thaliana OX=3702 GN=AAE3 PE=1 SV=1//0
Ghir_A08G019020	0.23936	-0.37404	0.3478	gnl|BL_ORD_ID|160018 sp|Q06652|GPX4_CITSI Probable phospholipid hydroperoxide glutathione peroxidase OS=Citrus sinensis OX=2711 GN=CSA PE=1 SV=1//1.10922e-98
Ghir_A08G019330	-0.51269	-0.61995	0.83509	gnl|BL_ORD_ID|355011 sp|P93050|RKF3_ARATH Probable LRR receptor-like serine/threonine-protein kinase RKF3 OS=Arabidopsis thaliana OX=3702 GN=RKF3 PE=2 SV=1//0
Ghir_A08G019390	0.13489	-0.64797	0.88449	gnl|BL_ORD_ID|111848 sp|Q93ZT5|EDL3_ARATH EID1-like F-box protein 3 OS=Arabidopsis thaliana OX=3702 GN=EDL3 PE=2 SV=1//2.2181e-108
Ghir_A08G020150	-0.030756	0.15361	0.41433	gnl|BL_ORD_ID|468065 sp|Q93XY5|TET18_ARATH Tetraspanin-18 OS=Arabidopsis thaliana OX=3702 GN=TOM2AH2 PE=1 SV=1//4.2477e-66
Ghir_A08G020380	-0.15605	-1.2249	1.0585	gnl|BL_ORD_ID|117099 sp|Q6JN46|EIX2_SOLLC Receptor-like protein EIX2 OS=Solanum lycopersicum OX=4081 GN=EIX2 PE=1 SV=2//3.14627e-06
Ghir_A08G020910	-0.33873	-0.71615	0.92821	gnl|BL_ORD_ID|172687 sp|Q9FJH5|HIP3_ARATH Heavy metal-associated isoprenylated plant protein 3 OS=Arabidopsis thaliana OX=3702 GN=HIPP03 PE=1 SV=1//1.4718e-22
Ghir_A08G021040	0.12821	-0.34875	1.9193	gnl|BL_ORD_ID|226647 sp|Q9ZVP5|M3K18_ARATH Mitogen-activated protein kinase kinase kinase 18 OS=Arabidopsis thaliana OX=3702 GN=MAPKKK18 PE=1 SV=1//1.26685e-59
Ghir_A08G021350	0.64161	0.47025	0.50758	gnl|BL_ORD_ID|157285 sp|Q9FXB2|GOLS2_ARATH Galactinol synthase 2 OS=Arabidopsis thaliana OX=3702 GN=GOLS2 PE=1 SV=1//7.78759e-174
Ghir_A08G021590	-0.035648	-0.8887	1.1258	gnl|BL_ORD_ID|53447 sp|Q9FKL6|CB60B_ARATH Calmodulin-binding protein 60 B OS=Arabidopsis thaliana OX=3702 GN=CBP60B PE=2 SV=1//1.73195e-92
Ghir_A08G021790	-0.29084	-0.64265	0.70825	gnl|BL_ORD_ID|338372 sp|Q945T0|RALF_TOBAC Rapid alkalinization factor OS=Nicotiana tabacum OX=4097 GN=RALF PE=1 SV=1//2.18085e-27
Ghir_A08G022100	0.22758	-0.59023	0.4153	gnl|BL_ORD_ID|32005 sp|Q8RXX9|ATL6_ARATH E3 ubiquitin-protein ligase ATL6 OS=Arabidopsis thaliana OX=3702 GN=ATL6 PE=1 SV=2//6.96991e-87
Ghir_A08G022190	0.12819	0.67076	0.45823	gnl|BL_ORD_ID|149529 sp|Q940G6|GID1C_ARATH Gibberellin receptor GID1C OS=Arabidopsis thaliana OX=3702 GN=GID1C PE=1 SV=1//0
Ghir_A08G022210	-0.33092	1.6034	0.59721	gnl|BL_ORD_ID|98753 sp|Q9LEC8|DHEB_NICPL Glutamate dehydrogenase B OS=Nicotiana plumbaginifolia OX=4092 GN=GDHB PE=2 SV=1//0
Ghir_A08G022380	0.2613	0.59301	0.77327	gnl|BL_ORD_ID|13216 sp|C6TBN2|AKR1_SOYBN Probable aldo-keto reductase 1 OS=Glycine max OX=3847 GN=AKR1 PE=2 SV=1//1.42184e-158
Ghir_A08G022420	-0.23071	1.4563	0.88481	gnl|BL_ORD_ID|76922 sp|Q99090|CPRF2_PETCR Light-inducible protein CPRF2 OS=Petroselinum crispum OX=4043 GN=CPRF2 PE=2 SV=2//1.26464e-109
Ghir_A08G022450	0.47228	0.70137	0.032584	gnl|BL_ORD_ID|510470 sp|Q93WU6|WRK74_ARATH Probable WRKY transcription factor 74 OS=Arabidopsis thaliana OX=3702 GN=WRKY74 PE=2 SV=2//9.38841e-94
Ghir_A08G022660	0.11001	1.0017	0.44735	-//-
Ghir_A08G022850	0.14074	0.53612	-0.38886	gnl|BL_ORD_ID|56841 sp|Q9FKP2|CCX2_ARATH Cation/calcium exchanger 2 OS=Arabidopsis thaliana OX=3702 GN=CCX2 PE=3 SV=1//9.48721e-136
Ghir_A08G023100	0.075383	0.70659	0.37454	gnl|BL_ORD_ID|48813 sp|Q42602|C89A2_ARATH Cytochrome P450 89A2 OS=Arabidopsis thaliana OX=3702 GN=CYP89A2 PE=2 SV=2//1.44949e-180
Ghir_A08G024190	0.63804	2.6285	0.096182	gnl|BL_ORD_ID|46675 sp|Q9SV87|BRN2_ARATH Protein BEARSKIN2 OS=Arabidopsis thaliana OX=3702 GN=BRN2 PE=2 SV=1//5.34454e-127
Ghir_A08G024400	2.1191	2.1958	0.90529	-//-
Ghir_A08G024410	2.1613	1.5814	1.0433	-//-
Ghir_A08G025210	-0.065065	0.91747	-0.060562	-//-
Ghir_A08G025530	1.686	1.2313	1.4776	-//-
Ghir_A08G025830	2.5905	1.5278	0.87026	gnl|BL_ORD_ID|14735 sp|Q9M2U3|ALPL_ARATH Protein ALP1-like OS=Arabidopsis thaliana OX=3702 GN=At3g55350 PE=2 SV=1//4.7088e-36
Ghir_A08G025920	0.43084	-0.81464	1.0553	gnl|BL_ORD_ID|472276 sp|Q9LMA8|TI10A_ARATH Protein TIFY 10A OS=Arabidopsis thaliana OX=3702 GN=TIFY10A PE=1 SV=1//3.22452e-29
Ghir_A08G025930	0.21851	-1.2833	1.4612	gnl|BL_ORD_ID|121215 sp|Q84QC2|ERF17_ARATH Ethylene-responsive transcription factor ERF017 OS=Arabidopsis thaliana OX=3702 GN=ERF017 PE=2 SV=1//2.80659e-51
Ghir_A08G026040	0.14907	0.86601	0.79761	gnl|BL_ORD_ID|65274 sp|Q9FUJ1|CKX7_ARATH Cytokinin dehydrogenase 7 OS=Arabidopsis thaliana OX=3702 GN=CKX7 PE=1 SV=1//0
Ghir_A08G026150	0.12963	-0.085883	1.4376	gnl|BL_ORD_ID|330744 sp|O80992|PYL2_ARATH Abscisic acid receptor PYL2 OS=Arabidopsis thaliana OX=3702 GN=PYL2 PE=1 SV=1//2.59542e-89
Ghir_A08G026240	0.049209	0.79881	0.53389	gnl|BL_ORD_ID|48250 sp|O82199|C3H20_ARATH Zinc finger CCCH domain-containing protein 20 OS=Arabidopsis thaliana OX=3702 GN=At2g19810 PE=2 SV=1//2.22224e-109
Ghir_A09G000050	0.052254	0.55304	0.13664	gnl|BL_ORD_ID|227717 sp|P94078|MANA1_ARATH Alpha-mannosidase At3g26720 OS=Arabidopsis thaliana OX=3702 GN=At3g26720 PE=1 SV=1//0
Ghir_A09G001290	0.63576	-0.72991	1.3426	gnl|BL_ORD_ID|337447 sp|Q6J9S1|RA211_ARATH Ethylene-responsive transcription factor RAP2-11 OS=Arabidopsis thaliana OX=3702 GN=RAP2-11 PE=2 SV=1//8.82066e-20
Ghir_A09G001460	-0.077511	-0.30091	0.64409	gnl|BL_ORD_ID|68615 sp|Q93Z27|CML45_ARATH Probable calcium-binding protein CML45 OS=Arabidopsis thaliana OX=3702 GN=CML45 PE=1 SV=1//8.76871e-37
Ghir_A09G001530	1.5221	-1.4113	-1.3276	gnl|BL_ORD_ID|246344 sp|Q9LQX2|MPSR1_ARATH E3 ubiquitin-protein ligase MPSR1 OS=Arabidopsis thaliana OX=3702 GN=MPSR1 PE=1 SV=1//9.24118e-14
Ghir_A09G001650	-0.2215	0.68838	0.084105	gnl|BL_ORD_ID|437400 sp|Q9FJL0|SMC4_ARATH Structural maintenance of chromosomes protein 4 OS=Arabidopsis thaliana OX=3702 GN=SMC4 PE=1 SV=1//0
Ghir_A09G001660	-0.3585	1.2912	-0.25867	gnl|BL_ORD_ID|143110 sp|P46690|GASA4_ARATH Gibberellin-regulated protein 4 OS=Arabidopsis thaliana OX=3702 GN=GASA4 PE=1 SV=2//6.70619e-43
Ghir_A09G001670	-0.5135	0.46361	1.4941	gnl|BL_ORD_ID|555271 sp|Q9LHF0|ZHD9_ARATH Zinc-finger homeodomain protein 9 OS=Arabidopsis thaliana OX=3702 GN=ZHD9 PE=1 SV=1//7.97578e-23
Ghir_A09G002030	-0.14046	0.66072	0.42018	gnl|BL_ORD_ID|3895 sp|Q9LJX0|AB19B_ARATH ABC transporter B family member 19 OS=Arabidopsis thaliana OX=3702 GN=ABCB19 PE=1 SV=1//0
Ghir_A09G003270	0.40878	0.79293	0.43041	gnl|BL_ORD_ID|149827 sp|Q93ZC9|GLAK1_ARATH Glucuronokinase 1 OS=Arabidopsis thaliana OX=3702 GN=GLCAK1 PE=1 SV=1//0
Ghir_A09G003370	1.1783	1.0087	0.201	gnl|BL_ORD_ID|308310 sp|Q93Z25|PLY22_ARATH Probable pectate lyase 22 OS=Arabidopsis thaliana OX=3702 GN=At5g63180 PE=2 SV=1//0
Ghir_A09G003520	0.057503	0.88331	0.97256	-//-
Ghir_A09G003770	1.1993	1.0598	0.97384	-//-
Ghir_A09G004210	-0.0025773	-0.48962	0.57586	gnl|BL_ORD_ID|428103 sp|Q9FYR7|SCL8_ARATH Scarecrow-like protein 8 OS=Arabidopsis thaliana OX=3702 GN=SCL8 PE=2 SV=1//2.43258e-158
Ghir_A09G004220	-0.47593	-0.83241	0.93772	gnl|BL_ORD_ID|289293 sp|O81760|P2C63_ARATH Probable protein phosphatase 2C 63 OS=Arabidopsis thaliana OX=3702 GN=At4g33920 PE=2 SV=1//0
Ghir_A09G004250	1.1315	-0.48659	0.55157	-//-
Ghir_A09G004700	-0.85087	-1.8899	2.5737	gnl|BL_ORD_ID|106414 sp|Q9FJ93|DRE1D_ARATH Dehydration-responsive element-binding protein 1D OS=Arabidopsis thaliana OX=3702 GN=DREB1D PE=2 SV=1//1.7161e-53
Ghir_A09G005040	-0.037346	0.35812	0.44717	gnl|BL_ORD_ID|138197 sp|Q8W110|FRO4_ARATH Ferric reduction oxidase 4 OS=Arabidopsis thaliana OX=3702 GN=FRO4 PE=2 SV=1//0
Ghir_A09G005260	0.20807	0.63431	-0.30757	gnl|BL_ORD_ID|48738 sp|H2DH18|C7A12_PANGI Cytochrome P450 CYP736A12 OS=Panax ginseng OX=4054 PE=2 SV=1//8.79828e-175
Ghir_A09G005620	0.44658	2.3538	-0.77962	gnl|BL_ORD_ID|42110 sp|Q8GZ13|BEE1_ARATH Transcription factor BEE 1 OS=Arabidopsis thaliana OX=3702 GN=BEE1 PE=2 SV=1//5.11808e-56
Ghir_A09G005680	-0.88613	-0.61828	1.4809	gnl|BL_ORD_ID|426855 sp|Q9C9T2|SARD1_ARATH Protein SAR DEFICIENT 1 OS=Arabidopsis thaliana OX=3702 GN=SARD1 PE=1 SV=1//2.1977e-136
Ghir_A09G005770	0.022896	0.21262	0.36876	gnl|BL_ORD_ID|268675 sp|Q9SY59|NFXL1_ARATH NF-X1-type zinc finger protein NFXL1 OS=Arabidopsis thaliana OX=3702 GN=NFXL1 PE=1 SV=1//0
Ghir_A09G006850	0.34713	0.42377	0.10468	-//-
Ghir_A09G007330	-0.14947	1.5148	0.73646	gnl|BL_ORD_ID|47786 sp|Q9FGX2|BZIP1_ARATH Basic leucine zipper 1 OS=Arabidopsis thaliana OX=3702 GN=BZIP1 PE=1 SV=1//4.9249e-12
Ghir_A09G007670	0.18443	0.5972	-0.75587	-//-
Ghir_A09G007820	0.20885	-0.13728	0.96524	gnl|BL_ORD_ID|436020 sp|O65416|SKI27_ARATH F-box protein SKIP27 OS=Arabidopsis thaliana OX=3702 GN=SKIP27 PE=1 SV=2//8.12097e-35
Ghir_A09G007930	0.089816	1.7458	0.7925	gnl|BL_ORD_ID|487590 sp|P24805|TSJT1_TOBAC Stem-specific protein TSJT1 OS=Nicotiana tabacum OX=4097 GN=TSJT1 PE=2 SV=1//1.61622e-25
Ghir_A09G007990	0.25439	1.7173	1.1721	-//-
Ghir_A09G008000	0.27335	2.1815	2.2126	-//-
Ghir_A09G008080	-0.1281	-0.65694	0.89772	gnl|BL_ORD_ID|121308 sp|Q9FE67|ERF80_ARATH Ethylene-responsive transcription factor 9 OS=Arabidopsis thaliana OX=3702 GN=ERF9 PE=2 SV=1//1.81453e-24
Ghir_A09G008280	0.49532	-0.043445	1.29	gnl|BL_ORD_ID|326256 sp|Q9C7R6|PUB17_ARATH U-box domain-containing protein 17 OS=Arabidopsis thaliana OX=3702 GN=PUB17 PE=2 SV=1//0
Ghir_A09G008480	0.28863	0.47795	0.26623	gnl|BL_ORD_ID|272988 sp|Q8L746|NPR3_ARATH Regulatory protein NPR3 OS=Arabidopsis thaliana OX=3702 GN=NPR3 PE=1 SV=1//0
Ghir_A09G009030	-0.52507	0.93467	0.33856	gnl|BL_ORD_ID|109991 sp|O02414|DYL1_HELCR Dynein light chain LC6, flagellar outer arm OS=Heliocidaris crassispina OX=1043166 PE=3 SV=1//3.62139e-22
Ghir_A09G009700	0.173	3.1739	1.5923	gnl|BL_ORD_ID|29185 sp|P49078|ASNS1_ARATH Asparagine synthetase [glutamine-hydrolyzing] 1 OS=Arabidopsis thaliana OX=3702 GN=ASN1 PE=2 SV=2//0
Ghir_A09G010120	0.9095	0.50841	0.14178	-//-
Ghir_A09G010250	0.16696	-1.6104	1.7621	gnl|BL_ORD_ID|48847 sp|Q9ZUX1|C94C1_ARATH Cytochrome P450 94C1 OS=Arabidopsis thaliana OX=3702 GN=CYP94C1 PE=1 SV=1//0
Ghir_A09G010490	-0.50597	0.5248	0.35049	gnl|BL_ORD_ID|443197 sp|Q9FNN6|SRM1_ARATH Transcription factor SRM1 OS=Arabidopsis thaliana OX=3702 GN=SRM1 PE=1 SV=1//5.9154e-55
Ghir_A09G010580	1.0288	0.59537	0.8425	gnl|BL_ORD_ID|49591 sp|Q9LXM2|CAF1I_ARATH Probable CCR4-associated factor 1 homolog 9 OS=Arabidopsis thaliana OX=3702 GN=CAF1-9 PE=2 SV=1//9.45472e-142
Ghir_A09G010770	-0.00092482	1.2486	-0.11153	gnl|BL_ORD_ID|314096 sp|P33154|PR1_ARATH Pathogenesis-related protein 1 OS=Arabidopsis thaliana OX=3702 GN=At2g14610 PE=1 SV=1//1.01678e-59
Ghir_A09G010820	0.20662	-0.26892	1.0781	gnl|BL_ORD_ID|326265 sp|Q84TG3|PUB23_ARATH E3 ubiquitin-protein ligase PUB23 OS=Arabidopsis thaliana OX=3702 GN=PUB23 PE=1 SV=1//1.98669e-162
Ghir_A09G011160	-0.28413	-0.1212	1.0818	gnl|BL_ORD_ID|99830 sp|Q8S9H7|DIV_ANTMA Transcription factor DIVARICATA OS=Antirrhinum majus OX=4151 GN=DIVARICATA PE=2 SV=1//4.38758e-56
Ghir_A09G011180	0.1221	-0.23496	0.33111	gnl|BL_ORD_ID|50152 sp|P27164|CALM3_PETHY Calmodulin-related protein OS=Petunia hybrida OX=4102 GN=CAM53 PE=2 SV=2//3.82854e-09
Ghir_A09G011680	-0.035321	0.89881	-0.51422	gnl|BL_ORD_ID|56236 sp|P25011|CCNB1_SOYBN G2/mitotic-specific cyclin S13-6 OS=Glycine max OX=3847 PE=2 SV=1//1.16509e-146
Ghir_A09G011710	0.65334	-0.41506	0.59606	gnl|BL_ORD_ID|88080 sp|Q06445|CYTI_VIGUN Cysteine proteinase inhibitor OS=Vigna unguiculata OX=3917 PE=1 SV=1//4.00333e-37
Ghir_A09G011900	1.0968	0.59198	0.84951	gnl|BL_ORD_ID|129068 sp|Q9FNK5|FB285_ARATH F-box protein At5g46170 OS=Arabidopsis thaliana OX=3702 GN=At5g46170 PE=2 SV=1//3.42332e-50
Ghir_A09G011940	0.10298	-0.19939	0.83259	gnl|BL_ORD_ID|428093 sp|Q9LPR8|SCL3_ARATH Scarecrow-like protein 3 OS=Arabidopsis thaliana OX=3702 GN=SCL3 PE=1 SV=1//5.34342e-23
Ghir_A09G012430	0.0071139	-0.25427	0.70083	gnl|BL_ORD_ID|269474 sp|Q8LD98|NHL6_ARATH NDR1/HIN1-like protein 6 OS=Arabidopsis thaliana OX=3702 GN=NHL6 PE=1 SV=1//1.5491e-58
Ghir_A09G012500	1.0854	1.2383	0.89543	gnl|BL_ORD_ID|143115 sp|Q8GWK5|GASA9_ARATH Gibberellin-regulated protein 9 OS=Arabidopsis thaliana OX=3702 GN=GASA9 PE=3 SV=1//3.48149e-15
Ghir_A09G012520	0.41894	0.51152	0.18335	gnl|BL_ORD_ID|211567 sp|Q8VY08|LCMT1_ARATH Leucine carboxyl methyltransferase 1 homolog OS=Arabidopsis thaliana OX=3702 GN=LCMT1 PE=1 SV=1//1.82611e-61
Ghir_A09G012580	0.191	-0.13764	0.62859	gnl|BL_ORD_ID|467435 sp|Q9FII5|TDR_ARATH Leucine-rich repeat receptor-like protein kinase TDR OS=Arabidopsis thaliana OX=3702 GN=TDR PE=1 SV=1//1.16179e-32
Ghir_A09G012630	0.83441	0.064568	-0.65804	gnl|BL_ORD_ID|125942 sp|Q9XID0|FAB1D_ARATH Putative 1-phosphatidylinositol-3-phosphate 5-kinase FAB1D OS=Arabidopsis thaliana OX=3702 GN=FAB1D PE=3 SV=1//0
Ghir_A09G012800	0.13986	-0.017148	0.68152	gnl|BL_ORD_ID|68603 sp|P30188|CML35_ARATH Probable calcium-binding protein CML35 OS=Arabidopsis thaliana OX=3702 GN=CML35 PE=2 SV=2//4.43221e-54
Ghir_A09G012980	-0.041754	0.10589	1.1063	gnl|BL_ORD_ID|134617 sp|D2XNQ8|FLOT1_MEDTR Flotillin-like protein 1 OS=Medicago truncatula OX=3880 GN=FLOT1 PE=2 SV=1//0
Ghir_A09G013470	0.081757	-0.07217	0.42042	gnl|BL_ORD_ID|48833 sp|Q42798|C93A1_SOYBN 3,9-dihydroxypterocarpan 6A-monooxygenase OS=Glycine max OX=3847 GN=CYP93A1 PE=1 SV=1//0
Ghir_A09G013500	0.18055	0.0050638	1.3701	gnl|BL_ORD_ID|301522 sp|A7PW81|PGIP_VITVI Polygalacturonase inhibitor OS=Vitis vinifera OX=29760 GN=pgip PE=1 SV=1//2.27038e-147
Ghir_A09G013590	0.32156	1.1632	1.1221	gnl|BL_ORD_ID|303248 sp|Q0WVU3|PHL5_ARATH Myb family transcription factor PHL5 OS=Arabidopsis thaliana OX=3702 GN=PHL5 PE=2 SV=1//5.3478e-59
Ghir_A09G013700	-0.39482	-0.56417	0.8111	gnl|BL_ORD_ID|223363 sp|Q9FG33|LRKS5_ARATH Probable L-type lectin-domain containing receptor kinase S.5 OS=Arabidopsis thaliana OX=3702 GN=LECRKS5 PE=2 SV=1//0
Ghir_A09G013890	-0.18388	0.91998	0.15039	gnl|BL_ORD_ID|132852 sp|Q9LMR5|FK126_ARATH F-box/kelch-repeat protein At1g15670 OS=Arabidopsis thaliana OX=3702 GN=At1g15670 PE=2 SV=1//1.91751e-56
Ghir_A09G014080	-1.2002	1.0504	0.1101	gnl|BL_ORD_ID|83118 sp|Q9FG13|CXE15_ARATH Probable carboxylesterase 15 OS=Arabidopsis thaliana OX=3702 GN=CXE15 PE=2 SV=1//1.02711e-126
Ghir_A09G014130	0.39848	-0.40317	1.2496	-//-
Ghir_A09G014150	-0.13591	-0.48255	0.33609	gnl|BL_ORD_ID|133092 sp|Q66GR0|FLA17_ARATH Fasciclin-like arabinogalactan protein 17 OS=Arabidopsis thaliana OX=3702 GN=FLA17 PE=2 SV=1//0
Ghir_A09G014240	-0.14309	-0.74942	0.87721	gnl|BL_ORD_ID|449412 sp|Q9ZSD4|SY121_ARATH Syntaxin-121 OS=Arabidopsis thaliana OX=3702 GN=SYP121 PE=1 SV=1//2.32917e-148
Ghir_A09G014270	1.139	-0.35733	1.3644	gnl|BL_ORD_ID|326265 sp|Q84TG3|PUB23_ARATH E3 ubiquitin-protein ligase PUB23 OS=Arabidopsis thaliana OX=3702 GN=PUB23 PE=1 SV=1//2.67589e-177
Ghir_A09G014390	-0.39197	-1.3484	0.83761	gnl|BL_ORD_ID|269473 sp|Q9FNH6|NHL3_ARATH NDR1/HIN1-like protein 3 OS=Arabidopsis thaliana OX=3702 GN=NHL3 PE=1 SV=1//5.20664e-60
Ghir_A09G014500	-0.012353	0.061585	0.41509	gnl|BL_ORD_ID|435441 sp|Q94KL7|SILD_FORIN Secoisolariciresinol dehydrogenase (Fragment) OS=Forsythia intermedia OX=55183 PE=1 SV=1//1.34698e-82
Ghir_A09G014640	0.92847	0.55554	1.6585	-//-
Ghir_A09G014790	0.41655	0.71908	-0.32613	gnl|BL_ORD_ID|149763 sp|Q9SR72|GL32_ARATH Germin-like protein subfamily 3 member 2 OS=Arabidopsis thaliana OX=3702 GN=At3g10080 PE=2 SV=1//6.05105e-100
Ghir_A09G015360	0.41321	0.60989	-0.050734	gnl|BL_ORD_ID|554560 sp|Q681X4|ZAT5_ARATH Zinc finger protein ZAT5 OS=Arabidopsis thaliana OX=3702 GN=ZAT5 PE=2 SV=1//1.51187e-46
Ghir_A09G015390	0.20767	0.62665	0.85481	gnl|BL_ORD_ID|268231 sp|F4I9E1|NFD4_ARATH Protein NUCLEAR FUSION DEFECTIVE 4 OS=Arabidopsis thaliana OX=3702 GN=NFD4 PE=3 SV=1//7.31186e-08
Ghir_A09G015880	0.78642	0.052057	-0.67806	gnl|BL_ORD_ID|305470 sp|P43287|PIP22_ARATH Aquaporin PIP2-2 OS=Arabidopsis thaliana OX=3702 GN=PIP2-2 PE=1 SV=2//1.3264e-175
Ghir_A09G015970	0.35225	0.62436	0.77133	gnl|BL_ORD_ID|493262 sp|P0CG83|UBIQP_HORVU Polyubiquitin (Fragment) OS=Hordeum vulgare OX=4513 PE=2 SV=1//7.46111e-35
Ghir_A09G016120	0.62965	0.15637	0.43577	-//-
Ghir_A09G016230	0.1028	-0.17195	0.45504	gnl|BL_ORD_ID|13228 sp|O80944|AKRC8_ARATH Aldo-keto reductase family 4 member C8 OS=Arabidopsis thaliana OX=3702 GN=AKR4C8 PE=1 SV=2//5.61674e-163
Ghir_A09G016290	1.1942	0.57026	0.33577	gnl|BL_ORD_ID|342428 sp|Q9SNB6|RDUF1_ARATH E3 ubiquitin-protein ligase RDUF1 OS=Arabidopsis thaliana OX=3702 GN=RDUF1 PE=1 SV=1//3.44371e-85
Ghir_A09G016440	0.56938	0.82855	0.69883	gnl|BL_ORD_ID|317898 sp|F4KCC2|PRT6_ARATH E3 ubiquitin-protein ligase PRT6 OS=Arabidopsis thaliana OX=3702 GN=PRT6 PE=2 SV=1//0
Ghir_A09G016710	-0.17017	0.4701	0.041079	gnl|BL_ORD_ID|194882 sp|Q9LFF9|IPYR4_ARATH Soluble inorganic pyrophosphatase 4 OS=Arabidopsis thaliana OX=3702 GN=PPA4 PE=1 SV=1//2.97695e-133
Ghir_A09G016970	1.646	1.8604	0.39933	-//-
Ghir_A09G017010	0.74923	0.23672	-0.17238	gnl|BL_ORD_ID|163300 sp|Q9SR36|GSTU8_ARATH Glutathione S-transferase U8 OS=Arabidopsis thaliana OX=3702 GN=GSTU8 PE=2 SV=1//2.10161e-56
Ghir_A09G017020	0.15426	-0.45998	0.56693	-//-
Ghir_A09G017080	-0.13272	-0.29229	0.66872	gnl|BL_ORD_ID|194651 sp|Q9M325|IPCS1_ARATH Phosphatidylinositol:ceramide inositolphosphotransferase 1 OS=Arabidopsis thaliana OX=3702 GN=IPCS1 PE=2 SV=1//5.53591e-156
Ghir_A09G017090	0.31737	0.66835	-0.52995	gnl|BL_ORD_ID|46961 sp|Q9FIL1|BSK5_ARATH Serine/threonine-protein kinase BSK5 OS=Arabidopsis thaliana OX=3702 GN=BSK5 PE=1 SV=1//0
Ghir_A09G017130	-0.2773	0.93629	-0.27807	gnl|BL_ORD_ID|465853 sp|P29516|TBB8_ARATH Tubulin beta-8 chain OS=Arabidopsis thaliana OX=3702 GN=TUBB8 PE=2 SV=2//0
Ghir_A09G017230	0.9008	0.3058	-0.11485	gnl|BL_ORD_ID|326023 sp|Q9M390|PTR1_ARATH Protein NRT1/ PTR FAMILY 8.1 OS=Arabidopsis thaliana OX=3702 GN=NPF8.1 PE=1 SV=1//0
Ghir_A09G017550	0.11645	0.44511	0.58346	gnl|BL_ORD_ID|348144 sp|Q9C8Y3|RGL1_ARATH DELLA protein RGL1 OS=Arabidopsis thaliana OX=3702 GN=RGL1 PE=1 SV=1//7.00744e-16
Ghir_A09G017580	0.90112	0.95045	1.0697	gnl|BL_ORD_ID|138046 sp|Q948P6|FRI3_SOYBN Ferritin-3, chloroplastic OS=Glycine max OX=3847 PE=2 SV=1//1.38405e-104
Ghir_A09G017610	-0.33353	0.037833	1.404	gnl|BL_ORD_ID|330746 sp|O80920|PYL4_ARATH Abscisic acid receptor PYL4 OS=Arabidopsis thaliana OX=3702 GN=PYL4 PE=1 SV=1//8.11996e-76
Ghir_A09G018770	0.017011	0.1904	0.60201	gnl|BL_ORD_ID|466669 sp|Q9LT89|TCP19_ARATH Transcription factor TCP19 OS=Arabidopsis thaliana OX=3702 GN=TCP19 PE=1 SV=1//1.14594e-70
Ghir_A09G019470	1.7774	0.87148	1.0004	-//-
Ghir_A09G019530	0.87709	1.4681	0.74833	-//-
Ghir_A09G019590	-0.034871	0.85103	-0.25975	-//-
Ghir_A09G019800	0.11372	1.5261	1.0325	gnl|BL_ORD_ID|79616 sp|Q0WVN5|CSLG3_ARATH Cellulose synthase-like protein G3 OS=Arabidopsis thaliana OX=3702 GN=CSLG3 PE=2 SV=2//0
Ghir_A09G019960	0.39503	0.1492	0.55867	gnl|BL_ORD_ID|78165 sp|Q9SUQ2|CRF2_ARATH Ethylene-responsive transcription factor CRF2 OS=Arabidopsis thaliana OX=3702 GN=CRF2 PE=1 SV=1//8.45887e-37
Ghir_A09G019970	0.34924	0.065562	0.37477	gnl|BL_ORD_ID|510407 sp|Q9SZ67|WRK19_ARATH Probable WRKY transcription factor 19 OS=Arabidopsis thaliana OX=3702 GN=WRKY19 PE=3 SV=1//6.72669e-42
Ghir_A09G020390	1.9686	-0.21337	1.3925	gnl|BL_ORD_ID|427185 sp|O22150|SAU36_ARATH Auxin-responsive protein SAUR36 OS=Arabidopsis thaliana OX=3702 GN=SAUR36 PE=2 SV=1//1.33718e-23
Ghir_A09G020530	0.17584	0.32956	1.3282	gnl|BL_ORD_ID|111935 sp|O80337|EF100_ARATH Ethylene-responsive transcription factor 1A OS=Arabidopsis thaliana OX=3702 GN=ERF1A PE=1 SV=2//7.57245e-69
Ghir_A09G020560	0.67459	0.41784	0.26111	gnl|BL_ORD_ID|143182 sp|Q8W4H1|GAT26_ARATH GATA transcription factor 26 OS=Arabidopsis thaliana OX=3702 GN=GATA26 PE=2 SV=1//7.44422e-121
Ghir_A09G020640	0.29192	0.74498	-0.75998	-//-
Ghir_A09G020730	-0.38564	0.11337	0.80879	gnl|BL_ORD_ID|12357 sp|O23620|AHL23_ARATH AT-hook motif nuclear-localized protein 23 OS=Arabidopsis thaliana OX=3702 GN=AHL23 PE=1 SV=1//5.64826e-96
Ghir_A09G020780	-0.21543	-0.061533	0.75984	gnl|BL_ORD_ID|259236 sp|Q39204|MYC2_ARATH Transcription factor MYC2 OS=Arabidopsis thaliana OX=3702 GN=MYC2 PE=1 SV=2//7.03443e-163
Ghir_A09G020830	0.74313	0.40141	0.06948	gnl|BL_ORD_ID|48836 sp|P93149|C93B1_GLYEC Licodione synthase OS=Glycyrrhiza echinata OX=46348 GN=CYP93B1 PE=1 SV=2//1.14993e-149
Ghir_A09G021420	0.1949	1.3529	-0.23833	gnl|BL_ORD_ID|121299 sp|Q9SVQ0|ERF62_ARATH Ethylene-responsive transcription factor ERF062 OS=Arabidopsis thaliana OX=3702 GN=ERF062 PE=2 SV=1//3.24777e-51
Ghir_A09G021600	0.70067	0.48874	-0.13162	gnl|BL_ORD_ID|48738 sp|H2DH18|C7A12_PANGI Cytochrome P450 CYP736A12 OS=Panax ginseng OX=4054 PE=2 SV=1//3.68532e-155
Ghir_A09G022010	-0.31634	-0.43422	0.76309	gnl|BL_ORD_ID|491461 sp|Q9LNE6|U89C1_ARATH UDP-glycosyltransferase 89C1 OS=Arabidopsis thaliana OX=3702 GN=UGT89C1 PE=2 SV=1//2.62717e-117
Ghir_A09G022210	0.59864	-0.35673	1.1621	gnl|BL_ORD_ID|62757 sp|Q9M2U5|CHI5_ARATH Endochitinase EP3 OS=Arabidopsis thaliana OX=3702 GN=EP3 PE=1 SV=1//6.11326e-132
Ghir_A09G022240	-0.16045	-0.62543	1.1112	gnl|BL_ORD_ID|62757 sp|Q9M2U5|CHI5_ARATH Endochitinase EP3 OS=Arabidopsis thaliana OX=3702 GN=EP3 PE=1 SV=1//3.52949e-111
Ghir_A09G022710	-0.20759	-1.0705	1.1398	gnl|BL_ORD_ID|131219 sp|Q9SCZ4|FERON_ARATH Receptor-like protein kinase FERONIA OS=Arabidopsis thaliana OX=3702 GN=FER PE=1 SV=1//0
Ghir_A09G022880	-0.23704	0.41643	0.050312	gnl|BL_ORD_ID|446442 sp|Q94AZ2|STP13_ARATH Sugar transport protein 13 OS=Arabidopsis thaliana OX=3702 GN=STP13 PE=1 SV=2//0
Ghir_A09G022910	0.11894	0.57104	0.01872	gnl|BL_ORD_ID|472471 sp|Q94KE2|TIC_ARATH Protein TIME FOR COFFEE OS=Arabidopsis thaliana OX=3702 GN=TIC PE=1 SV=2//4.95506e-36
Ghir_A09G023460	0.67544	-0.38199	1.8229	gnl|BL_ORD_ID|4659 sp|Q9LIK7|ACA13_ARATH Putative calcium-transporting ATPase 13, plasma membrane-type OS=Arabidopsis thaliana OX=3702 GN=ACA13 PE=3 SV=1//0
Ghir_A09G023530	0.093127	-1.1441	1.1416	gnl|BL_ORD_ID|4658 sp|Q9LY77|ACA12_ARATH Calcium-transporting ATPase 12, plasma membrane-type OS=Arabidopsis thaliana OX=3702 GN=ACA12 PE=2 SV=1//6.84847e-47
Ghir_A09G023570	-0.061609	0.7329	-0.19759	-//-
Ghir_A09G023620	-0.30161	-0.25574	0.59347	gnl|BL_ORD_ID|64520 sp|Q9XIW0|CIPK7_ARATH CBL-interacting serine/threonine-protein kinase 7 OS=Arabidopsis thaliana OX=3702 GN=CIPK7 PE=1 SV=1//7.98489e-142
Ghir_A09G023690	1.011	0.63298	0.22144	gnl|BL_ORD_ID|39690 sp|O24542|AX22D_VIGRR Auxin-induced protein 22D OS=Vigna radiata var. radiata OX=3916 GN=AUX22D PE=2 SV=1//8.39768e-83
Ghir_A09G024620	0.58497	1.2445	-0.44375	gnl|BL_ORD_ID|92171 sp|Q3E9D5|DCAM4_ARATH S-adenosylmethionine decarboxylase proenzyme 4 OS=Arabidopsis thaliana OX=3702 GN=SAMDC4 PE=1 SV=1//8.11867e-150
Ghir_A09G025170	0.38268	0.24748	0.82038	gnl|BL_ORD_ID|31951 sp|Q8L9T5|ATL2_ARATH RING-H2 finger protein ATL2 OS=Arabidopsis thaliana OX=3702 GN=ATL2 PE=2 SV=2//2.34459e-57
Ghir_A09G025190	-0.016948	1.1918	0.95014	gnl|BL_ORD_ID|284819 sp|Q9M7Z1|ODB2_ARATH Lipoamide acyltransferase component of branched-chain alpha-keto acid dehydrogenase complex, mitochondrial OS=Arabidopsis thaliana OX=3702 GN=BCE2 PE=1 SV=1//0
Ghir_A09G025580	2.9601	-0.5235	1.3647	gnl|BL_ORD_ID|157286 sp|C7G304|GOLS2_SOLLC Galactinol synthase 2 OS=Solanum lycopersicum OX=4081 GN=GOLS2 PE=2 SV=1//6.57208e-57
Ghir_A09G026350	-0.22893	0.80471	0.58448	-//-
Ghir_A09G026460	0.0099248	0.42774	0.2216	gnl|BL_ORD_ID|99143 sp|Q9FJ95|DHSO_ARATH Sorbitol dehydrogenase OS=Arabidopsis thaliana OX=3702 GN=SDH PE=1 SV=1//0
Ghir_A10G000030	0.92658	1.0873	0.30286	gnl|BL_ORD_ID|478651 sp|B9RI00|TPS6_RICCO Probable terpene synthase 6 OS=Ricinus communis OX=3988 GN=TPS6 PE=3 SV=1//3.1089e-150
Ghir_A10G000100	0.72633	-0.16664	-0.25916	gnl|BL_ORD_ID|48745 sp|I7C6E8|C7A52_PANGI Beta-amyrin 28-oxidase OS=Panax ginseng OX=4054 PE=2 SV=1//7.22513e-160
Ghir_A10G000320	-0.11145	0.27432	0.70936	gnl|BL_ORD_ID|298983 sp|Q9SSL9|PEPR1_ARATH Leucine-rich repeat receptor-like protein kinase PEPR1 OS=Arabidopsis thaliana OX=3702 GN=PEPR1 PE=1 SV=1//0
Ghir_A10G000440	0.13922	1.7153	1.4054	gnl|BL_ORD_ID|467438 sp|Q8LG88|TDT_ARATH Tonoplast dicarboxylate transporter OS=Arabidopsis thaliana OX=3702 GN=TDT PE=2 SV=2//0
Ghir_A10G000730	-0.0083568	0.11107	0.92782	gnl|BL_ORD_ID|510480 sp|Q9C519|WRKY6_ARATH WRKY transcription factor 6 OS=Arabidopsis thaliana OX=3702 GN=WRKY6 PE=1 SV=1//9.96183e-121
Ghir_A10G000750	0.58336	1.0908	1.3082	gnl|BL_ORD_ID|226647 sp|Q9ZVP5|M3K18_ARATH Mitogen-activated protein kinase kinase kinase 18 OS=Arabidopsis thaliana OX=3702 GN=MAPKKK18 PE=1 SV=1//4.9251e-98
Ghir_A10G000840	0.72947	1.0595	0.093119	-//-
Ghir_A10G000860	1.2399	0.52424	0.1109	-//-
Ghir_A10G000900	0.7891	-0.2571	-0.78343	-//-
Ghir_A10G001220	-0.39164	0.77564	-0.10837	gnl|BL_ORD_ID|207563 sp|Q07970|KN14C_ARATH Kinesin-like protein KIN-14C OS=Arabidopsis thaliana OX=3702 GN=KIN14C PE=2 SV=1//0
Ghir_A10G001390	0.29466	0.090307	0.66378	gnl|BL_ORD_ID|326314 sp|O81902|PUB8_ARATH U-box domain-containing protein 8 OS=Arabidopsis thaliana OX=3702 GN=PUB8 PE=2 SV=1//1.22936e-138
Ghir_A10G001560	0.81052	0.448	1.5516	gnl|BL_ORD_ID|52143 sp|O81831|CARP1_ARATH Calcium-binding protein KRP1 OS=Arabidopsis thaliana OX=3702 GN=KRP1 PE=2 SV=1//5.71837e-25
Ghir_A10G001620	-0.11896	1.2007	0.92812	gnl|BL_ORD_ID|118214 sp|Q9SXA6|ENDO1_ARATH Endonuclease 1 OS=Arabidopsis thaliana OX=3702 GN=ENDO1 PE=1 SV=1//2.5279e-159
Ghir_A10G001630	-0.076845	-0.056832	0.48672	gnl|BL_ORD_ID|118214 sp|Q9SXA6|ENDO1_ARATH Endonuclease 1 OS=Arabidopsis thaliana OX=3702 GN=ENDO1 PE=1 SV=1//1.32023e-162
Ghir_A10G001760	0.3612	1.0869	0.52463	gnl|BL_ORD_ID|436020 sp|O65416|SKI27_ARATH F-box protein SKIP27 OS=Arabidopsis thaliana OX=3702 GN=SKIP27 PE=1 SV=2//2.75915e-31
Ghir_A10G001840	0.14216	0.64025	-0.45141	-//-
Ghir_A10G002080	0.0096161	2.036	0.96657	gnl|BL_ORD_ID|487590 sp|P24805|TSJT1_TOBAC Stem-specific protein TSJT1 OS=Nicotiana tabacum OX=4097 GN=TSJT1 PE=2 SV=1//1.76402e-29
Ghir_A10G002260	0.12243	0.71249	0.30717	-//-
Ghir_A10G002280	-0.046284	1.1584	1.3763	-//-
Ghir_A10G002390	0.36841	0.90299	-0.16124	gnl|BL_ORD_ID|104540 sp|Q9FZA4|DOF14_ARATH Dof zinc finger protein DOF1.4 OS=Arabidopsis thaliana OX=3702 GN=DOF1.4 PE=2 SV=1//3.8105e-31
Ghir_A10G002430	0.17363	0.2267	0.62304	gnl|BL_ORD_ID|121309 sp|Q94ID6|ERF81_ARATH Ethylene-responsive transcription factor 12 OS=Arabidopsis thaliana OX=3702 GN=ERF12 PE=1 SV=1//1.5555e-39
Ghir_A10G002440	1.0647	0.69264	0.76916	gnl|BL_ORD_ID|121308 sp|Q9FE67|ERF80_ARATH Ethylene-responsive transcription factor 9 OS=Arabidopsis thaliana OX=3702 GN=ERF9 PE=2 SV=1//5.32082e-24
Ghir_A10G002530	0.32667	-0.23439	0.91763	gnl|BL_ORD_ID|161801 sp|Q9SGP6|GRXC9_ARATH Glutaredoxin-C9 OS=Arabidopsis thaliana OX=3702 GN=GRXC9 PE=1 SV=1//1.20227e-38
Ghir_A10G002620	0.72812	-0.13744	1.6962	gnl|BL_ORD_ID|121316 sp|O49515|ERF91_ARATH Ethylene-responsive transcription factor ERF091 OS=Arabidopsis thaliana OX=3702 GN=ERF091 PE=1 SV=1//6.95243e-33
Ghir_A10G002860	0.51899	0.55999	-0.51091	gnl|BL_ORD_ID|43139 sp|Q9S7Y1|BH030_ARATH Transcription factor bHLH30 OS=Arabidopsis thaliana OX=3702 GN=BHLH30 PE=1 SV=1//4.19977e-26
Ghir_A10G003170	-0.11132	-0.14863	1.0783	gnl|BL_ORD_ID|478652 sp|Q9LMI0|TPS7_ARATH Probable alpha,alpha-trehalose-phosphate synthase [UDP-forming] 7 OS=Arabidopsis thaliana OX=3702 GN=TPS7 PE=1 SV=1//0
Ghir_A10G003470	-0.57477	0.089379	0.56932	gnl|BL_ORD_ID|104541 sp|P68350|DOF15_ARATH Dof zinc finger protein DOF1.5 OS=Arabidopsis thaliana OX=3702 GN=DOF1.5 PE=1 SV=1//9.30583e-61
Ghir_A10G003600	0.17474	0.016582	0.59403	gnl|BL_ORD_ID|510466 sp|Q93WV4|WRK71_ARATH Probable WRKY transcription factor 71 OS=Arabidopsis thaliana OX=3702 GN=WRKY71 PE=2 SV=1//1.69618e-53
Ghir_A10G003690	1.6121	1.1405	1.0053	-//-
Ghir_A10G003990	1.5123	0.16738	0.61638	gnl|BL_ORD_ID|264600 sp|Q9M6E8|NCED1_PHAVU 9-cis-epoxycarotenoid dioxygenase NCED1, chloroplastic OS=Phaseolus vulgaris OX=3885 GN=NCED1 PE=2 SV=1//0
Ghir_A10G004270	0.70924	-0.021646	0.79042	gnl|BL_ORD_ID|306176 sp|Q941F1|PLA15_ARATH Phospholipase A1-Igamma1, chloroplastic OS=Arabidopsis thaliana OX=3702 GN=At1g06800 PE=1 SV=2//4.73376e-123
Ghir_A10G004370	1.1924	1.7011	0.64831	gnl|BL_ORD_ID|555357 sp|Q8S3W4|ZIP8_ARATH Probable zinc transporter 8 OS=Arabidopsis thaliana OX=3702 GN=ZIP8 PE=3 SV=1//4.49182e-137
Ghir_A10G004380	0.047026	0.95226	0.80534	gnl|BL_ORD_ID|555328 sp|Q8W245|ZIP10_ARATH Probable zinc transporter 10 OS=Arabidopsis thaliana OX=3702 GN=ZIP10 PE=1 SV=2//6.56319e-138
Ghir_A10G004840	-1.1473	-1.8849	1.5665	gnl|BL_ORD_ID|228302 sp|Q8LGS1|MARD1_ARATH Protein MARD1 OS=Arabidopsis thaliana OX=3702 GN=MARD1 PE=2 SV=2//2.03708e-07
Ghir_A10G004950	0.67476	0.45165	0.81357	gnl|BL_ORD_ID|64499 sp|O80386|CIP7_ARATH COP1-interacting protein 7 OS=Arabidopsis thaliana OX=3702 GN=CIP7 PE=1 SV=1//2.18047e-27
Ghir_A10G005240	-0.48065	-1.3579	1.7423	gnl|BL_ORD_ID|220335 sp|O24371|LOX31_SOLTU Linoleate 13S-lipoxygenase 3-1, chloroplastic OS=Solanum tuberosum OX=4113 GN=LOX3.1 PE=1 SV=1//0
Ghir_A10G005680	0.3015	0.52076	0.29145	gnl|BL_ORD_ID|78600 sp|Q9LRJ9|CRR38_ARATH Cysteine-rich repeat secretory protein 38 OS=Arabidopsis thaliana OX=3702 GN=CRRSP38 PE=2 SV=1//6.80337e-59
Ghir_A10G005830	-0.37274	-0.31746	1.2958	gnl|BL_ORD_ID|313682 sp|Q9FZ62|PPSP2_ARATH Inorganic pyrophosphatase 2 OS=Arabidopsis thaliana OX=3702 GN=At1g17710 PE=2 SV=1//4.32906e-104
Ghir_A10G005910	0.41579	-0.056411	1.6911	-//-
Ghir_A10G006090	0.21024	1.0012	0.36376	-//-
Ghir_A10G006340	-0.099125	-0.19946	0.37644	gnl|BL_ORD_ID|3958 sp|Q9XIE2|AB36G_ARATH ABC transporter G family member 36 OS=Arabidopsis thaliana OX=3702 GN=ABCG36 PE=1 SV=1//0
Ghir_A10G006410	-0.78005	0.87978	0.92783	gnl|BL_ORD_ID|143235 sp|O82632|GATA9_ARATH GATA transcription factor 9 OS=Arabidopsis thaliana OX=3702 GN=GATA9 PE=2 SV=1//3.75363e-52
Ghir_A10G007150	1.3443	0.17218	1.0208	gnl|BL_ORD_ID|306517 sp|Q41142|PLDA1_RICCO Phospholipase D alpha 1 OS=Ricinus communis OX=3988 GN=PLD1 PE=1 SV=1//0
Ghir_A10G007150	0.53162	-0.6028	1.6557	gnl|BL_ORD_ID|306517 sp|Q41142|PLDA1_RICCO Phospholipase D alpha 1 OS=Ricinus communis OX=3988 GN=PLD1 PE=1 SV=1//2.76771e-76
Ghir_A10G007150	0.95676	-0.32278	1.9249	gnl|BL_ORD_ID|306517 sp|Q41142|PLDA1_RICCO Phospholipase D alpha 1 OS=Ricinus communis OX=3988 GN=PLD1 PE=1 SV=1//0
Ghir_A10G007260	0.85117	0.46132	-0.13335	-//-
Ghir_A10G007440	-0.83311	1.9576	1.8578	-//-
Ghir_A10G007540	-0.094321	-0.23259	0.49856	gnl|BL_ORD_ID|17698 sp|Q945B6|AOP1L_ARATH Probable 2-oxoglutarate-dependent dioxygenase AOP1.2 OS=Arabidopsis thaliana OX=3702 GN=AOP1.2 PE=2 SV=1//1.00291e-13
Ghir_A10G007620	-0.43845	0.10041	0.96779	gnl|BL_ORD_ID|129319 sp|Q9M8L2|FBK30_ARATH F-box/kelch-repeat protein At1g80440 OS=Arabidopsis thaliana OX=3702 GN=At1g80440 PE=2 SV=1//1.97998e-101
Ghir_A10G007630	0.016468	0.64976	-0.077744	gnl|BL_ORD_ID|251008 sp|F4JVI3|MTEF5_ARATH Transcription termination factor MTERF5, chloroplastic OS=Arabidopsis thaliana OX=3702 GN=MTERF5 PE=2 SV=1//2.91243e-165
Ghir_A10G008330	-0.16774	0.78137	1.2628	gnl|BL_ORD_ID|7184 sp|O64894|ACOX2_CUCMA Acyl-coenzyme A oxidase, peroxisomal OS=Cucurbita maxima OX=3661 GN=Acx PE=1 SV=1//0
Ghir_A10G008450	0.28143	0.79454	-0.38898	gnl|BL_ORD_ID|31900 sp|P46668|ATHB6_ARATH Homeobox-leucine zipper protein ATHB-6 OS=Arabidopsis thaliana OX=3702 GN=ATHB-6 PE=1 SV=1//3.66287e-16
Ghir_A10G008910	-0.55493	-1.1918	1.1908	-//-
Ghir_A10G008980	0.023696	-1.8752	1.5519	gnl|BL_ORD_ID|226646 sp|O80888|M3K17_ARATH Mitogen-activated protein kinase kinase kinase 17 OS=Arabidopsis thaliana OX=3702 GN=MAPKKK17 PE=1 SV=1//2.67806e-59
Ghir_A10G009140	0.62818	1.3841	0.032195	gnl|BL_ORD_ID|104553 sp|Q39088|DOF34_ARATH Dof zinc finger protein DOF3.4 OS=Arabidopsis thaliana OX=3702 GN=DOF3.4 PE=1 SV=2//4.99032e-45
Ghir_A10G009400	-0.1071	0.52224	0.30432	gnl|BL_ORD_ID|474420 sp|Q8GVE5|TLP2_ARATH Tubby-like F-box protein 2 OS=Arabidopsis thaliana OX=3702 GN=TULP2 PE=2 SV=1//7.72719e-154
Ghir_A10G009590	-0.086428	-0.35722	1.6167	gnl|BL_ORD_ID|48299 sp|Q9SD34|C3H44_ARATH Zinc finger CCCH domain-containing protein 44 OS=Arabidopsis thaliana OX=3702 GN=At3g51120 PE=2 SV=3//1.09967e-06
Ghir_A10G009620	-0.54938	-1.1554	0.67881	-//-
Ghir_A10G009980	0.93992	0.40563	0.37765	-//-
Ghir_A10G010080	0.026112	1.2965	-0.016251	gnl|BL_ORD_ID|207845 sp|P15792|KPK1_PHAVU Protein kinase PVPK-1 OS=Phaseolus vulgaris OX=3885 PE=2 SV=1//0
Ghir_A10G010230	0.082974	0.49997	0.2181	gnl|BL_ORD_ID|40893 sp|Q8VYW2|BAM9_ARATH Inactive beta-amylase 9 OS=Arabidopsis thaliana OX=3702 GN=BAM9 PE=2 SV=1//0
Ghir_A10G010330	-0.35259	1.3201	1.0749	gnl|BL_ORD_ID|299318 sp|Q9ZV04|PER24_ARATH Peroxidase 24 OS=Arabidopsis thaliana OX=3702 GN=PER24 PE=2 SV=1//5.47757e-98
Ghir_A10G010360	-0.73493	0.55723	1.1089	gnl|BL_ORD_ID|299318 sp|Q9ZV04|PER24_ARATH Peroxidase 24 OS=Arabidopsis thaliana OX=3702 GN=PER24 PE=2 SV=1//7.58264e-109
Ghir_A10G010530	0.65993	0.24737	0.52224	-//-
Ghir_A10G010890	-0.35093	0.68686	-0.33257	-//-
Ghir_A10G011250	4.4069	4.151	3.0496	-//-
Ghir_A10G012430	0.2052	0.51041	0.1638	gnl|BL_ORD_ID|429634 sp|Q8L730|SDI2_ARATH Protein SULFUR DEFICIENCY-INDUCED 2 OS=Arabidopsis thaliana OX=3702 GN=At1g04770 PE=2 SV=1//3.1738e-128
Ghir_A10G013250	-0.1344	0.68595	-0.12408	gnl|BL_ORD_ID|207545 sp|Q8L7Y8|KN12B_ARATH Kinesin-like protein KIN-12B OS=Arabidopsis thaliana OX=3702 GN=KIN12B PE=1 SV=1//0
Ghir_A10G013660	0.15382	0.11157	0.86666	gnl|BL_ORD_ID|422214 sp|P21241|RUBB_BRANA RuBisCO large subunit-binding protein subunit beta, chloroplastic OS=Brassica napus OX=3708 PE=2 SV=1//6.363e-15
Ghir_A10G013980	0.72913	0.13005	0.65733	gnl|BL_ORD_ID|68608 sp|Q9SRR7|CML3_ARATH Calmodulin-like protein 3 OS=Arabidopsis thaliana OX=3702 GN=CML3 PE=2 SV=1//1.58649e-66
Ghir_A10G014180	0.18182	0.39877	0.50289	-//-
Ghir_A10G014350	1.4008	0.4268	0.30443	gnl|BL_ORD_ID|1012 sp|Q9ZWB4|3AT1_ARATH Coumaroyl-CoA:anthocyanidin 3-O-glucoside-6&apos;&apos;-O-coumaroyltransferase 1 OS=Arabidopsis thaliana OX=3702 GN=3AT1 PE=1 SV=1//4.36255e-98
Ghir_A10G014420	-0.32921	-1.0492	0.71968	-//-
Ghir_A10G014430	0.21839	-0.75116	0.86816	-//-
Ghir_A10G014470	0.044474	0.92465	1.391	gnl|BL_ORD_ID|62757 sp|Q9M2U5|CHI5_ARATH Endochitinase EP3 OS=Arabidopsis thaliana OX=3702 GN=EP3 PE=1 SV=1//6.75816e-97
Ghir_A10G014570	0.54221	0.26847	0.57961	gnl|BL_ORD_ID|390268 sp|Q40379|RNS6_NICAL Ribonuclease S-6 OS=Nicotiana alata OX=4087 PE=1 SV=2//4.37297e-13
Ghir_A10G014600	0.33322	-0.65289	0.63358	gnl|BL_ORD_ID|43233 sp|Q7XJU2|BH153_ARATH Transcription factor bHLH153 OS=Arabidopsis thaliana OX=3702 GN=BHLH153 PE=1 SV=1//4.08993e-57
Ghir_A10G015070	-1.738	-3.3401	5.0863	gnl|BL_ORD_ID|43156 sp|Q9LXA9|BH061_ARATH Transcription factor bHLH61 OS=Arabidopsis thaliana OX=3702 GN=BHLH61 PE=2 SV=1//5.41189e-06
Ghir_A10G015160	-0.33022	-0.62484	0.97954	gnl|BL_ORD_ID|326255 sp|Q9LZW3|PUB16_ARATH U-box domain-containing protein 16 OS=Arabidopsis thaliana OX=3702 GN=PUB16 PE=2 SV=1//0
Ghir_A10G015500	-1.2831	-0.31691	0.44171	gnl|BL_ORD_ID|532055 sp|C0LGU1|Y5374_ARATH Probable LRR receptor-like serine/threonine-protein kinase At5g37450 OS=Arabidopsis thaliana OX=3702 GN=At5g37450 PE=2 SV=1//0
Ghir_A10G015690	0.17524	0.41451	0.57774	-//-
Ghir_A10G016800	0.69527	-0.22596	0.82903	-//-
Ghir_A10G016970	0.69953	1.1617	1.5389	-//-
Ghir_A10G017000	-0.23214	0.90463	-0.17531	-//-
Ghir_A10G017050	0.16994	0.46127	-0.48203	gnl|BL_ORD_ID|338508 sp|P42736|RAP23_ARATH Ethylene-responsive transcription factor RAP2-3 OS=Arabidopsis thaliana OX=3702 GN=RAP2-3 PE=1 SV=2//3.91518e-50
Ghir_A10G017170	0.16684	-0.44088	0.59427	gnl|BL_ORD_ID|317980 sp|O50001|PRU1_PRUAR Major allergen Pru ar 1 OS=Prunus armeniaca OX=36596 PE=1 SV=1//1.51167e-57
Ghir_A10G017280	-0.050835	-0.5584	0.74633	gnl|BL_ORD_ID|71866 sp|Q8GZ17|COBL7_ARATH COBRA-like protein 7 OS=Arabidopsis thaliana OX=3702 GN=COBL7 PE=1 SV=2//0
Ghir_A10G017400	0.47239	-0.25097	-0.26859	gnl|BL_ORD_ID|42540 sp|P15494|BEV1A_BETPN Major pollen allergen Bet v 1-A OS=Betula pendula OX=3505 GN=BETVIA PE=1 SV=2//2.84417e-46
Ghir_A10G017540	0.60611	0.58088	0.42024	gnl|BL_ORD_ID|491809 sp|Q9LSP7|UBC32_ARATH Ubiquitin-conjugating enzyme E2 32 OS=Arabidopsis thaliana OX=3702 GN=UBC32 PE=2 SV=1//6.43937e-135
Ghir_A10G017720	1.6291	-0.014623	0.68677	gnl|BL_ORD_ID|76181 sp|Q9FDX6|CP1_ARATH Calcium-binding protein CP1 OS=Arabidopsis thaliana OX=3702 GN=CP1 PE=2 SV=1//9.95744e-52
Ghir_A10G017920	-0.52654	-0.18187	0.85154	gnl|BL_ORD_ID|194041 sp|B9DFA8|INVC_ARATH Alkaline/neutral invertase C, mitochondrial OS=Arabidopsis thaliana OX=3702 GN=INVC PE=1 SV=1//6.6211e-44
Ghir_A10G018200	0.3757	0.56341	0.30312	gnl|BL_ORD_ID|434873 sp|Q149N8|SHPRH_HUMAN E3 ubiquitin-protein ligase SHPRH OS=Homo sapiens OX=9606 GN=SHPRH PE=1 SV=2//4.26993e-15
Ghir_A10G018760	0.60862	-0.03376	1.0973	gnl|BL_ORD_ID|508870 sp|Q8RY17|WAKLI_ARATH Wall-associated receptor kinase-like 22 OS=Arabidopsis thaliana OX=3702 GN=WAKL22 PE=2 SV=1//0
Ghir_A10G019110	0.53058	0.36705	0.01705	gnl|BL_ORD_ID|28858 sp|Q9LJG8|ASIL2_ARATH Trihelix transcription factor ASIL2 OS=Arabidopsis thaliana OX=3702 GN=ASIL2 PE=1 SV=1//9.4513e-12
Ghir_A10G019180	-0.39557	0.48539	1.7893	gnl|BL_ORD_ID|435176 sp|Q9LDH1|SIB1_ARATH Sigma factor binding protein 1, chloroplastic OS=Arabidopsis thaliana OX=3702 GN=SIB1 PE=1 SV=1//1.03231e-06
Ghir_A10G019330	0.1292	1.2194	2.5753	gnl|BL_ORD_ID|408 sp|P14009|14KD_DAUCA 14 kDa proline-rich protein DC2.15 OS=Daucus carota OX=4039 PE=2 SV=1//1.12121e-10
Ghir_A10G019770	0.48461	0.53181	-0.22082	gnl|BL_ORD_ID|48793 sp|O65782|C83B1_ARATH Cytochrome P450 83B1 OS=Arabidopsis thaliana OX=3702 GN=CYP83B1 PE=1 SV=1//1.11927e-139
Ghir_A10G020250	0.42198	0.82507	0.81347	-//-
Ghir_A10G020310	0.06945	0.011107	1.1671	gnl|BL_ORD_ID|48585 sp|P24465|C71A1_PERAE Cytochrome P450 71A1 OS=Persea americana OX=3435 GN=CYP71A1 PE=1 SV=2//4.27252e-169
Ghir_A10G020560	0.61706	0.3797	-0.23785	gnl|BL_ORD_ID|8440 sp|Q9SJM1|ACR10_ARATH ACT domain-containing protein ACR10 OS=Arabidopsis thaliana OX=3702 GN=ACR10 PE=2 SV=1//2.39574e-172
Ghir_A10G020620	1.9409	0.098897	1.8959	gnl|BL_ORD_ID|106444 sp|O82132|DRE2A_ARATH Dehydration-responsive element-binding protein 2A OS=Arabidopsis thaliana OX=3702 GN=DREB2A PE=1 SV=1//6.92906e-27
Ghir_A10G020640	-0.26506	1.9909	0.52943	gnl|BL_ORD_ID|430132 sp|Q93YU5|SEC8_ARATH Exocyst complex component SEC8 OS=Arabidopsis thaliana OX=3702 GN=SEC8 PE=1 SV=1//0
Ghir_A10G020650	0.16067	1.6154	0.52627	-//-
Ghir_A10G020720	-0.51809	-0.29079	0.72475	gnl|BL_ORD_ID|326253 sp|Q8VZ40|PUB14_ARATH U-box domain-containing protein 14 OS=Arabidopsis thaliana OX=3702 GN=PUB14 PE=1 SV=1//0
Ghir_A10G020930	-0.038909	-0.76161	0.53307	gnl|BL_ORD_ID|143234 sp|Q9SV30|GATA8_ARATH GATA transcription factor 8 OS=Arabidopsis thaliana OX=3702 GN=GATA8 PE=2 SV=1//1.03871e-15
Ghir_A10G021120	-0.63299	0.67758	1.0088	gnl|BL_ORD_ID|240581 sp|O80961|MLO12_ARATH MLO-like protein 12 OS=Arabidopsis thaliana OX=3702 GN=MLO12 PE=2 SV=2//0
Ghir_A10G021720	1.0566	-0.20425	1.1703	gnl|BL_ORD_ID|40751 sp|Q8GYH5|BAD1_ARATH Ankyrin repeat-containing protein BDA1 OS=Arabidopsis thaliana OX=3702 GN=BAD1 PE=1 SV=1//1.10215e-69
Ghir_A10G021930	0.406	0.54846	2.3361	gnl|BL_ORD_ID|29472 sp|P32765|ASP_THECC 21 kDa seed protein OS=Theobroma cacao OX=3641 GN=ASP PE=2 SV=1//1.64504e-72
Ghir_A10G021950	1.2476	0.79893	2.5253	gnl|BL_ORD_ID|29472 sp|P32765|ASP_THECC 21 kDa seed protein OS=Theobroma cacao OX=3641 GN=ASP PE=2 SV=1//3.99628e-74
Ghir_A10G022050	0.29054	0.70555	0.11416	-//-
Ghir_A10G022280	0.55011	-0.25747	0.57817	-//-
Ghir_A10G022390	-0.46085	0.73997	0.11555	gnl|BL_ORD_ID|476920 sp|P30182|TOP2_ARATH DNA topoisomerase 2 OS=Arabidopsis thaliana OX=3702 GN=TOP2 PE=2 SV=2//2.55881e-07
Ghir_A10G022420	0.25579	0.6098	0.47448	gnl|BL_ORD_ID|353920 sp|Q65XV8|RK176_ORYSJ Receptor-like cytoplasmic kinase 176 OS=Oryza sativa subsp. japonica OX=39947 GN=RLCK176 PE=1 SV=1//0
Ghir_A10G022490	-0.39907	0.97876	-1.0303	gnl|BL_ORD_ID|124308 sp|O48818|EXPA4_ARATH Expansin-A4 OS=Arabidopsis thaliana OX=3702 GN=EXPA4 PE=1 SV=1//1.58774e-163
Ghir_A10G022570	0.51116	0.13616	0.098985	gnl|BL_ORD_ID|349073 sp|O22283|RHC2A_ARATH Probable E3 ubiquitin-protein ligase RHC2A OS=Arabidopsis thaliana OX=3702 GN=RHC2A PE=2 SV=1//1.05554e-80
Ghir_A10G022700	1.8332	1.2724	0.76757	gnl|BL_ORD_ID|289241 sp|P49598|P2C37_ARATH Protein phosphatase 2C 37 OS=Arabidopsis thaliana OX=3702 GN=PP2CA PE=1 SV=1//2.32642e-141
Ghir_A10G023000	0.96368	0.82356	0.52779	gnl|BL_ORD_ID|81942 sp|Q39547|CUCM1_CUCME Cucumisin OS=Cucumis melo OX=3656 PE=1 SV=1//0
Ghir_A10G023280	0.81416	1.1214	-0.76317	-//-
Ghir_A10G023660	0.97921	1.921	0.44336	gnl|BL_ORD_ID|92993 sp|Q9FF86|DCR_ARATH BAHD acyltransferase DCR OS=Arabidopsis thaliana OX=3702 GN=DCR PE=2 SV=1//2.6671e-61
Ghir_A10G023700	0.48603	0.13077	-0.70838	gnl|BL_ORD_ID|305491 sp|P25794|PIP2_PEA Probable aquaporin PIP-type 7a OS=Pisum sativum OX=3888 GN=TRG-31 PE=2 SV=2//0
Ghir_A10G023700	0.57347	0.66919	0.13666	gnl|BL_ORD_ID|305491 sp|P25794|PIP2_PEA Probable aquaporin PIP-type 7a OS=Pisum sativum OX=3888 GN=TRG-31 PE=2 SV=2//2.43439e-179
Ghir_A10G023720	3.1549	2.788	3.1902	gnl|BL_ORD_ID|182911 sp|O04203|HSPR2_ARATH Nematode resistance protein-like HSPRO2 OS=Arabidopsis thaliana OX=3702 GN=HSPRO2 PE=1 SV=1//1.92046e-164
Ghir_A10G023900	-0.61421	-1.1202	1.4261	-//-
Ghir_A10G023910	2.2486	0.30405	2.2489	gnl|BL_ORD_ID|494290 sp|Q5NTH0|UGAT_BELPE Cyanidin-3-O-glucoside 2-O-glucuronosyltransferase OS=Bellis perennis OX=41492 GN=UGAT PE=1 SV=1//4.20686e-104
Ghir_A10G023950	0.13927	-0.26245	0.46732	gnl|BL_ORD_ID|268747 sp|O82595|NGA4_ARATH B3 domain-containing transcription factor NGA4 OS=Arabidopsis thaliana OX=3702 GN=NGA4 PE=1 SV=2//4.40418e-07
Ghir_A10G024040	-0.11952	-1.0093	1.168	gnl|BL_ORD_ID|5862 sp|Q9LY50|ACCR3_ARATH Putative serine/threonine-protein kinase-like protein CCR3 OS=Arabidopsis thaliana OX=3702 GN=CCR3 PE=2 SV=1//0
Ghir_A10G024050	-0.35967	-0.87216	0.83373	gnl|BL_ORD_ID|48585 sp|P24465|C71A1_PERAE Cytochrome P450 71A1 OS=Persea americana OX=3435 GN=CYP71A1 PE=1 SV=2//3.52347e-128
Ghir_A10G024140	1.5253	1.7926	0.58779	gnl|BL_ORD_ID|48266 sp|Q9XEE6|C3H29_ARATH Zinc finger CCCH domain-containing protein 29 OS=Arabidopsis thaliana OX=3702 GN=At2g40140 PE=1 SV=1//0
Ghir_A10G024620	0.71969	0.459	0.35044	gnl|BL_ORD_ID|310724 sp|Q94HW2|POLR1_ARATH Retrovirus-related Pol polyprotein from transposon RE1 OS=Arabidopsis thaliana OX=3702 GN=RE1 PE=2 SV=1//2.01043e-19
Ghir_A11G000540	0.42407	0.48299	-0.69527	-//-
Ghir_A11G000630	-1.1187	-0.2524	0.97187	gnl|BL_ORD_ID|295539 sp|Q9M9A5|PCR6_ARATH Protein PLANT CADMIUM RESISTANCE 6 OS=Arabidopsis thaliana OX=3702 GN=PCR6 PE=2 SV=1//7.58109e-50
Ghir_A11G000690	-0.25523	-0.37984	0.98579	gnl|BL_ORD_ID|65786 sp|Q6NMF0|CLE13_ARATH CLAVATA3/ESR (CLE)-related protein 13 OS=Arabidopsis thaliana OX=3702 GN=CLE13 PE=2 SV=1//1.68283e-11
Ghir_A11G000770	-0.019021	2.5555	1.4101	-//-
Ghir_A11G000870	0.44803	0.4408	0.88685	gnl|BL_ORD_ID|439521 sp|O82330|SOT10_ARATH Cytosolic sulfotransferase 10 OS=Arabidopsis thaliana OX=3702 GN=SOT10 PE=1 SV=1//7.44171e-73
Ghir_A11G000910	0.32215	-1.4557	1.849	gnl|BL_ORD_ID|106414 sp|Q9FJ93|DRE1D_ARATH Dehydration-responsive element-binding protein 1D OS=Arabidopsis thaliana OX=3702 GN=DREB1D PE=2 SV=1//8.8107e-53
Ghir_A11G000920	1.3671	-0.70039	1.0213	gnl|BL_ORD_ID|121261 sp|Q9CAN9|ERF26_ARATH Ethylene-responsive transcription factor ERF026 OS=Arabidopsis thaliana OX=3702 GN=ERF026 PE=2 SV=1//2.67019e-30
Ghir_A11G000990	0.069582	-0.30728	0.64878	gnl|BL_ORD_ID|171647 sp|Q9SCW4|HFB2A_ARATH Heat stress transcription factor B-2a OS=Arabidopsis thaliana OX=3702 GN=HSFB2A PE=2 SV=1//2.63046e-86
Ghir_A11G001100	0.76686	0.062545	0.14077	gnl|BL_ORD_ID|223639 sp|Q10SY9|LSI2_ORYSJ Silicon efflux transporter LSI2 OS=Oryza sativa subsp. japonica OX=39947 GN=LSI2 PE=1 SV=1//0
Ghir_A11G001160	0.0061685	-0.15432	0.35626	gnl|BL_ORD_ID|428103 sp|Q9FYR7|SCL8_ARATH Scarecrow-like protein 8 OS=Arabidopsis thaliana OX=3702 GN=SCL8 PE=2 SV=1//6.83368e-159
Ghir_A11G001480	0.69374	-0.13093	0.17466	gnl|BL_ORD_ID|308501 sp|Q9M3B0|PME34_ARATH Probable pectinesterase/pectinesterase inhibitor 34 OS=Arabidopsis thaliana OX=3702 GN=PME34 PE=2 SV=1//0
Ghir_A11G001800	-0.47718	-1.0671	1.2705	gnl|BL_ORD_ID|445862 sp|Q8R1R3|STAR7_MOUSE StAR-related lipid transfer protein 7, mitochondrial OS=Mus musculus OX=10090 GN=Stard7 PE=1 SV=2//4.17909e-07
Ghir_A11G001810	0.012176	-0.90311	1.5795	-//-
Ghir_A11G002550	1.4409	2.2516	0.78179	gnl|BL_ORD_ID|121298 sp|Q9C7W2|ERF61_ARATH Ethylene-responsive transcription factor ERF061 OS=Arabidopsis thaliana OX=3702 GN=ERF061 PE=2 SV=1//1.24076e-31
Ghir_A11G002600	0.95725	0.80268	-0.017997	gnl|BL_ORD_ID|21058 sp|Q9XED8|ARFI_ARATH Auxin response factor 9 OS=Arabidopsis thaliana OX=3702 GN=ARF9 PE=1 SV=1//0
Ghir_A11G002850	0.98909	-0.46963	1.0907	gnl|BL_ORD_ID|306175 sp|O23522|PLA14_ARATH Phospholipase A1-Ibeta2, chloroplastic OS=Arabidopsis thaliana OX=3702 GN=At4g16820 PE=1 SV=2//0
Ghir_A11G002880	0.099786	0.58803	0.20854	gnl|BL_ORD_ID|43295 sp|Q9LD45|BI1_ARATH Bax inhibitor 1 OS=Arabidopsis thaliana OX=3702 GN=BI-1 PE=1 SV=1//1.04966e-115
Ghir_A11G002950	0.35418	2.7099	1.0435	gnl|BL_ORD_ID|40887 sp|O23553|BAM3_ARATH Beta-amylase 3, chloroplastic OS=Arabidopsis thaliana OX=3702 GN=BAM3 PE=1 SV=3//0
Ghir_A11G003080	1.0988	0.802	0.33304	-//-
Ghir_A11G003090	0.75284	0.069	0.74798	-//-
Ghir_A11G003530	0.10165	-0.12999	0.40141	gnl|BL_ORD_ID|308509 sp|Q43111|PME3_PHAVU Pectinesterase 3 OS=Phaseolus vulgaris OX=3885 GN=MPE3 PE=2 SV=1//9.21886e-29
Ghir_A11G004140	0.30211	-1.3063	2.1702	gnl|BL_ORD_ID|68565 sp|Q8RYJ8|CML19_ORYSJ Putative calcium-binding protein CML19 OS=Oryza sativa subsp. japonica OX=39947 GN=CML19 PE=3 SV=1//5.82171e-38
Ghir_A11G004300	0.90491	0.15126	0.026521	gnl|BL_ORD_ID|260452 sp|Q9FY93|NAC83_ARATH NAC domain-containing protein 83 OS=Arabidopsis thaliana OX=3702 GN=NAC083 PE=1 SV=1//6.62825e-62
Ghir_A11G004480	-0.16646	-0.92144	1.3126	gnl|BL_ORD_ID|396430 sp|Q8W4J9|RPP8_ARATH Disease resistance protein RPP8 OS=Arabidopsis thaliana OX=3702 GN=RPP8 PE=1 SV=2//2.13525e-114
Ghir_A11G004500	-0.47519	-0.81208	0.50724	gnl|BL_ORD_ID|121264 sp|Q40479|ERF2_TOBAC Ethylene-responsive transcription factor 2 OS=Nicotiana tabacum OX=4097 GN=ERF2 PE=2 SV=1//2.41192e-62
Ghir_A11G004510	0.12043	1.5251	0.43584	gnl|BL_ORD_ID|111941 sp|Q9LY05|EF106_ARATH Ethylene-responsive transcription factor ERF106 OS=Arabidopsis thaliana OX=3702 GN=ERF106 PE=2 SV=1//1.51337e-38
Ghir_A11G004780	0.47315	0.25798	0.20971	gnl|BL_ORD_ID|446531 sp|F4IPI4|STR17_ARATH Rhodanese-like domain-containing protein 17 OS=Arabidopsis thaliana OX=3702 GN=STR17 PE=2 SV=1//1.16577e-37
Ghir_A11G004850	-0.59661	0.61575	0.35001	gnl|BL_ORD_ID|48794 sp|Q42600|C84A1_ARATH Cytochrome P450 84A1 OS=Arabidopsis thaliana OX=3702 GN=CYP84A1 PE=1 SV=1//0
Ghir_A11G005110	0.86253	1.1778	0.12967	-//-
Ghir_A11G005130	0.074621	0.46643	0.34028	gnl|BL_ORD_ID|234433 sp|Q8S9K8|MES10_ARATH Methylesterase 10 OS=Arabidopsis thaliana OX=3702 GN=MES10 PE=2 SV=1//1.28554e-81
Ghir_A11G005470	0.2944	0.022063	1.132	-//-
Ghir_A11G005730	-0.32755	-0.46998	0.89923	-//-
Ghir_A11G005930	0.70442	0.44982	0.46446	gnl|BL_ORD_ID|103280 sp|Q9SDN0|DNJ20_ARATH Chaperone protein dnaJ 20, chloroplastic OS=Arabidopsis thaliana OX=3702 GN=ATJ20 PE=1 SV=2//2.26242e-17
Ghir_A11G006240	0.64482	0.28442	-0.096959	gnl|BL_ORD_ID|308523 sp|Q9LXD9|PME51_ARATH Probable pectinesterase/pectinesterase inhibitor 51 OS=Arabidopsis thaliana OX=3702 GN=PME51 PE=2 SV=1//0
Ghir_A11G006610	0.46752	0.10395	0.82922	-//-
Ghir_A11G006640	3.7202	2.4017	2.5666	-//-
Ghir_A11G006820	1.3767	2.0785	-0.48284	gnl|BL_ORD_ID|3934 sp|Q0WML0|AB27B_ARATH ABC transporter B family member 27 OS=Arabidopsis thaliana OX=3702 GN=ABCB27 PE=1 SV=1//0
Ghir_A11G006840	1.6243	2.3748	-0.39088	gnl|BL_ORD_ID|3934 sp|Q0WML0|AB27B_ARATH ABC transporter B family member 27 OS=Arabidopsis thaliana OX=3702 GN=ABCB27 PE=1 SV=1//0
Ghir_A11G006870	-0.19652	0.79691	0.99219	-//-
Ghir_A11G007110	-0.026423	0.54585	0.79986	gnl|BL_ORD_ID|183411 sp|Q8TP15|HTPX2_METAC Protease HtpX homolog 2 OS=Methanosarcina acetivorans (strain ATCC 35395 / DSM 2834 / JCM 12185 / C2A) OX=188937 GN=htpX2 PE=3 SV=1//7.55418e-12
Ghir_A11G007640	1.4756	0.96271	-0.33395	gnl|BL_ORD_ID|57713 sp|Q93ZL5|CDF2_ARATH Cyclic dof factor 2 OS=Arabidopsis thaliana OX=3702 GN=CDF2 PE=1 SV=2//8.0692e-99
Ghir_A11G007870	-0.15322	-0.70684	1.0401	gnl|BL_ORD_ID|494293 sp|Q96558|UGDH1_SOYBN UDP-glucose 6-dehydrogenase 1 OS=Glycine max OX=3847 GN=UGD1 PE=2 SV=1//0
Ghir_A11G008220	-1.4385	-2.819	1.8967	gnl|BL_ORD_ID|121324 sp|Q8L9K1|ERF99_ARATH Ethylene-responsive transcription factor 13 OS=Arabidopsis thaliana OX=3702 GN=ERF13 PE=2 SV=2//7.47911e-52
Ghir_A11G008470	-1.171	-0.4341	1.469	gnl|BL_ORD_ID|56827 sp|Q9SHD3|CCU21_ARATH Cyclin-U2-1 OS=Arabidopsis thaliana OX=3702 GN=CYCU2-1 PE=1 SV=1//8.04977e-104
Ghir_A11G008650	1.9657	2.4451	1.2435	gnl|BL_ORD_ID|308496 sp|O04887|PME2_CITSI Pectinesterase 2 OS=Citrus sinensis OX=2711 GN=PECS-2.1 PE=2 SV=1//0
Ghir_A11G008750	0.40322	-0.45452	0.88387	-//-
Ghir_A11G008800	0.011042	0.29183	0.33602	gnl|BL_ORD_ID|43379 sp|Q9LZX8|BIG2_ARATH Brefeldin A-inhibited guanine nucleotide-exchange protein 2 OS=Arabidopsis thaliana OX=3702 GN=BIG2 PE=2 SV=1//4.08932e-18
Ghir_A11G008910	0.089897	0.55152	0.11832	gnl|BL_ORD_ID|47880 sp|Q50EK3|C04C1_PINTA Cytochrome P450 704C1 OS=Pinus taeda OX=3352 GN=CYP704C1 PE=2 SV=1//0
Ghir_A11G009060	0.10363	-0.11975	0.48249	gnl|BL_ORD_ID|466696 sp|O64647|TCP9_ARATH Transcription factor TCP9 OS=Arabidopsis thaliana OX=3702 GN=TCP9 PE=1 SV=1//4.21221e-80
Ghir_A11G009150	-0.28755	0.56686	0.51391	gnl|BL_ORD_ID|512104 sp|Q9SVV2|XTH26_ARATH Probable xyloglucan endotransglucosylase/hydrolase protein 26 OS=Arabidopsis thaliana OX=3702 GN=XTH26 PE=2 SV=1//3.18831e-19
Ghir_A11G009470	-0.016478	0.58944	0.28529	gnl|BL_ORD_ID|138822 sp|Q9FL59|FTIP1_ARATH FT-interacting protein 1 OS=Arabidopsis thaliana OX=3702 GN=FTIP1 PE=1 SV=1//0
Ghir_A11G009690	-0.015478	-0.10511	0.42471	gnl|BL_ORD_ID|52266 sp|Q1KLZ2|CAS1_MALDO L-3-cyanoalanine synthase 1, mitochondrial OS=Malus domestica OX=3750 GN=CAS1 PE=1 SV=1//0
Ghir_A11G009810	0.77818	0.80179	-0.21894	gnl|BL_ORD_ID|348538 sp|Q9SUS5|RHA1B_ARATH E3 ubiquitin-protein ligase RHA1B OS=Arabidopsis thaliana OX=3702 GN=RHA1B PE=2 SV=1//1.57304e-25
Ghir_A11G009820	0.9207	1.4907	0.21858	gnl|BL_ORD_ID|138195 sp|P92949|FRO2_ARATH Ferric reduction oxidase 2 OS=Arabidopsis thaliana OX=3702 GN=FRO2 PE=1 SV=2//0
Ghir_A11G009830	0.19123	-0.2666	0.363	gnl|BL_ORD_ID|531861 sp|Q9FLW0|Y5241_ARATH Probable receptor-like protein kinase At5g24010 OS=Arabidopsis thaliana OX=3702 GN=At5g24010 PE=1 SV=1//2.72888e-58
Ghir_A11G009980	1.0027	0.2889	0.90181	gnl|BL_ORD_ID|212149 sp|P46518|LEA14_GOSHI Late embryogenesis abundant protein Lea14-A OS=Gossypium hirsutum OX=3635 GN=LEA14-A PE=2 SV=1//4.02062e-100
Ghir_A11G010340	-0.32836	-0.95457	0.89656	gnl|BL_ORD_ID|510437 sp|Q9SKD9|WRK46_ARATH Probable WRKY transcription factor 46 OS=Arabidopsis thaliana OX=3702 GN=WRKY46 PE=2 SV=1//1.5896e-54
Ghir_A11G010360	0.52568	1.059	0.23767	gnl|BL_ORD_ID|330751 sp|Q84MC7|PYL9_ARATH Abscisic acid receptor PYL9 OS=Arabidopsis thaliana OX=3702 GN=PYL9 PE=1 SV=1//1.9169e-97
Ghir_A11G010500	0.06773	-0.52348	0.59716	gnl|BL_ORD_ID|43130 sp|Q9LNJ5|BH013_ARATH Transcription factor bHLH13 OS=Arabidopsis thaliana OX=3702 GN=BHLH13 PE=1 SV=1//0
Ghir_A11G010680	0.26166	-0.085418	0.37713	gnl|BL_ORD_ID|3758 sp|F4IJ77|AATP4_ARATH AAA-ATPase At2g46620 OS=Arabidopsis thaliana OX=3702 GN=At2g46620 PE=2 SV=1//0
Ghir_A11G010790	-0.13456	0.21998	0.80482	gnl|BL_ORD_ID|64524 sp|Q9MAM1|CIPK9_ARATH CBL-interacting serine/threonine-protein kinase 9 OS=Arabidopsis thaliana OX=3702 GN=CIPK9 PE=1 SV=2//0
Ghir_A11G010830	0.2779	1.2664	-1.0638	gnl|BL_ORD_ID|260414 sp|Q84WP6|NAC43_ARATH NAC domain-containing protein 43 OS=Arabidopsis thaliana OX=3702 GN=NAC043 PE=2 SV=2//6.24656e-126
Ghir_A11G010840	0.23616	0.81056	0.046383	-//-
Ghir_A11G011040	0.77547	0.44118	0.76545	gnl|BL_ORD_ID|260461 sp|Q9LS24|NAC96_ARATH NAC domain-containing protein 96 OS=Arabidopsis thaliana OX=3702 GN=NAC096 PE=1 SV=1//9.67246e-21
Ghir_A11G011210	0.30638	0.59909	0.21262	gnl|BL_ORD_ID|202873 sp|Q9S6Z8|KCO5_ARATH Two-pore potassium channel 5 OS=Arabidopsis thaliana OX=3702 GN=TPK5 PE=1 SV=1//1.6151e-160
Ghir_A11G011280	-0.25019	1.8043	0.099612	gnl|BL_ORD_ID|510439 sp|Q9ZSI7|WRK47_ARATH Probable WRKY transcription factor 47 OS=Arabidopsis thaliana OX=3702 GN=WRKY47 PE=1 SV=2//7.30135e-61
Ghir_A11G011410	-1.1557	0.82876	0.46246	gnl|BL_ORD_ID|124273 sp|Q9ZSI1|EXP17_ARATH Putative expansin-A17 OS=Arabidopsis thaliana OX=3702 GN=EXPA17 PE=2 SV=1//1.48588e-145
Ghir_A11G011450	-1.3303	-1.1091	2.4016	gnl|BL_ORD_ID|169067 sp|Q76PD2|HEL2_SCHPO E3 ubiquitin-protein ligase hel2 OS=Schizosaccharomyces pombe (strain 972 / ATCC 24843) OX=284812 GN=SPCC1223.01 PE=1 SV=2//2.50011e-30
Ghir_A11G011610	0.31086	1.3598	0.41894	gnl|BL_ORD_ID|510411 sp|O22900|WRK23_ARATH Probable WRKY transcription factor 23 OS=Arabidopsis thaliana OX=3702 GN=WRKY23 PE=2 SV=1//6.38756e-54
Ghir_A11G011760	0.20287	0.3407	0.49703	gnl|BL_ORD_ID|47820 sp|Q9LZP8|BZP53_ARATH bZIP transcription factor 53 OS=Arabidopsis thaliana OX=3702 GN=BZIP53 PE=1 SV=1//3.84064e-51
Ghir_A11G011810	-0.34941	-2.5049	1.6473	-//-
Ghir_A11G011940	-0.031461	-1.7666	1.927	-//-
Ghir_A11G012000	0.14756	1.5087	-0.68759	gnl|BL_ORD_ID|165617 sp|Q9M5W4|H1_EUPES Histone H1 OS=Euphorbia esula OX=3993 PE=2 SV=1//5.31014e-10
Ghir_A11G012010	0.98402	0.65026	0.13606	-//-
Ghir_A11G012370	1.2046	2.3963	-0.18411	gnl|BL_ORD_ID|106717 sp|P22242|DRPE_CRAPL Desiccation-related protein PCC13-62 OS=Craterostigma plantagineum OX=4153 PE=2 SV=1//9.05494e-84
Ghir_A11G012510	0.2551	1.9599	-0.27183	gnl|BL_ORD_ID|160295 sp|Q9LYC6|GRC11_ARATH Glutaredoxin-C11 OS=Arabidopsis thaliana OX=3702 GN=GRXC11 PE=3 SV=1//1.27279e-52
Ghir_A11G012720	-0.059219	-0.25825	0.80349	gnl|BL_ORD_ID|149528 sp|Q9LYC1|GID1B_ARATH Gibberellin receptor GID1B OS=Arabidopsis thaliana OX=3702 GN=GID1B PE=1 SV=1//0
Ghir_A11G013080	-0.038947	-0.22332	0.70419	gnl|BL_ORD_ID|56404 sp|Q75HV0|CCP31_ORYSJ Cyclin-P3-1 OS=Oryza sativa subsp. japonica OX=39947 GN=CYCP3-1 PE=3 SV=1//7.75908e-62
Ghir_A11G013130	0.59084	0.91074	1.8681	gnl|BL_ORD_ID|208620 sp|O04408|KSA_PEA Ent-copalyl diphosphate synthase, chloroplastic OS=Pisum sativum OX=3888 PE=2 SV=1//0
Ghir_A11G013210	0.70029	0.58275	-0.16938	gnl|BL_ORD_ID|228302 sp|Q8LGS1|MARD1_ARATH Protein MARD1 OS=Arabidopsis thaliana OX=3702 GN=MARD1 PE=2 SV=2//2.39349e-40
Ghir_A11G013470	0.035059	0.40138	0.66168	gnl|BL_ORD_ID|39539 sp|P13089|AUX28_SOYBN Auxin-induced protein AUX28 OS=Glycine max OX=3847 GN=AUX28 PE=2 SV=1//6.78746e-88
Ghir_A11G013610	0.35941	1.1032	1.1661	gnl|BL_ORD_ID|42884 sp|P24076|BGIA_MOMCH Glu S.griseus protease inhibitor OS=Momordica charantia OX=3673 PE=1 SV=1//3.11169e-17
Ghir_A11G013620	0.16532	0.26544	0.9249	gnl|BL_ORD_ID|198784 sp|P19873|ITH5_CUCMA Inhibitor of trypsin and hageman factor OS=Cucurbita maxima OX=3661 PE=1 SV=1//1.32024e-21
Ghir_A11G013640	0.4225	-0.80655	1.4225	-//-
Ghir_A11G013820	0.72027	1.1831	0.98592	gnl|BL_ORD_ID|121317 sp|Q8LDC8|ERF92_ARATH Ethylene-responsive transcription factor 1B OS=Arabidopsis thaliana OX=3702 GN=ERF1B PE=1 SV=2//6.74037e-46
Ghir_A11G014110	-0.40672	-1.0825	1.7311	gnl|BL_ORD_ID|239358 sp|Q8VZG8|MIK2_ARATH MDIS1-interacting receptor like kinase 2 OS=Arabidopsis thaliana OX=3702 GN=MIK2 PE=1 SV=3//1.68429e-17
Ghir_A11G014230	0.67252	0.11613	0.40791	gnl|BL_ORD_ID|253666 sp|Q7XJ98|MUR3_ARATH Xyloglucan galactosyltransferase MUR3 OS=Arabidopsis thaliana OX=3702 GN=MUR3 PE=1 SV=1//0
Ghir_A11G014330	0.92692	-0.15437	0.34806	gnl|BL_ORD_ID|48585 sp|P24465|C71A1_PERAE Cytochrome P450 71A1 OS=Persea americana OX=3435 GN=CYP71A1 PE=1 SV=2//4.4301e-134
Ghir_A11G014490	0.56107	0.42437	0.75342	gnl|BL_ORD_ID|429633 sp|Q8GXU5|SDI1_ARATH Protein SULFUR DEFICIENCY-INDUCED 1 OS=Arabidopsis thaliana OX=3702 GN=SDI1 PE=2 SV=1//2.1998e-139
Ghir_A11G014980	-0.10234	0.52573	0.46604	gnl|BL_ORD_ID|500102 sp|Q9LVJ0|UVB31_ARATH UV-B-induced protein At3g17800, chloroplastic OS=Arabidopsis thaliana OX=3702 GN=At3g17800 PE=2 SV=1//2.54271e-51
Ghir_A11G015020	0.7808	-0.37154	1.3321	-//-
Ghir_A11G015190	0.12299	1.0144	0.51729	gnl|BL_ORD_ID|532704 sp|Q9LV66|Y5848_ARATH Uncharacterized protein At5g48480 OS=Arabidopsis thaliana OX=3702 GN=At5g48480 PE=1 SV=1//5.81559e-28
Ghir_A11G015970	-0.081099	0.56889	-0.26579	gnl|BL_ORD_ID|206754 sp|Q9S750|KITHA_ARATH Thymidine kinase a OS=Arabidopsis thaliana OX=3702 GN=TK1A PE=1 SV=1//9.5471e-97
Ghir_A11G016010	0.30643	0.76661	-0.55786	-//-
Ghir_A11G016050	0.28647	1.2615	1.0926	-//-
Ghir_A11G016310	0.96483	0.35947	0.70958	-//-
Ghir_A11G016330	0.3682	0.78226	0.94914	gnl|BL_ORD_ID|59317 sp|A8R7E6|CERK1_ARATH Chitin elicitor receptor kinase 1 OS=Arabidopsis thaliana OX=3702 GN=CERK1 PE=1 SV=1//0
Ghir_A11G016350	-0.22001	0.01579	1.0617	gnl|BL_ORD_ID|421964 sp|Q69KJ0|RTL3_ORYSJ Ribonuclease 3-like protein 3 OS=Oryza sativa subsp. japonica OX=39947 GN=Os06g0358800 PE=2 SV=1//4.18583e-76
Ghir_A11G016390	0.88329	0.62005	1.379	gnl|BL_ORD_ID|79617 sp|Q339N5|CSLH1_ORYSJ Cellulose synthase-like protein H1 OS=Oryza sativa subsp. japonica OX=39947 GN=CSLH1 PE=2 SV=2//0
Ghir_A11G016710	-0.26139	-0.41777	0.38061	gnl|BL_ORD_ID|131219 sp|Q9SCZ4|FERON_ARATH Receptor-like protein kinase FERONIA OS=Arabidopsis thaliana OX=3702 GN=FER PE=1 SV=1//0
Ghir_A11G017290	0.10334	-0.16769	0.41715	-//-
Ghir_A11G017410	-0.96538	-1.6965	1.6464	gnl|BL_ORD_ID|223371 sp|Q9FF31|LRL21_ARATH LEAF RUST 10 DISEASE-RESISTANCE LOCUS RECEPTOR-LIKE PROTEIN KINASE-like 2.1 OS=Arabidopsis thaliana OX=3702 GN=LRK10L-2.1 PE=3 SV=1//3.22998e-144
Ghir_A11G017430	0.092088	-0.22467	0.82588	gnl|BL_ORD_ID|223374 sp|F4HQ22|LRL24_ARATH LEAF RUST 10 DISEASE-RESISTANCE LOCUS RECEPTOR-LIKE PROTEIN KINASE-like 2.4 OS=Arabidopsis thaliana OX=3702 GN=LRK10L-2.4 PE=3 SV=1//1.28771e-149
Ghir_A11G017860	-0.046384	-0.18591	1.2115	gnl|BL_ORD_ID|326263 sp|Q5PNY6|PUB21_ARATH U-box domain-containing protein 21 OS=Arabidopsis thaliana OX=3702 GN=PUB21 PE=2 SV=1//2.06442e-125
Ghir_A11G018370	-0.32843	1.15	-0.039712	gnl|BL_ORD_ID|248309 sp|Q9SD20|MS5L2_ARATH Protein POLLENLESS 3-LIKE 2 OS=Arabidopsis thaliana OX=3702 GN=At3g51280 PE=2 SV=1//0
Ghir_A11G018520	0.0010466	1.3323	-0.81669	-//-
Ghir_A11G018580	0.96408	0.14143	0.31433	gnl|BL_ORD_ID|3766 sp|Q147F9|AATPC_ARATH AAA-ATPase At3g50940 OS=Arabidopsis thaliana OX=3702 GN=At3g50940 PE=2 SV=1//6.14193e-100
Ghir_A11G019340	-1.1725	1.5295	-0.3489	gnl|BL_ORD_ID|338231 sp|F4JVB8|RADL1_ARATH Protein RADIALIS-like 1 OS=Arabidopsis thaliana OX=3702 GN=RL1 PE=2 SV=1//2.11609e-19
Ghir_A11G019540	0.99792	0.70469	0.098722	gnl|BL_ORD_ID|299466 sp|Q9ZNQ8|PERK4_ARATH Proline-rich receptor-like protein kinase PERK4 OS=Arabidopsis thaliana OX=3702 GN=PERK4 PE=1 SV=1//0
Ghir_A11G019640	1.7412	1.1883	0.92183	gnl|BL_ORD_ID|210280 sp|Q9ZPY2|LAC6_ARATH Laccase-6 OS=Arabidopsis thaliana OX=3702 GN=LAC6 PE=2 SV=1//4.19946e-13
Ghir_A11G019670	0.085703	0.71073	0.93397	gnl|BL_ORD_ID|145282 sp|P42774|GBF1_ARATH G-box-binding factor 1 OS=Arabidopsis thaliana OX=3702 GN=GBF1 PE=1 SV=2//6.86785e-78
Ghir_A11G019810	1.0966	1.6392	1.4392	gnl|BL_ORD_ID|68611 sp|Q8L3R2|CML41_ARATH Probable calcium-binding protein CML41 OS=Arabidopsis thaliana OX=3702 GN=CML41 PE=2 SV=2//7.26778e-59
Ghir_A11G019850	0.10435	-0.24091	1.3358	gnl|BL_ORD_ID|445619 sp|Q41495|ST14_SOLTU STS14 protein OS=Solanum tuberosum OX=4113 GN=STS14 PE=2 SV=1//2.43278e-60
Ghir_A11G019860	-0.050711	1.4432	0.63499	-//-
Ghir_A11G019870	-0.77777	-1.0442	1.9733	-//-
Ghir_A11G019940	0.18322	0.67992	0.51624	-//-
Ghir_A11G019970	-0.054866	1.6749	2.135	gnl|BL_ORD_ID|48790 sp|Q9SZ46|C82C4_ARATH Cytochrome P450 82C4 OS=Arabidopsis thaliana OX=3702 GN=CYP82C4 PE=2 SV=1//0
Ghir_A11G020000	-0.11103	0.69141	0.50782	gnl|BL_ORD_ID|48790 sp|Q9SZ46|C82C4_ARATH Cytochrome P450 82C4 OS=Arabidopsis thaliana OX=3702 GN=CYP82C4 PE=2 SV=1//0
Ghir_A11G020080	-0.083182	-0.15644	0.5241	gnl|BL_ORD_ID|106650 sp|Q9FKZ1|DRL42_ARATH Probable disease resistance protein At5g66900 OS=Arabidopsis thaliana OX=3702 GN=At5g66900 PE=3 SV=1//2.78471e-179
Ghir_A11G021680	0.63369	0.47571	0.14235	gnl|BL_ORD_ID|426752 sp|Q75LR7|SAPK1_ORYSJ Serine/threonine-protein kinase SAPK1 OS=Oryza sativa subsp. japonica OX=39947 GN=SAPK1 PE=1 SV=1//0
Ghir_A11G021950	0.35893	-0.17093	0.51531	gnl|BL_ORD_ID|326407 sp|Q9SJY5|PUMP5_ARATH Mitochondrial uncoupling protein 5 OS=Arabidopsis thaliana OX=3702 GN=PUMP5 PE=2 SV=1//1.6716e-141
Ghir_A11G022320	0.6051	0.61142	0.094767	gnl|BL_ORD_ID|509052 sp|Q9ZQ46|WAVH1_ARATH E3 ubiquitin-protein ligase WAVH1 OS=Arabidopsis thaliana OX=3702 GN=WAVH1 PE=1 SV=1//1.19829e-11
Ghir_A11G022630	0.25138	-0.37927	0.50904	gnl|BL_ORD_ID|323126 sp|Q9FS10|PSK_ASPOF Phytosulfokines OS=Asparagus officinalis OX=4686 GN=PSK PE=1 SV=1//1.36156e-08
Ghir_A11G022670	-0.68843	-0.95914	0.8002	-//-
Ghir_A11G022970	0.062866	0.048261	1.5109	gnl|BL_ORD_ID|554553 sp|Q96289|ZAT10_ARATH Zinc finger protein ZAT10 OS=Arabidopsis thaliana OX=3702 GN=ZAT10 PE=2 SV=1//3.49376e-33
Ghir_A11G023290	0.70371	1.0541	-0.52607	gnl|BL_ORD_ID|149276 sp|O82333|GH31_ARATH Probable indole-3-acetic acid-amido synthetase GH3.1 OS=Arabidopsis thaliana OX=3702 GN=GH3.1 PE=2 SV=1//0
Ghir_A11G023420	0.61259	0.57836	-0.044007	gnl|BL_ORD_ID|177731 sp|Q9M3H5|HMA1_ARATH Probable cadmium/zinc-transporting ATPase HMA1, chloroplastic OS=Arabidopsis thaliana OX=3702 GN=HMA1 PE=2 SV=2//0
Ghir_A11G023430	0.28143	-0.75375	1.0576	gnl|BL_ORD_ID|259152 sp|O23160|MYB73_ARATH Transcription factor MYB73 OS=Arabidopsis thaliana OX=3702 GN=MYB73 PE=1 SV=1//3.05249e-91
Ghir_A11G024110	0.63445	0.31596	0.16011	gnl|BL_ORD_ID|163329 sp|P32110|GSTX6_SOYBN Probable glutathione S-transferase OS=Glycine max OX=3847 GN=HSP26-A PE=2 SV=1//7.4834e-66
Ghir_A11G024160	0.27383	-0.30004	0.56466	gnl|BL_ORD_ID|225448 sp|O22808|LYK5_ARATH Protein LYK5 OS=Arabidopsis thaliana OX=3702 GN=LYK5 PE=2 SV=1//0
Ghir_A11G024820	0.19674	0.62936	-0.13861	gnl|BL_ORD_ID|57713 sp|Q93ZL5|CDF2_ARATH Cyclic dof factor 2 OS=Arabidopsis thaliana OX=3702 GN=CDF2 PE=1 SV=2//2.23719e-61
Ghir_A11G024880	0.051586	0.40586	0.49794	gnl|BL_ORD_ID|309992 sp|Q4PIP8|PNS1_USTMA Protein PNS1 OS=Ustilago maydis (strain 521 / FGSC 9021) OX=237631 GN=PNS1 PE=3 SV=2//1.05879e-12
Ghir_A11G025350	1.4936	0.43699	1.0926	-//-
Ghir_A11G025410	0.80796	0.88689	0.20463	gnl|BL_ORD_ID|337447 sp|Q6J9S1|RA211_ARATH Ethylene-responsive transcription factor RAP2-11 OS=Arabidopsis thaliana OX=3702 GN=RAP2-11 PE=2 SV=1//3.83754e-15
Ghir_A11G025510	0.33246	0.42603	0.34497	-//-
Ghir_A11G025560	0.5545	0.21512	0.25271	-//-
Ghir_A11G026000	0.48184	-0.037767	0.24696	-//-
Ghir_A11G026070	0.068814	0.71984	0.36887	gnl|BL_ORD_ID|479868 sp|O64654|TRL11_ARATH Thioredoxin-like 1-1, chloroplastic OS=Arabidopsis thaliana OX=3702 GN=At1g08570 PE=2 SV=1//4.57699e-93
Ghir_A11G026110	-0.2404	0.027523	0.51288	gnl|BL_ORD_ID|260454 sp|Q9FK44|NAC87_ARATH NAC domain-containing protein 87 OS=Arabidopsis thaliana OX=3702 GN=NAC087 PE=2 SV=1//2.91704e-116
Ghir_A11G026230	0.99476	-0.36832	1.1356	-//-
Ghir_A11G026240	-0.56304	1.5471	2.7059	gnl|BL_ORD_ID|149716 sp|P92997|GL113_ARATH Germin-like protein subfamily 1 member 13 OS=Arabidopsis thaliana OX=3702 GN=GLP6 PE=2 SV=2//5.67442e-85
Ghir_A11G026350	-1.0397	-0.99261	0.75576	gnl|BL_ORD_ID|149716 sp|P92997|GL113_ARATH Germin-like protein subfamily 1 member 13 OS=Arabidopsis thaliana OX=3702 GN=GLP6 PE=2 SV=2//4.54504e-106
Ghir_A11G026870	0.58417	-0.037489	-0.25869	gnl|BL_ORD_ID|312409 sp|Q9SPK4|PPCK1_ARATH Phosphoenolpyruvate carboxylase kinase 1 OS=Arabidopsis thaliana OX=3702 GN=PPCK1 PE=1 SV=1//2.66024e-120
Ghir_A11G026920	0.42284	0.42317	-0.076232	gnl|BL_ORD_ID|495409 sp|O22768|UNE12_ARATH Transcription factor UNE12 OS=Arabidopsis thaliana OX=3702 GN=UNE12 PE=2 SV=2//3.58461e-52
Ghir_A11G028280	-0.47639	0.055289	0.41943	gnl|BL_ORD_ID|121190 sp|Q3ECP7|ERDL5_ARATH Sugar transporter ERD6-like 5 OS=Arabidopsis thaliana OX=3702 GN=At1g54730 PE=2 SV=2//5.706e-24
Ghir_A11G028500	-0.42141	-1.0262	0.71049	gnl|BL_ORD_ID|32005 sp|Q8RXX9|ATL6_ARATH E3 ubiquitin-protein ligase ATL6 OS=Arabidopsis thaliana OX=3702 GN=ATL6 PE=1 SV=2//4.88721e-84
Ghir_A11G028590	0.58931	1.4192	0.59347	gnl|BL_ORD_ID|15326 sp|Q9FR37|AMI1_ARATH Amidase 1 OS=Arabidopsis thaliana OX=3702 GN=AMI1 PE=1 SV=1//7.20413e-146
Ghir_A11G028620	0.37073	-0.070498	1.571	gnl|BL_ORD_ID|308885 sp|B6ZJZ9|PNC1_SOYBN Peroxisomal adenine nucleotide carrier 1 OS=Glycine max OX=3847 GN=PNC1 PE=2 SV=1//1.29227e-29
Ghir_A11G028670	0.0099088	1.0598	-0.2152	gnl|BL_ORD_ID|207595 sp|F4K4C5|KN14S_ARATH Kinesin-like protein KIN-14S OS=Arabidopsis thaliana OX=3702 GN=KIN14S PE=3 SV=1//0
Ghir_A11G029030	4.2734	Inf	2.9134	-//-
Ghir_A11G029240	-0.086751	-0.16327	0.61625	gnl|BL_ORD_ID|289167 sp|O80494|P2B15_ARATH F-box protein PP2-B15 OS=Arabidopsis thaliana OX=3702 GN=PP2B15 PE=2 SV=2//7.11172e-85
Ghir_A11G030770	-0.0085961	-0.63255	1.3332	gnl|BL_ORD_ID|107077 sp|Q9SZ66|DSC1_ARATH Disease resistance-like protein DSC1 OS=Arabidopsis thaliana OX=3702 GN=DSC1 PE=1 SV=1//9.74789e-125
Ghir_A11G030880	0.23185	0.74078	0.71723	-//-
Ghir_A11G030900	-0.27151	-0.23918	0.77465	gnl|BL_ORD_ID|106634 sp|O81825|DRL28_ARATH Probable disease resistance protein At4g27220 OS=Arabidopsis thaliana OX=3702 GN=At4g27220 PE=2 SV=1//2.79457e-80
Ghir_A11G030940	0.6781	0.24269	1.5826	gnl|BL_ORD_ID|475791 sp|Q40392|TMVRN_NICGU TMV resistance protein N OS=Nicotiana glutinosa OX=35889 GN=N PE=1 SV=1//1.69417e-171
Ghir_A11G031110	1.7266	0.057424	4.622	gnl|BL_ORD_ID|119910 sp|Q9M0Y3|ENT3_ARATH Equilibrative nucleotide transporter 3 OS=Arabidopsis thaliana OX=3702 GN=ENT3 PE=1 SV=1//1.86767e-177
Ghir_A11G031650	-0.42846	0.90823	0.53142	gnl|BL_ORD_ID|449200 sp|Q9LH79|SWET2_ARATH Bidirectional sugar transporter SWEET2 OS=Arabidopsis thaliana OX=3702 GN=SWEET2 PE=1 SV=1//2.13423e-88
Ghir_A11G031780	0.67092	0.056689	-0.20371	gnl|BL_ORD_ID|50308 sp|Q9LUD7|CALS8_ARATH Putative callose synthase 8 OS=Arabidopsis thaliana OX=3702 GN=CALS8 PE=3 SV=2//0
Ghir_A11G032130	-0.018762	0.76551	0.6445	gnl|BL_ORD_ID|443456 sp|Q41112|SRP_PHAVU Stress-related protein OS=Phaseolus vulgaris OX=3885 GN=SRP PE=2 SV=1//3.70469e-28
Ghir_A11G032160	1.1915	0.25276	1.2911	gnl|BL_ORD_ID|442993 sp|O04023|SRC2_ARATH Protein SRC2 homolog OS=Arabidopsis thaliana OX=3702 GN=SRC2 PE=1 SV=1//8.84829e-45
Ghir_A11G032240	-0.011817	0.49045	0.2727	gnl|BL_ORD_ID|210606 sp|Q8LKS5|LACS7_ARATH Long chain acyl-CoA synthetase 7, peroxisomal OS=Arabidopsis thaliana OX=3702 GN=LACS7 PE=1 SV=2//2.18581e-06
Ghir_A11G032370	-0.36033	-0.73676	0.76933	gnl|BL_ORD_ID|107077 sp|Q9SZ66|DSC1_ARATH Disease resistance-like protein DSC1 OS=Arabidopsis thaliana OX=3702 GN=DSC1 PE=1 SV=1//4.46146e-07
Ghir_A11G032380	0.050853	-0.19467	0.53942	gnl|BL_ORD_ID|475791 sp|Q40392|TMVRN_NICGU TMV resistance protein N OS=Nicotiana glutinosa OX=35889 GN=N PE=1 SV=1//1.3355e-42
Ghir_A11G032450	-0.040599	-0.024638	0.41664	gnl|BL_ORD_ID|475791 sp|Q40392|TMVRN_NICGU TMV resistance protein N OS=Nicotiana glutinosa OX=35889 GN=N PE=1 SV=1//2.5736e-13
Ghir_A11G032710	0.34912	-0.57516	0.85782	gnl|BL_ORD_ID|19239 sp|Q84JN1|APRL7_ARATH 5&apos;-adenylylsulfate reductase-like 7 OS=Arabidopsis thaliana OX=3702 GN=APRL7 PE=2 SV=1//1.35078e-80
Ghir_A11G032790	-1.4415	-1.3369	1.9411	gnl|BL_ORD_ID|529555 sp|O82500|Y4117_ARATH Putative disease resistance protein At4g11170 OS=Arabidopsis thaliana OX=3702 GN=At4g11170 PE=2 SV=1//1.02185e-32
Ghir_A11G032860	-0.10364	-0.88269	0.96705	gnl|BL_ORD_ID|475791 sp|Q40392|TMVRN_NICGU TMV resistance protein N OS=Nicotiana glutinosa OX=35889 GN=N PE=1 SV=1//4.65226e-97
Ghir_A11G032870	-0.31736	-0.54342	0.3364	gnl|BL_ORD_ID|475791 sp|Q40392|TMVRN_NICGU TMV resistance protein N OS=Nicotiana glutinosa OX=35889 GN=N PE=1 SV=1//0
Ghir_A11G033360	0.93113	0.11821	0.46742	gnl|BL_ORD_ID|49168 sp|O80683|CAB25_ARATH Calmodulin-binding protein 25 OS=Arabidopsis thaliana OX=3702 GN=CAMBP25 PE=1 SV=1//1.84087e-15
Ghir_A11G033370	-0.23872	0.75828	-0.54805	-//-
Ghir_A11G033930	0.60576	0.35389	-0.11566	gnl|BL_ORD_ID|345587 sp|Q7XII4|REM41_ORYSJ Remorin 4.1 OS=Oryza sativa subsp. japonica OX=39947 GN=REM4.1 PE=1 SV=1//8.99366e-38
Ghir_A11G034440	1.0217	0.50591	-0.71784	-//-
Ghir_A11G034930	-0.053975	0.44998	0.67981	gnl|BL_ORD_ID|473937 sp|P25818|TIP11_ARATH Aquaporin TIP1-1 OS=Arabidopsis thaliana OX=3702 GN=TIP1-1 PE=1 SV=1//2.30159e-139
Ghir_A11G035050	0.51253	0.26276	1.5167	gnl|BL_ORD_ID|219443 sp|Q9S752|LOFG2_ARATH Probable E3 ubiquitin-protein ligase LOG2 OS=Arabidopsis thaliana OX=3702 GN=LOG2 PE=1 SV=1//1.81153e-102
Ghir_A11G035220	0.23013	0.34957	0.33236	gnl|BL_ORD_ID|230942 sp|P22953|MD37E_ARATH Probable mediator of RNA polymerase II transcription subunit 37e OS=Arabidopsis thaliana OX=3702 GN=MED37E PE=1 SV=3//0
Ghir_A11G035310	0.60491	0.4485	-0.11647	gnl|BL_ORD_ID|428104 sp|O80933|SCL9_ARATH Scarecrow-like protein 9 OS=Arabidopsis thaliana OX=3702 GN=SCL9 PE=2 SV=1//0
Ghir_A11G035320	0.61099	0.32578	-0.65591	gnl|BL_ORD_ID|537463 sp|Q09893|YAI5_SCHPO Uncharacterized protein C24B11.05 OS=Schizosaccharomyces pombe (strain 972 / ATCC 24843) OX=284812 GN=SPAC24B11.05 PE=3 SV=1//2.10616e-09
Ghir_A11G035360	0.55952	0.098317	-0.21388	gnl|BL_ORD_ID|339185 sp|Q9LHS9|RBE_ARATH Probable transcriptional regulator RABBIT EARS OS=Arabidopsis thaliana OX=3702 GN=RBE PE=2 SV=2//8.97589e-24
Ghir_A11G035400	1.4988	1.1336	0.29369	-//-
Ghir_A11G035560	0.24583	0.16275	0.79944	gnl|BL_ORD_ID|78538 sp|Q93YN1|CRPK1_ARATH Cold-responsive protein kinase 1 OS=Arabidopsis thaliana OX=3702 GN=CRPK1 PE=1 SV=1//1.7084e-99
Ghir_A11G035610	0.71748	0.087716	0.26793	gnl|BL_ORD_ID|311518 sp|Q5XET4|PP142_ARATH Pentatricopeptide repeat-containing protein At2g01860 OS=Arabidopsis thaliana OX=3702 GN=EMB975 PE=2 SV=1//3.64042e-167
Ghir_A11G035820	-0.91818	-1.2954	1.0765	gnl|BL_ORD_ID|226647 sp|Q9ZVP5|M3K18_ARATH Mitogen-activated protein kinase kinase kinase 18 OS=Arabidopsis thaliana OX=3702 GN=MAPKKK18 PE=1 SV=1//1.27824e-57
Ghir_A11G035860	0.38892	0.55774	2.0764	gnl|BL_ORD_ID|163187 sp|Q9LZI9|GSTFD_ARATH Glutathione S-transferase F13 OS=Arabidopsis thaliana OX=3702 GN=GSTF13 PE=3 SV=1//1.93374e-94
Ghir_A11G035920	-0.087615	-0.30157	1.3915	gnl|BL_ORD_ID|347907 sp|Q8L3R3|RFL1_ARATH Disease resistance protein RFL1 OS=Arabidopsis thaliana OX=3702 GN=RFL1 PE=3 SV=2//6.02663e-12
Ghir_A11G035970	-0.16379	1.0436	-0.31266	-//-
Ghir_A11G036030	-0.20937	-1.1406	0.80796	-//-
Ghir_A12G000020	1.4834	1.639	1.8563	gnl|BL_ORD_ID|300413 sp|Q9FMA3|PEX5_ARATH Peroxisome biogenesis protein 5 OS=Arabidopsis thaliana OX=3702 GN=PEX5 PE=1 SV=1//1.33332e-53
Ghir_A12G000340	0.53642	-0.12408	0.21066	gnl|BL_ORD_ID|446908 sp|Q9ZQ31|STY13_ARATH Serine/threonine-protein kinase STY13 OS=Arabidopsis thaliana OX=3702 GN=STY13 PE=1 SV=2//2.25674e-68
Ghir_A12G000370	1.6864	Inf	1.0357	gnl|BL_ORD_ID|15528 sp|Q9SPL5|AMP21_MACIN Vicilin-like antimicrobial peptides 2-1 OS=Macadamia integrifolia OX=60698 GN=AMP2-1 PE=2 SV=1//1.5504e-101
Ghir_A12G000470	0.49817	0.9601	0.28317	gnl|BL_ORD_ID|306803 sp|Q93ZQ3|PLP9_ARATH Probable inactive patatin-like protein 9 OS=Arabidopsis thaliana OX=3702 GN=PLP9 PE=2 SV=1//0
Ghir_A12G000570	0.29445	-0.86188	0.6437	gnl|BL_ORD_ID|111848 sp|Q93ZT5|EDL3_ARATH EID1-like F-box protein 3 OS=Arabidopsis thaliana OX=3702 GN=EDL3 PE=2 SV=1//9.58335e-95
Ghir_A12G000660	-0.59227	-0.78267	0.65464	gnl|BL_ORD_ID|355011 sp|P93050|RKF3_ARATH Probable LRR receptor-like serine/threonine-protein kinase RKF3 OS=Arabidopsis thaliana OX=3702 GN=RKF3 PE=2 SV=1//0
Ghir_A12G000720	0.28251	0.51691	0.50601	gnl|BL_ORD_ID|149528 sp|Q9LYC1|GID1B_ARATH Gibberellin receptor GID1B OS=Arabidopsis thaliana OX=3702 GN=GID1B PE=1 SV=1//0
Ghir_A12G001240	0.55842	0.041667	1.0623	gnl|BL_ORD_ID|223363 sp|Q9FG33|LRKS5_ARATH Probable L-type lectin-domain containing receptor kinase S.5 OS=Arabidopsis thaliana OX=3702 GN=LECRKS5 PE=2 SV=1//1.52815e-129
Ghir_A12G001260	-0.37695	-0.55856	0.57375	gnl|BL_ORD_ID|177804 sp|O64966|HMDH1_GOSHI 3-hydroxy-3-methylglutaryl-coenzyme A reductase 1 OS=Gossypium hirsutum OX=3635 GN=HMG1 PE=3 SV=1//0
Ghir_A12G001280	Inf	Inf	Inf	gnl|BL_ORD_ID|124279 sp|Q9SZM1|EXP20_ARATH Expansin-A20 OS=Arabidopsis thaliana OX=3702 GN=EXPA20 PE=2 SV=1//6.85874e-103
Ghir_A12G001350	0.1476	-0.081272	0.35669	gnl|BL_ORD_ID|46749 sp|Q9ULD4|BRPF3_HUMAN Bromodomain and PHD finger-containing protein 3 OS=Homo sapiens OX=9606 GN=BRPF3 PE=1 SV=2//3.01412e-19
Ghir_A12G001400	0.70651	0.51422	1.0914	gnl|BL_ORD_ID|263991 sp|Q8GWK6|NC104_ARATH NAC domain-containing protein 104 OS=Arabidopsis thaliana OX=3702 GN=NAC104 PE=2 SV=1//1.21369e-70
Ghir_A12G001990	2.0236	0.84804	1.9243	gnl|BL_ORD_ID|554553 sp|Q96289|ZAT10_ARATH Zinc finger protein ZAT10 OS=Arabidopsis thaliana OX=3702 GN=ZAT10 PE=2 SV=1//4.67003e-31
Ghir_A12G002010	-0.49396	-1.4918	1.365	gnl|BL_ORD_ID|223449 sp|Q6NQP4|LRR2_ARATH Leucine-rich repeat protein 2 OS=Arabidopsis thaliana OX=3702 GN=LRR2 PE=2 SV=1//6.573e-70
Ghir_A12G002340	0.14276	0.68968	0.39116	gnl|BL_ORD_ID|230099 sp|Q9LDD8|MCCB_ARATH Methylcrotonoyl-CoA carboxylase beta chain, mitochondrial OS=Arabidopsis thaliana OX=3702 GN=MCCB PE=2 SV=1//0
Ghir_A12G002350	0.78096	1.0561	0.20333	gnl|BL_ORD_ID|12562 sp|Q9M7Q5|AI5L4_ARATH ABSCISIC ACID-INSENSITIVE 5-like protein 4 OS=Arabidopsis thaliana OX=3702 GN=ABF1 PE=1 SV=1//6.50639e-88
Ghir_A12G002390	1.7958	-0.97326	1.1768	gnl|BL_ORD_ID|111943 sp|Q9SZ06|EF109_ARATH Ethylene-responsive transcription factor ERF109 OS=Arabidopsis thaliana OX=3702 GN=ERF109 PE=1 SV=1//3.14613e-29
Ghir_A12G002510	5.655	Inf	Inf	-//-
Ghir_A12G002620	-0.33026	1.296	0.92467	gnl|BL_ORD_ID|233326 sp|Q9XIM0|MEE14_ARATH CCG-binding protein 1 OS=Arabidopsis thaliana OX=3702 GN=MEE14 PE=1 SV=1//1.28961e-65
Ghir_A12G002630	0.70181	1.7357	1.2911	gnl|BL_ORD_ID|438527 sp|Q8C080|SNX16_MOUSE Sorting nexin-16 OS=Mus musculus OX=10090 GN=Snx16 PE=1 SV=2//3.27205e-09
Ghir_A12G002870	-0.015758	0.3618	0.64309	gnl|BL_ORD_ID|161082 sp|P49310|GRP1_SINAL Glycine-rich RNA-binding protein GRP1A OS=Sinapis alba OX=3728 PE=2 SV=1//2.81002e-44
Ghir_A12G003500	0.93646	1.1664	1.3137	gnl|BL_ORD_ID|111557 sp|Q9XJ56|ECP44_DAUCA Phosphoprotein ECPP44 OS=Daucus carota OX=4039 GN=ECPP44 PE=1 SV=1//6.82604e-07
Ghir_A12G004120	0.77887	1.1562	-0.83115	gnl|BL_ORD_ID|21142 sp|P32295|ARG7_VIGRR Indole-3-acetic acid-induced protein ARG7 OS=Vigna radiata var. radiata OX=3916 GN=ARG7 PE=2 SV=1//1.30838e-13
Ghir_A12G004350	0.002584	-0.12723	0.66107	gnl|BL_ORD_ID|92233 sp|Q94A94|DCDA2_ARATH Diaminopimelate decarboxylase 2, chloroplastic OS=Arabidopsis thaliana OX=3702 GN=LYSA2 PE=1 SV=1//3.17679e-35
Ghir_A12G004360	0.37901	0.1304	0.94374	gnl|BL_ORD_ID|182915 sp|Q8VZG2|HSR4_ARATH Protein HYPER-SENSITIVITY-RELATED 4 OS=Arabidopsis thaliana OX=3702 GN=HSR4 PE=2 SV=1//3.51418e-144
Ghir_A12G004660	0.41237	0.90743	0.53902	gnl|BL_ORD_ID|3854 sp|Q9C8H0|AB12C_ARATH ABC transporter C family member 12 OS=Arabidopsis thaliana OX=3702 GN=ABCC12 PE=2 SV=1//0
Ghir_A12G004870	-0.39168	-0.47683	0.84187	-//-
Ghir_A12G005020	0.024845	1.2759	0.27041	gnl|BL_ORD_ID|494526 sp|A0A172J2G3|UGT43_PUEML UDP-glycosyltransferase 43 OS=Pueraria montana var. lobata OX=3893 GN=UGT43 PE=1 SV=2//0
Ghir_A12G005140	-0.28881	-0.69179	1.167	gnl|BL_ORD_ID|142780 sp|O65431|GALS3_ARATH Galactan beta-1,4-galactosyltransferase GALS3 OS=Arabidopsis thaliana OX=3702 GN=GALS3 PE=2 SV=1//0
Ghir_A12G005430	-0.10659	0.43476	0.45946	gnl|BL_ORD_ID|246061 sp|Q9FZH5|MPI2_ARATH Mannose-6-phosphate isomerase 2 OS=Arabidopsis thaliana OX=3702 GN=PMI2 PE=1 SV=1//0
Ghir_A12G005510	-0.57318	-0.35242	0.85593	gnl|BL_ORD_ID|211238 sp|Q9M886|LBD41_ARATH LOB domain-containing protein 41 OS=Arabidopsis thaliana OX=3702 GN=LBD41 PE=2 SV=1//8.94296e-98
Ghir_A12G005540	-0.96333	0.5904	0.8032	gnl|BL_ORD_ID|163378 sp|Q8H0Z4|GT121_ARATH Putative glutamine amidotransferase GAT1_2.1 OS=Arabidopsis thaliana OX=3702 GN=GAT1_2.1 PE=2 SV=1//0
Ghir_A12G005560	0.71344	-0.69517	0.80535	-//-
Ghir_A12G005580	1.3955	0.25328	0.92154	-//-
Ghir_A12G005600	1.105	0.89362	0.025296	gnl|BL_ORD_ID|270938 sp|Q43681|NLTP_VIGUN Probable non-specific lipid-transfer protein AKCS9 OS=Vigna unguiculata OX=3917 PE=2 SV=1//5.30632e-22
Ghir_A12G006370	0.81051	0.12771	0.63929	gnl|BL_ORD_ID|3755 sp|Q9LP11|AATP1_ARATH AAA-ATPase At1g43910 OS=Arabidopsis thaliana OX=3702 GN=At1g43910 PE=1 SV=1//3.5738e-179
Ghir_A12G006430	0.037885	0.17546	0.87947	gnl|BL_ORD_ID|337235 sp|Q38834|R13L4_ARATH Disease resistance RPP13-like protein 4 OS=Arabidopsis thaliana OX=3702 GN=RPP13L4 PE=1 SV=2//0
Ghir_A12G006510	0.012752	-0.46335	0.39004	gnl|BL_ORD_ID|220786 sp|Q6NQL6|LPPE2_ARATH Lipid phosphate phosphatase epsilon 2, chloroplastic OS=Arabidopsis thaliana OX=3702 GN=LPPE2 PE=1 SV=1//1.60455e-65
Ghir_A12G006530	0.43572	-0.15853	1.1771	-//-
Ghir_A12G006760	0.11685	-0.26167	0.41798	gnl|BL_ORD_ID|137739 sp|O23207|FQRL2_ARATH Probable NAD(P)H dehydrogenase (quinone) FQR1-like 2 OS=Arabidopsis thaliana OX=3702 GN=At4g36750 PE=1 SV=1//1.90837e-94
Ghir_A12G006820	-0.15091	-0.36657	0.73561	gnl|BL_ORD_ID|491187 sp|Q56XQ0|U496I_ARATH UPF0496 protein At2g18630 OS=Arabidopsis thaliana OX=3702 GN=At2g18630 PE=2 SV=3//2.13887e-121
Ghir_A12G007510	1.5675	-0.40386	1.0397	gnl|BL_ORD_ID|111947 sp|Q9FH54|EF114_ARATH Ethylene-responsive transcription factor ERF114 OS=Arabidopsis thaliana OX=3702 GN=ERF114 PE=1 SV=1//3.9642e-11
Ghir_A12G008540	0.27963	0.086165	0.89541	gnl|BL_ORD_ID|39777 sp|Q9SSW1|AZF1_ARATH Zinc finger protein AZF1 OS=Arabidopsis thaliana OX=3702 GN=AZF1 PE=2 SV=1//1.61932e-29
Ghir_A12G010020	-0.77511	-0.78993	1.3546	gnl|BL_ORD_ID|29217 sp|P14133|ASO_CUCSA L-ascorbate oxidase OS=Cucumis sativus OX=3659 PE=1 SV=1//0
Ghir_A12G010040	0.14442	-0.27422	0.33153	gnl|BL_ORD_ID|306297 sp|O65660|PLAT1_ARATH PLAT domain-containing protein 1 OS=Arabidopsis thaliana OX=3702 GN=PLAT1 PE=1 SV=1//1.8343e-64
Ghir_A12G010410	0.52379	-1.47	1.2671	gnl|BL_ORD_ID|121324 sp|Q8L9K1|ERF99_ARATH Ethylene-responsive transcription factor 13 OS=Arabidopsis thaliana OX=3702 GN=ERF13 PE=2 SV=2//1.05254e-50
Ghir_A12G010420	0.30558	-1.1437	1.7718	gnl|BL_ORD_ID|121324 sp|Q8L9K1|ERF99_ARATH Ethylene-responsive transcription factor 13 OS=Arabidopsis thaliana OX=3702 GN=ERF13 PE=2 SV=2//4.1242e-39
Ghir_A12G010530	0.3123	-0.13109	0.76135	-//-
Ghir_A12G010710	-0.1574	0.0014368	0.83795	-//-
Ghir_A12G010870	-0.18447	1.0037	0.10532	gnl|BL_ORD_ID|427185 sp|O22150|SAU36_ARATH Auxin-responsive protein SAUR36 OS=Arabidopsis thaliana OX=3702 GN=SAUR36 PE=2 SV=1//4.09019e-46
Ghir_A12G011130	0.14472	0.70478	0.23041	gnl|BL_ORD_ID|427418 sp|Q84WS0|SBT11_ARATH Subtilisin-like protease SBT1.1 OS=Arabidopsis thaliana OX=3702 GN=SBTI1.1 PE=1 SV=1//1.41392e-14
Ghir_A12G011250	-0.099611	1.6819	0.64307	gnl|BL_ORD_ID|289155 sp|Q9LEX0|P2A13_ARATH F-box protein PP2-A13 OS=Arabidopsis thaliana OX=3702 GN=PP2A13 PE=1 SV=1//1.21719e-135
Ghir_A12G011280	0.38796	0.11975	0.58642	gnl|BL_ORD_ID|41117 sp|Q58FX0|BAP2_ARATH BON1-associated protein 2 OS=Arabidopsis thaliana OX=3702 GN=BAP2 PE=1 SV=1//1.01448e-35
Ghir_A12G011290	-0.070521	-0.53776	1.0309	gnl|BL_ORD_ID|41117 sp|Q58FX0|BAP2_ARATH BON1-associated protein 2 OS=Arabidopsis thaliana OX=3702 GN=BAP2 PE=1 SV=1//7.53691e-36
Ghir_A12G011650	0.13275	-0.11964	0.35002	gnl|BL_ORD_ID|531861 sp|Q9FLW0|Y5241_ARATH Probable receptor-like protein kinase At5g24010 OS=Arabidopsis thaliana OX=3702 GN=At5g24010 PE=1 SV=1//4.65171e-60
Ghir_A12G011670	0.70248	0.28837	0.84879	gnl|BL_ORD_ID|348538 sp|Q9SUS5|RHA1B_ARATH E3 ubiquitin-protein ligase RHA1B OS=Arabidopsis thaliana OX=3702 GN=RHA1B PE=2 SV=1//3.54358e-29
Ghir_A12G012060	0.08524	0.51746	0.78468	gnl|BL_ORD_ID|30834 sp|P0CH01|AT21A_ARATH Putative RING-H2 finger protein ATL21A OS=Arabidopsis thaliana OX=3702 GN=ATL21A PE=3 SV=1//1.51238e-89
Ghir_A12G012340	0.19612	0.5074	-0.7944	gnl|BL_ORD_ID|427184 sp|Q9ZUZ3|SAU32_ARATH Auxin-responsive protein SAUR32 OS=Arabidopsis thaliana OX=3702 GN=SAUR32 PE=2 SV=1//5.72106e-38
Ghir_A12G012650	0.82836	-0.15982	-1.5383	gnl|BL_ORD_ID|216951 sp|Q6R0H1|LHY_ARATH Protein LHY OS=Arabidopsis thaliana OX=3702 GN=LHY PE=1 SV=2//2.25394e-116
Ghir_A12G012900	0.33984	0.23581	0.9149	gnl|BL_ORD_ID|510439 sp|Q9ZSI7|WRK47_ARATH Probable WRKY transcription factor 47 OS=Arabidopsis thaliana OX=3702 GN=WRKY47 PE=1 SV=2//4.52955e-66
Ghir_A12G013290	1.3128	1.3339	-0.34642	gnl|BL_ORD_ID|446692 sp|Q93XK2|STSYN_PEA Stachyose synthase OS=Pisum sativum OX=3888 GN=STS1 PE=1 SV=1//0
Ghir_A12G013330	-0.06824	0.28837	0.64242	-//-
Ghir_A12G013410	0.84079	0.44935	0.26796	gnl|BL_ORD_ID|59972 sp|Q8VZF3|CGEP_ARATH Probable glutamyl endopeptidase, chloroplastic OS=Arabidopsis thaliana OX=3702 GN=GEP PE=2 SV=2//1.52153e-09
Ghir_A12G013420	1.5807	0.60333	0.96697	gnl|BL_ORD_ID|76018 sp|Q9LZP9|CP122_ARATH Calvin cycle protein CP12-2, chloroplastic OS=Arabidopsis thaliana OX=3702 GN=CP12-2 PE=1 SV=1//4.59247e-39
Ghir_A12G013440	3.5598	0.90834	2.6028	-//-
Ghir_A12G013560	0.49044	1.3483	0.71242	gnl|BL_ORD_ID|499707 sp|Q8LGG8|USPAL_ARATH Universal stress protein A-like protein OS=Arabidopsis thaliana OX=3702 GN=At3g01520 PE=1 SV=2//3.23415e-08
Ghir_A12G013590	1.7619	0.82953	1.4432	-//-
Ghir_A12G013700	2.2485	1.8345	0.011279	-//-
Ghir_A12G014040	1.2567	0.18393	-0.34623	-//-
Ghir_A12G014150	0.54422	0.59649	0.74012	gnl|BL_ORD_ID|3864 sp|Q9LZJ5|AB14C_ARATH ABC transporter C family member 14 OS=Arabidopsis thaliana OX=3702 GN=ABCC14 PE=1 SV=1//0
Ghir_A12G014330	-0.29744	-0.86632	0.87852	gnl|BL_ORD_ID|466694 sp|Q9FMX2|TCP7_ARATH Transcription factor TCP7 OS=Arabidopsis thaliana OX=3702 GN=TCP7 PE=1 SV=1//3.04762e-57
Ghir_A12G014420	-0.3897	0.65659	0.49589	gnl|BL_ORD_ID|426131 sp|Q9JLC8|SACS_MOUSE Sacsin OS=Mus musculus OX=10090 GN=Sacs PE=1 SV=2//5.41991e-10
Ghir_A12G014650	-0.079211	-1.4591	2.028	gnl|BL_ORD_ID|294332 sp|Q9LSQ6|PBP1_ARATH Calcium-binding protein PBP1 OS=Arabidopsis thaliana OX=3702 GN=PBP1 PE=1 SV=1//7.71876e-32
Ghir_A12G014760	-0.96151	-0.76377	2.2547	gnl|BL_ORD_ID|1012 sp|Q9ZWB4|3AT1_ARATH Coumaroyl-CoA:anthocyanidin 3-O-glucoside-6&apos;&apos;-O-coumaroyltransferase 1 OS=Arabidopsis thaliana OX=3702 GN=3AT1 PE=1 SV=1//2.33249e-104
Ghir_A12G014870	1.2657	2.2468	-0.44315	gnl|BL_ORD_ID|117296 sp|Q54YW1|ELMOA_DICDI ELMO domain-containing protein A OS=Dictyostelium discoideum OX=44689 GN=elmoA PE=1 SV=1//8.21536e-26
Ghir_A12G014930	-0.042441	1.703	-0.41107	gnl|BL_ORD_ID|124329 sp|Q9M0I2|EXPB3_ARATH Expansin-B3 OS=Arabidopsis thaliana OX=3702 GN=EXPB3 PE=2 SV=2//2.32871e-28
Ghir_A12G014950	0.10413	1.0689	1.1811	-//-
Ghir_A12G015110	-0.22829	0.68074	0.42693	gnl|BL_ORD_ID|7190 sp|P0CZ23|ACOX3_ARATH Acyl-coenzyme A oxidase 3, peroxisomal OS=Arabidopsis thaliana OX=3702 GN=ACX3 PE=1 SV=1//0
Ghir_A12G015130	0.42241	0.89905	0.18213	gnl|BL_ORD_ID|278983 sp|Q52K88|NUD13_ARATH Nudix hydrolase 13, mitochondrial OS=Arabidopsis thaliana OX=3702 GN=NUDT13 PE=1 SV=1//6.50927e-65
Ghir_A12G015190	-0.058399	-0.10466	0.47386	-//-
Ghir_A12G015300	-0.2444	0.86474	1.5079	-//-
Ghir_A12G015680	0.60417	-0.15052	0.86384	gnl|BL_ORD_ID|236981 sp|Q02527|MGAT3_RAT Beta-1,4-mannosyl-glycoprotein 4-beta-N-acetylglucosaminyltransferase OS=Rattus norvegicus OX=10116 GN=Mgat3 PE=1 SV=2//4.12868e-17
Ghir_A12G015720	-0.095447	-0.041603	0.73404	gnl|BL_ORD_ID|48642 sp|Q9LIP4|C71BX_ARATH Cytochrome P450 71B36 OS=Arabidopsis thaliana OX=3702 GN=CYP71B36 PE=3 SV=1//2.75126e-172
Ghir_A12G016440	0.44632	-0.061546	1.1107	gnl|BL_ORD_ID|92727 sp|Q9ZPS3|DCE4_ARATH Glutamate decarboxylase 4 OS=Arabidopsis thaliana OX=3702 GN=GAD4 PE=1 SV=1//0
Ghir_A12G016860	2.2921	2.4005	0.37026	gnl|BL_ORD_ID|210676 sp|Q6NQI8|LAG13_ARATH LAG1 longevity assurance homolog 3 OS=Arabidopsis thaliana OX=3702 GN=At1g13580 PE=2 SV=2//1.16016e-124
Ghir_A12G017180	0.010708	-0.37421	0.31954	gnl|BL_ORD_ID|312120 sp|Q9LMX4|PPA1_ARATH Probable inactive purple acid phosphatase 1 OS=Arabidopsis thaliana OX=3702 GN=PAP1 PE=2 SV=1//0
Ghir_A12G017470	-0.30163	1.3996	0.51663	gnl|BL_ORD_ID|260395 sp|O49255|NAC29_ARATH NAC transcription factor 29 OS=Arabidopsis thaliana OX=3702 GN=NAC029 PE=2 SV=1//1.69552e-109
Ghir_A12G017540	-0.021123	-0.25973	0.73727	gnl|BL_ORD_ID|390261 sp|P42815|RNS3_ARATH Ribonuclease 3 OS=Arabidopsis thaliana OX=3702 GN=RNS3 PE=2 SV=1//2.57412e-106
Ghir_A12G017800	0.1487	-0.099152	0.41215	gnl|BL_ORD_ID|111952 sp|Q9LUA2|EF119_ARATH Ethylene-responsive transcription factor ERF119 OS=Arabidopsis thaliana OX=3702 GN=ERF119 PE=2 SV=1//2.74843e-34
Ghir_A12G017860	-0.11245	-0.18154	0.71635	gnl|BL_ORD_ID|108073 sp|F4I8W1|DUF2_ARATH DUF724 domain-containing protein 2 OS=Arabidopsis thaliana OX=3702 GN=DUF2 PE=2 SV=1//1.04698e-06
Ghir_A12G018000	0.53897	0.43108	0.68436	-//-
Ghir_A12G018020	-0.22323	-0.33516	0.88989	gnl|BL_ORD_ID|17668 sp|Q75KD7|AOC_ORYSJ Allene oxide cyclase, chloroplastic OS=Oryza sativa subsp. japonica OX=39947 GN=AOC PE=1 SV=1//7.85792e-83
Ghir_A12G018050	0.38229	0.35199	1.2526	gnl|BL_ORD_ID|338939 sp|Q9ZWM9|RAV1_ARATH AP2/ERF and B3 domain-containing transcription factor RAV1 OS=Arabidopsis thaliana OX=3702 GN=RAV1 PE=1 SV=1//4.90541e-143
Ghir_A12G018260	0.54945	-0.072697	-0.16884	gnl|BL_ORD_ID|50755 sp|Q8GVE8|CAPP4_ARATH Phosphoenolpyruvate carboxylase 4 OS=Arabidopsis thaliana OX=3702 GN=PPC4 PE=2 SV=1//0
Ghir_A12G018320	0.092623	-0.50488	0.41885	gnl|BL_ORD_ID|13462 sp|Q9SX33|ALA9_ARATH Putative phospholipid-transporting ATPase 9 OS=Arabidopsis thaliana OX=3702 GN=ALA9 PE=3 SV=1//0
Ghir_A12G018490	0.50677	2.0723	0.19033	gnl|BL_ORD_ID|326069 sp|Q9LV10|PTR53_ARATH Protein NRT1/ PTR FAMILY 2.11 OS=Arabidopsis thaliana OX=3702 GN=NPF2.11 PE=1 SV=1//0
Ghir_A12G018880	1.1405	0.91302	0.19622	gnl|BL_ORD_ID|57714 sp|Q8LFV3|CDF3_ARATH Cyclic dof factor 3 OS=Arabidopsis thaliana OX=3702 GN=CDF3 PE=1 SV=2//1.32112e-115
Ghir_A12G019160	-0.019234	-0.40238	1.0254	gnl|BL_ORD_ID|438375 sp|Q9S7P9|SNP33_ARATH SNAP25 homologous protein SNAP33 OS=Arabidopsis thaliana OX=3702 GN=SNAP33 PE=1 SV=1//1.0255e-109
Ghir_A12G019500	0.73445	1.3964	0.58599	gnl|BL_ORD_ID|29380 sp|P50287|ASPGA_ARATH Isoaspartyl peptidase/L-asparaginase 1 OS=Arabidopsis thaliana OX=3702 GN=At5g08100 PE=1 SV=2//7.7984e-154
Ghir_A12G019780	0.33836	1.1543	0.90604	gnl|BL_ORD_ID|439527 sp|Q9C9D0|SOT16_ARATH Cytosolic sulfotransferase 16 OS=Arabidopsis thaliana OX=3702 GN=SOT16 PE=1 SV=1//5.42035e-100
Ghir_A12G019800	-0.15821	1.9354	1.2295	gnl|BL_ORD_ID|347956 sp|Q94A08|RFS2_ARATH Probable galactinol--sucrose galactosyltransferase 2 OS=Arabidopsis thaliana OX=3702 GN=RFS2 PE=2 SV=2//0
Ghir_A12G019880	-1.0133	0.68106	1.7482	gnl|BL_ORD_ID|47066 sp|Q94BN0|BT2_ARATH BTB/POZ and TAZ domain-containing protein 2 OS=Arabidopsis thaliana OX=3702 GN=BT2 PE=1 SV=1//3.3664e-135
Ghir_A12G019970	-0.1097	0.1856	0.54403	gnl|BL_ORD_ID|58017 sp|Q7XUF4|CDKG2_ORYSJ Cyclin-dependent kinase G-2 OS=Oryza sativa subsp. japonica OX=39947 GN=CDKG-2 PE=2 SV=2//1.13181e-176
Ghir_A12G020420	-0.59699	1.0138	0.86634	gnl|BL_ORD_ID|449322 sp|Q9LUE3|SWT10_ARATH Bidirectional sugar transporter SWEET10 OS=Arabidopsis thaliana OX=3702 GN=SWEET10 PE=1 SV=1//2.90028e-89
Ghir_A12G020430	1.5971	-0.77008	2.7739	gnl|BL_ORD_ID|449326 sp|O82587|SWT12_ARATH Bidirectional sugar transporter SWEET12 OS=Arabidopsis thaliana OX=3702 GN=SWEET12 PE=1 SV=1//6.85116e-84
Ghir_A12G020560	-0.071997	-0.22678	0.51679	gnl|BL_ORD_ID|18965 sp|Q9FH50|APO3_ARATH APO protein 3, mitochondrial OS=Arabidopsis thaliana OX=3702 GN=APO3 PE=2 SV=1//0
Ghir_A12G020870	1.0849	0.023693	1.6025	gnl|BL_ORD_ID|111940 sp|Q8VY90|EF105_ARATH Ethylene-responsive transcription factor ERF105 OS=Arabidopsis thaliana OX=3702 GN=ERF105 PE=2 SV=1//2.10974e-51
Ghir_A12G020900	0.27951	-0.89072	1.2533	gnl|BL_ORD_ID|129036 sp|Q9FLS0|FB253_ARATH F-box protein At5g07610 OS=Arabidopsis thaliana OX=3702 GN=At5g07610 PE=2 SV=1//3.61888e-60
Ghir_A12G020910	-0.48164	-0.15862	0.99665	gnl|BL_ORD_ID|129036 sp|Q9FLS0|FB253_ARATH F-box protein At5g07610 OS=Arabidopsis thaliana OX=3702 GN=At5g07610 PE=2 SV=1//3.39238e-51
Ghir_A12G021240	-0.14168	-0.25696	0.42968	gnl|BL_ORD_ID|111905 sp|Q9XF23|EDS1L_ARATH Protein EDS1L OS=Arabidopsis thaliana OX=3702 GN=EDS1 PE=1 SV=1//5.39483e-148
Ghir_A12G021610	-0.41893	-0.51326	0.73005	gnl|BL_ORD_ID|337235 sp|Q38834|R13L4_ARATH Disease resistance RPP13-like protein 4 OS=Arabidopsis thaliana OX=3702 GN=RPP13L4 PE=1 SV=2//2.72778e-11
Ghir_A12G021620	0.11819	-0.075068	0.70501	-//-
Ghir_A12G022080	-0.069023	-0.61503	0.72905	-//-
Ghir_A12G022170	-0.10952	-0.50857	1.3461	-//-
Ghir_A12G022700	-0.053515	0.49588	0.33434	gnl|BL_ORD_ID|43295 sp|Q9LD45|BI1_ARATH Bax inhibitor 1 OS=Arabidopsis thaliana OX=3702 GN=BI-1 PE=1 SV=1//4.00532e-107
Ghir_A12G022720	0.48081	0.23411	0.75419	gnl|BL_ORD_ID|306175 sp|O23522|PLA14_ARATH Phospholipase A1-Ibeta2, chloroplastic OS=Arabidopsis thaliana OX=3702 GN=At4g16820 PE=1 SV=2//0
Ghir_A12G022760	-0.057987	-0.13318	1.009	gnl|BL_ORD_ID|111935 sp|O80337|EF100_ARATH Ethylene-responsive transcription factor 1A OS=Arabidopsis thaliana OX=3702 GN=ERF1A PE=1 SV=2//5.17471e-67
Ghir_A12G022770	-0.16515	-0.20056	0.34445	gnl|BL_ORD_ID|111937 sp|O80341|EF102_ARATH Ethylene-responsive transcription factor 5 OS=Arabidopsis thaliana OX=3702 GN=ERF5 PE=2 SV=1//9.51552e-56
Ghir_A12G022820	0.27423	0.13509	0.53927	gnl|BL_ORD_ID|167018 sp|Q05466|HAT4_ARATH Homeobox-leucine zipper protein HAT4 OS=Arabidopsis thaliana OX=3702 GN=HAT4 PE=1 SV=1//4.24334e-86
Ghir_A12G022900	0.1402	0.13793	0.37871	gnl|BL_ORD_ID|314052 sp|B9DFV2|PQT3L_ARATH E3 ubiquitin ligase PQT3-like OS=Arabidopsis thaliana OX=3702 GN=At5g47430 PE=1 SV=1//0
Ghir_A12G022980	0.15145	0.057882	0.62025	gnl|BL_ORD_ID|666 sp|O23507|1MMP_ARATH Metalloendoproteinase 1-MMP OS=Arabidopsis thaliana OX=3702 GN=1MMP PE=1 SV=1//5.60621e-116
Ghir_A12G023020	-0.21097	2.1422	-0.23627	gnl|BL_ORD_ID|308540 sp|Q8LPF3|PME68_ARATH Probable pectinesterase 68 OS=Arabidopsis thaliana OX=3702 GN=PME68 PE=2 SV=1//0
Ghir_A12G023450	0.094026	0.3017	1.0111	-//-
Ghir_A12G023550	0.41817	0.48823	0.78141	gnl|BL_ORD_ID|12358 sp|O49662|AHL24_ARATH AT-hook motif nuclear-localized protein 24 OS=Arabidopsis thaliana OX=3702 GN=AHL24 PE=2 SV=1//3.60602e-65
Ghir_A12G023760	0.66214	0.37405	-0.055707	gnl|BL_ORD_ID|466696 sp|O64647|TCP9_ARATH Transcription factor TCP9 OS=Arabidopsis thaliana OX=3702 GN=TCP9 PE=1 SV=1//3.44049e-54
Ghir_A12G023820	1.1659	-1.2142	1.4204	gnl|BL_ORD_ID|106408 sp|P93835|DRE1B_ARATH Dehydration-responsive element-binding protein 1B OS=Arabidopsis thaliana OX=3702 GN=DREB1B PE=1 SV=2//5.98482e-54
Ghir_A12G023930	-0.060724	0.77654	1.1259	gnl|BL_ORD_ID|80270 sp|Q3EA54|CSPLL_ARATH CASP-like protein 4A4 OS=Arabidopsis thaliana OX=3702 GN=At4g11655 PE=2 SV=1//4.71844e-31
Ghir_A12G024290	-0.33515	-0.79296	0.75473	gnl|BL_ORD_ID|531707 sp|Q9FN67|Y5133_ARATH BTB/POZ domain-containing protein At5g41330 OS=Arabidopsis thaliana OX=3702 GN=At5g41330 PE=2 SV=1//3.32338e-175
Ghir_A12G024310	0.044251	0.69827	0.42967	gnl|BL_ORD_ID|491829 sp|P42749|UBC5_ARATH Ubiquitin-conjugating enzyme E2 5 OS=Arabidopsis thaliana OX=3702 GN=UBC5 PE=2 SV=2//3.0051e-75
Ghir_A12G024560	0.27218	0.4328	0.93034	gnl|BL_ORD_ID|518308 sp|Q6DST1|Y1465_ARATH Late embryogenesis abundant protein At1g64065 OS=Arabidopsis thaliana OX=3702 GN=At1g64065 PE=2 SV=1//3.58653e-30
Ghir_A12G024820	0.15225	-1.0911	1.0407	gnl|BL_ORD_ID|510446 sp|Q9SUP6|WRK53_ARATH Probable WRKY transcription factor 53 OS=Arabidopsis thaliana OX=3702 GN=WRKY53 PE=1 SV=1//5.81308e-64
Ghir_A12G025080	-0.047696	-0.56758	0.45795	gnl|BL_ORD_ID|40386 sp|P37707|B2_DAUCA B2 protein OS=Daucus carota OX=4039 PE=2 SV=1//3.10503e-96
Ghir_A12G025270	0.76982	0.18547	1.0202	-//-
Ghir_A12G025410	9.9034	8.5672	8.3246	-//-
Ghir_A12G025730	0.1132	0.49776	-0.042264	gnl|BL_ORD_ID|30743 sp|Q9SCK0|AT13A_ARATH Autophagy-related protein 13a OS=Arabidopsis thaliana OX=3702 GN=ATG13A PE=1 SV=1//4.98927e-136
Ghir_A12G025760	-0.3212	-0.35069	0.69375	-//-
Ghir_A12G025970	0.77141	0.96376	-0.84483	-//-
Ghir_A12G026350	0.049875	0.59901	-0.25738	gnl|BL_ORD_ID|293076 sp|Q9LV04|PAP14_ARATH Probable plastid-lipid-associated protein 14, chloroplastic OS=Arabidopsis thaliana OX=3702 GN=PAP14 PE=1 SV=1//0
Ghir_A12G026510	0.19368	-0.22216	0.33856	gnl|BL_ORD_ID|491783 sp|Q94F47|UBC28_ARATH Ubiquitin-conjugating enzyme E2 28 OS=Arabidopsis thaliana OX=3702 GN=UBC28 PE=1 SV=1//2.86479e-96
Ghir_A12G026550	0.63959	0.20687	-0.45378	gnl|BL_ORD_ID|3843 sp|Q9LYS2|AB10C_ARATH ABC transporter C family member 10 OS=Arabidopsis thaliana OX=3702 GN=ABCC10 PE=2 SV=2//0
Ghir_A12G026590	1.1956	0.97913	0.23322	gnl|BL_ORD_ID|62864 sp|P51614|CHIT3_VITVI Acidic endochitinase OS=Vitis vinifera OX=29760 GN=CHIT3 PE=2 SV=1//7.64129e-153
Ghir_A12G026790	-0.15507	-0.67161	0.8549	gnl|BL_ORD_ID|172643 sp|Q9LTE3|HIP12_ARATH Heavy metal-associated isoprenylated plant protein 12 OS=Arabidopsis thaliana OX=3702 GN=HIPP12 PE=3 SV=1//4.77969e-11
Ghir_A12G026800	-0.60793	-0.89181	1.4058	gnl|BL_ORD_ID|172643 sp|Q9LTE3|HIP12_ARATH Heavy metal-associated isoprenylated plant protein 12 OS=Arabidopsis thaliana OX=3702 GN=HIPP12 PE=3 SV=1//1.59677e-10
Ghir_A12G026920	1.1625	1.4632	0.78482	-//-
Ghir_A12G027040	0.22987	0.9657	-0.72031	-//-
Ghir_A12G027240	0.87209	-0.081729	0.50518	gnl|BL_ORD_ID|41308 sp|Q9FI21|BBE28_ARATH Berberine bridge enzyme-like 28 OS=Arabidopsis thaliana OX=3702 GN=At5g44440 PE=1 SV=1//7.53786e-172
Ghir_A12G027250	0.30425	0.32787	0.60172	gnl|BL_ORD_ID|41308 sp|Q9FI21|BBE28_ARATH Berberine bridge enzyme-like 28 OS=Arabidopsis thaliana OX=3702 GN=At5g44440 PE=1 SV=1//3.68272e-166
Ghir_A12G027420	1.7904	0.33082	1.0593	gnl|BL_ORD_ID|106414 sp|Q9FJ93|DRE1D_ARATH Dehydration-responsive element-binding protein 1D OS=Arabidopsis thaliana OX=3702 GN=DREB1D PE=2 SV=1//8.74797e-54
Ghir_A12G027480	-0.065988	0.74282	0.79453	gnl|BL_ORD_ID|99143 sp|Q9FJ95|DHSO_ARATH Sorbitol dehydrogenase OS=Arabidopsis thaliana OX=3702 GN=SDH PE=1 SV=1//6.90896e-151
Ghir_A12G027740	0.44859	0.95109	-0.31977	-//-
Ghir_A12G027890	0.27686	0.54114	0.40944	-//-
Ghir_A12G027910	0.80904	0.94828	0.087355	-//-
Ghir_A12G027990	-1.8981	-1.606	2.4147	gnl|BL_ORD_ID|426855 sp|Q9C9T2|SARD1_ARATH Protein SAR DEFICIENT 1 OS=Arabidopsis thaliana OX=3702 GN=SARD1 PE=1 SV=1//9.45394e-131
Ghir_A12G028010	0.41312	0.5235	0.10097	gnl|BL_ORD_ID|270856 sp|P82353|NLTP2_PRUAR Non-specific lipid-transfer protein 2 OS=Prunus armeniaca OX=36596 PE=1 SV=1//2.33895e-16
Ghir_A12G028190	0.90964	0.094134	0.73268	gnl|BL_ORD_ID|68587 sp|Q9LE22|CML27_ARATH Probable calcium-binding protein CML27 OS=Arabidopsis thaliana OX=3702 GN=CML27 PE=1 SV=1//4.68792e-48
Ghir_A12G028390	-0.13993	0.12681	0.76016	gnl|BL_ORD_ID|226481 sp|Q9FX43|M2K9_ARATH Mitogen-activated protein kinase kinase 9 OS=Arabidopsis thaliana OX=3702 GN=MKK9 PE=1 SV=1//1.02199e-130
Ghir_A12G028400	-0.59433	-2.0054	1.2372	gnl|BL_ORD_ID|326263 sp|Q5PNY6|PUB21_ARATH U-box domain-containing protein 21 OS=Arabidopsis thaliana OX=3702 GN=PUB21 PE=2 SV=1//2.00737e-99
Ghir_A12G028560	1.4863	1.3616	-0.39674	gnl|BL_ORD_ID|424846 sp|B3H5A8|RVE7_ARATH Protein REVEILLE 7 OS=Arabidopsis thaliana OX=3702 GN=RVE7 PE=2 SV=1//6.72521e-50
Ghir_A12G028640	1.6181	0.57385	1.0543	gnl|BL_ORD_ID|326258 sp|O80742|PUB19_ARATH U-box domain-containing protein 19 OS=Arabidopsis thaliana OX=3702 GN=PUB19 PE=2 SV=1//3.63207e-172
Ghir_A13G000040	-0.24381	0.77108	0.38241	gnl|BL_ORD_ID|429693 sp|Q9LZA6|SDP1_ARATH Triacylglycerol lipase SDP1 OS=Arabidopsis thaliana OX=3702 GN=SDP1 PE=1 SV=1//0
Ghir_A13G000060	0.011392	0.73986	0.18013	gnl|BL_ORD_ID|121149 sp|Q39096|ERD15_ARATH Protein EARLY RESPONSIVE TO DEHYDRATION 15 OS=Arabidopsis thaliana OX=3702 GN=ERD15 PE=1 SV=1//1.43861e-34
Ghir_A13G000210	0.67141	1.4011	0.84116	gnl|BL_ORD_ID|510636 sp|Q9FL41|WTR38_ARATH WAT1-related protein At5g07050 OS=Arabidopsis thaliana OX=3702 GN=At5g07050 PE=2 SV=1//2.42763e-174
Ghir_A13G000340	-0.36652	-0.67761	1.1539	-//-
Ghir_A13G000530	1.3408	0.097835	1.1528	-//-
Ghir_A13G000540	0.54199	0.95317	-0.79539	-//-
Ghir_A13G000840	2.0784	2.0871	1.6418	gnl|BL_ORD_ID|466430 sp|O81283|TC159_ARATH Translocase of chloroplast 159, chloroplastic OS=Arabidopsis thaliana OX=3702 GN=TOC159 PE=1 SV=1//4.16732e-154
Ghir_A13G000930	0.060946	-0.27561	0.76701	-//-
Ghir_A13G001100	0.22621	0.48926	0.017546	gnl|BL_ORD_ID|48303 sp|Q9SV09|C3H46_ARATH Zinc finger CCCH domain-containing protein 46 OS=Arabidopsis thaliana OX=3702 GN=At3g51950 PE=1 SV=1//4.36005e-139
Ghir_A13G001150	-0.12611	0.031484	0.57623	gnl|BL_ORD_ID|428093 sp|Q9LPR8|SCL3_ARATH Scarecrow-like protein 3 OS=Arabidopsis thaliana OX=3702 GN=SCL3 PE=1 SV=1//0
Ghir_A13G001540	0.16394	0.4459	1.5961	gnl|BL_ORD_ID|182911 sp|O04203|HSPR2_ARATH Nematode resistance protein-like HSPRO2 OS=Arabidopsis thaliana OX=3702 GN=HSPRO2 PE=1 SV=1//1.28657e-164
Ghir_A13G001810	1.1019	0.71098	-0.0065612	gnl|BL_ORD_ID|349073 sp|O22283|RHC2A_ARATH Probable E3 ubiquitin-protein ligase RHC2A OS=Arabidopsis thaliana OX=3702 GN=RHC2A PE=2 SV=1//9.67601e-73
Ghir_A13G001840	1.1229	0.34951	0.0020672	gnl|BL_ORD_ID|289172 sp|Q9LNW3|P2C03_ARATH Protein phosphatase 2C 3 OS=Arabidopsis thaliana OX=3702 GN=AIP1 PE=1 SV=1//8.0903e-126
Ghir_A13G001850	0.27455	0.97299	-0.90949	gnl|BL_ORD_ID|124308 sp|O48818|EXPA4_ARATH Expansin-A4 OS=Arabidopsis thaliana OX=3702 GN=EXPA4 PE=1 SV=1//1.4976e-158
Ghir_A13G002200	0.31082	2.5594	0.80847	-//-
Ghir_A13G002310	0.80579	0.17012	0.22338	-//-
Ghir_A13G002490	-0.16522	0.0033414	0.30787	gnl|BL_ORD_ID|250570 sp|Q9FKC8|MT799_ARATH Probable S-adenosylmethionine-dependent methyltransferase At5g37990 OS=Arabidopsis thaliana OX=3702 GN=At5g37990 PE=3 SV=2//3.63633e-85
Ghir_A13G002560	0.86803	-0.77274	1.5117	gnl|BL_ORD_ID|326263 sp|Q5PNY6|PUB21_ARATH U-box domain-containing protein 21 OS=Arabidopsis thaliana OX=3702 GN=PUB21 PE=2 SV=1//3.33236e-103
Ghir_A13G002670	-0.0031041	-0.064253	0.34257	gnl|BL_ORD_ID|283788 sp|Q94B71|OBE3_ARATH Protein OBERON 3 OS=Arabidopsis thaliana OX=3702 GN=OBE3 PE=1 SV=1//0
Ghir_A13G003000	0.13557	0.058887	0.59318	gnl|BL_ORD_ID|64155 sp|Q84MD2|CIF1_ARATH Protein CASPARIAN STRIP INTEGRITY FACTOR 1 OS=Arabidopsis thaliana OX=3702 GN=CIF1 PE=1 SV=1//1.0729e-12
Ghir_A13G003520	1.2698	0.67786	2.2485	-//-
Ghir_A13G003590	1.191	0.4188	0.34069	-//-
Ghir_A13G003810	1.2289	0.094973	1.0994	gnl|BL_ORD_ID|111943 sp|Q9SZ06|EF109_ARATH Ethylene-responsive transcription factor ERF109 OS=Arabidopsis thaliana OX=3702 GN=ERF109 PE=1 SV=1//2.04325e-32
Ghir_A13G003860	0.14713	0.13441	0.59449	-//-
Ghir_A13G003920	0.87137	0.58583	0.60675	gnl|BL_ORD_ID|326268 sp|Q9FXA4|PUB26_ARATH U-box domain-containing protein 26 OS=Arabidopsis thaliana OX=3702 GN=PUB26 PE=2 SV=1//0
Ghir_A13G004220	0.20269	-0.26883	0.47704	gnl|BL_ORD_ID|46993 sp|C0HJG8|BSP_BOSSE Basic secretory protease (Fragments) OS=Boswellia serrata OX=613112 PE=1 SV=1//3.71237e-10
Ghir_A13G004280	0.9501	0.51137	-0.88549	gnl|BL_ORD_ID|149276 sp|O82333|GH31_ARATH Probable indole-3-acetic acid-amido synthetase GH3.1 OS=Arabidopsis thaliana OX=3702 GN=GH3.1 PE=2 SV=1//0
Ghir_A13G004330	-0.0048365	-0.26045	1.4553	gnl|BL_ORD_ID|349666 sp|Q852U6|RHY1A_ARATH Probable E3 ubiquitin-protein ligase RHY1A OS=Arabidopsis thaliana OX=3702 GN=RHY1A PE=2 SV=1//6.42842e-21
Ghir_A13G004420	0.71118	0.36043	0.92997	gnl|BL_ORD_ID|554553 sp|Q96289|ZAT10_ARATH Zinc finger protein ZAT10 OS=Arabidopsis thaliana OX=3702 GN=ZAT10 PE=2 SV=1//2.89754e-45
Ghir_A13G004500	0.25277	0.36442	1.0564	-//-
Ghir_A13G004510	-0.16393	-0.51499	0.92907	gnl|BL_ORD_ID|503183 sp|Q84P97|VDAC5_ORYSJ Mitochondrial outer membrane protein porin 5 OS=Oryza sativa subsp. japonica OX=39947 GN=VDAC5 PE=2 SV=1//4.54084e-71
Ghir_A13G004850	0.2547	1.1022	0.7207	gnl|BL_ORD_ID|223357 sp|Q9LXA5|LRK91_ARATH L-type lectin-domain containing receptor kinase IX.1 OS=Arabidopsis thaliana OX=3702 GN=LECRK91 PE=1 SV=1//7.14337e-166
Ghir_A13G005540	0.41446	0.69658	0.070913	gnl|BL_ORD_ID|146276 sp|Q8VZQ6|GCL2_ARATH LanC-like protein GCL2 OS=Arabidopsis thaliana OX=3702 GN=GCL2 PE=2 SV=1//0
Ghir_A13G005560	-0.53026	0.31747	0.61253	gnl|BL_ORD_ID|185532 sp|P34913|HYES_HUMAN Bifunctional epoxide hydrolase 2 OS=Homo sapiens OX=9606 GN=EPHX2 PE=1 SV=2//8.37121e-34
Ghir_A13G005720	1.0804	0.98641	2.0455	gnl|BL_ORD_ID|259118 sp|Q6K1S6|MYB30_ORYSJ Transcription factor MYB30 OS=Oryza sativa subsp. japonica OX=39947 GN=MYB30 PE=1 SV=1//2.6769e-50
Ghir_A13G005750	-0.26079	-1.1135	2.0057	gnl|BL_ORD_ID|52143 sp|O81831|CARP1_ARATH Calcium-binding protein KRP1 OS=Arabidopsis thaliana OX=3702 GN=KRP1 PE=2 SV=1//8.46966e-33
Ghir_A13G006880	0.12539	-0.15511	0.93812	gnl|BL_ORD_ID|124196 sp|Q9FE06|EXOL2_ARATH Protein EXORDIUM-like 2 OS=Arabidopsis thaliana OX=3702 GN=EXL2 PE=2 SV=1//1.7071e-138
Ghir_A13G007690	1.121	1.5047	0.57065	gnl|BL_ORD_ID|350255 sp|P02879|RICI_RICCO Ricin OS=Ricinus communis OX=3988 PE=1 SV=1//2.65348e-101
Ghir_A13G008600	0.41472	-0.045336	0.023196	gnl|BL_ORD_ID|272645 sp|Q9SRQ6|NPC3_ARATH Non-specific phospholipase C3 OS=Arabidopsis thaliana OX=3702 GN=NPC3 PE=2 SV=1//0
Ghir_A13G008870	0.051579	-0.35724	0.74087	gnl|BL_ORD_ID|427181 sp|Q9FJF6|SAU23_ARATH Auxin-responsive protein SAUR23 OS=Arabidopsis thaliana OX=3702 GN=SAUR23 PE=2 SV=1//3.87387e-27
Ghir_A13G008890	-0.76243	-2.5912	2.7686	gnl|BL_ORD_ID|427182 sp|Q9FK62|SAU24_ARATH Auxin-responsive protein SAUR24 OS=Arabidopsis thaliana OX=3702 GN=SAUR24 PE=2 SV=1//1.23636e-29
Ghir_A13G009100	0.56271	0.31256	0.36649	gnl|BL_ORD_ID|65460 sp|O04209|CLC2_ARATH Clathrin light chain 2 OS=Arabidopsis thaliana OX=3702 GN=CLC2 PE=1 SV=1//7.5822e-51
Ghir_A13G009830	0.83453	0.81005	0.80129	gnl|BL_ORD_ID|48742 sp|H2DH17|C7A22_PANGI Cytochrome P450 CYP749A22 OS=Panax ginseng OX=4054 PE=2 SV=1//7.9061e-170
Ghir_A13G010170	-0.27157	-0.48491	0.91155	-//-
Ghir_A13G010640	0.33488	0.80896	0.83386	gnl|BL_ORD_ID|479868 sp|O64654|TRL11_ARATH Thioredoxin-like 1-1, chloroplastic OS=Arabidopsis thaliana OX=3702 GN=At1g08570 PE=2 SV=1//9.4067e-109
Ghir_A13G010810	0.18582	0.70836	0.11643	gnl|BL_ORD_ID|5819 sp|Q84MB3|ACCH1_ARATH 1-aminocyclopropane-1-carboxylate oxidase homolog 1 OS=Arabidopsis thaliana OX=3702 GN=At1g06620 PE=2 SV=1//1.65074e-123
Ghir_A13G011020	0.51718	-0.16629	0.83383	gnl|BL_ORD_ID|446333 sp|F4K5T4|STKLU_ARATH Probable transcription factor At5g28040 OS=Arabidopsis thaliana OX=3702 GN=At5g28040 PE=1 SV=1//8.49292e-55
Ghir_A13G011140	1.3054	1.5674	-0.65071	-//-
Ghir_A13G011340	-0.63656	0.00095413	2.0184	gnl|BL_ORD_ID|220318 sp|Q43191|LOX15_SOLTU Probable linoleate 9S-lipoxygenase 5 OS=Solanum tuberosum OX=4113 GN=LOX1.5 PE=2 SV=1//0
Ghir_A13G011480	0.28901	0.53135	0.043409	gnl|BL_ORD_ID|465523 sp|Q6IV77|TAZ_MACMU Tafazzin OS=Macaca mulatta OX=9544 GN=TAZ PE=2 SV=1//4.15722e-44
Ghir_A13G011590	0.61087	0.88347	0.27406	gnl|BL_ORD_ID|207575 sp|F4IL57|KN14I_ARATH Kinesin-like protein KIN-14I OS=Arabidopsis thaliana OX=3702 GN=KIN14I PE=2 SV=1//0
Ghir_A13G011840	-0.21956	-0.20253	0.42731	gnl|BL_ORD_ID|43230 sp|O80482|BH149_ARATH Transcription factor bHLH149 OS=Arabidopsis thaliana OX=3702 GN=BHLH149 PE=1 SV=1//8.85383e-34
Ghir_A13G011890	1.667	1.4977	0.82733	gnl|BL_ORD_ID|157285 sp|Q9FXB2|GOLS2_ARATH Galactinol synthase 2 OS=Arabidopsis thaliana OX=3702 GN=GOLS2 PE=1 SV=1//2.42097e-174
Ghir_A13G012600	-0.43166	2.1831	0.5469	gnl|BL_ORD_ID|474890 sp|Q91XE8|TM205_MOUSE Transmembrane protein 205 OS=Mus musculus OX=10090 GN=Tmem205 PE=1 SV=1//5.03608e-13
Ghir_A13G012760	1.0469	1.2059	0.30841	-//-
Ghir_A13G012770	0.16293	1.0223	0.11921	gnl|BL_ORD_ID|427200 sp|Q9LTV3|SAU72_ARATH Auxin-responsive protein SAUR72 OS=Arabidopsis thaliana OX=3702 GN=SAUR72 PE=2 SV=1//6.66174e-51
Ghir_A13G012960	0.42541	-1.4173	1.445	gnl|BL_ORD_ID|259134 sp|Q7XBH4|MYB4_ORYSJ Transcription factor MYB4 OS=Oryza sativa subsp. japonica OX=39947 GN=MYB4 PE=2 SV=2//6.74853e-45
Ghir_A13G012980	4.5852	3.1488	1.8644	gnl|BL_ORD_ID|259134 sp|Q7XBH4|MYB4_ORYSJ Transcription factor MYB4 OS=Oryza sativa subsp. japonica OX=39947 GN=MYB4 PE=2 SV=2//2.40459e-47
Ghir_A13G013040	0.24612	0.3755	1.0016	-//-
Ghir_A13G013160	1.0882	1.341	-0.63283	gnl|BL_ORD_ID|252758 sp|Q0WU02|MTP10_ARATH Metal tolerance protein 10 OS=Arabidopsis thaliana OX=3702 GN=MTP10 PE=2 SV=1//6.33093e-167
Ghir_A13G013180	-0.23198	-0.18157	1.5708	gnl|BL_ORD_ID|284784 sp|Q9SA38|OCT3_ARATH Organic cation/carnitine transporter 3 OS=Arabidopsis thaliana OX=3702 GN=OCT3 PE=2 SV=1//0
Ghir_A13G013410	-0.070372	-0.5939	0.39155	gnl|BL_ORD_ID|219047 sp|Q9FKT1|LLG1_ARATH GPI-anchored protein LLG1 OS=Arabidopsis thaliana OX=3702 GN=LLG1 PE=1 SV=1//1.40616e-46
Ghir_A13G013590	0.63042	-0.37018	0.29344	gnl|BL_ORD_ID|182728 sp|P36181|HSP80_SOLLC Heat shock cognate protein 80 OS=Solanum lycopersicum OX=4081 GN=HSC80 PE=2 SV=1//0
Ghir_A13G013790	1.2114	0.75206	0.5179	gnl|BL_ORD_ID|302441 sp|Q9FGF0|PGML1_ARATH Phosphoglycerate mutase-like protein 1 OS=Arabidopsis thaliana OX=3702 GN=At5g64460 PE=2 SV=1//2.57465e-44
Ghir_A13G013950	0.046977	0.78746	-0.45994	gnl|BL_ORD_ID|166240 sp|P68428|H32_WHEAT Histone H3.2 OS=Triticum aestivum OX=4565 PE=1 SV=2//2.55362e-78
Ghir_A13G014130	-0.1377	0.6081	-0.39482	gnl|BL_ORD_ID|207552 sp|F4JDI6|KN12F_ARATH Kinesin-like protein KIN-12F OS=Arabidopsis thaliana OX=3702 GN=KIN12F PE=3 SV=1//0
Ghir_A13G014780	-0.17675	-0.64254	0.68228	gnl|BL_ORD_ID|231977 sp|Q6YUU5|MDR_ORYSJ Putative multidrug resistance protein OS=Oryza sativa subsp. japonica OX=39947 GN=Os02g0190300 PE=3 SV=1//0
Ghir_A13G014790	0.40677	0.0015197	0.8699	-//-
Ghir_A13G014890	-0.034104	-0.0022133	0.86745	gnl|BL_ORD_ID|64160 sp|Q69VG1|CIGR1_ORYSJ Chitin-inducible gibberellin-responsive protein 1 OS=Oryza sativa subsp. japonica OX=39947 GN=CIGR1 PE=2 SV=1//0
Ghir_A13G014970	-0.20089	-1.1996	1.7155	gnl|BL_ORD_ID|52143 sp|O81831|CARP1_ARATH Calcium-binding protein KRP1 OS=Arabidopsis thaliana OX=3702 GN=KRP1 PE=2 SV=1//7.699e-37
Ghir_A13G015360	0.16833	0.60901	0.29308	gnl|BL_ORD_ID|449083 sp|O61122|SVKA_DICDI Serine/threonine-protein kinase svkA OS=Dictyostelium discoideum OX=44689 GN=svkA PE=1 SV=1//4.96867e-93
Ghir_A13G015370	0.84236	0.75681	1.1201	gnl|BL_ORD_ID|121307 sp|Q9MAI5|ERF79_ARATH Ethylene-responsive transcription factor 8 OS=Arabidopsis thaliana OX=3702 GN=ERF8 PE=1 SV=1//3.09009e-23
Ghir_A13G016010	2.434	2.192	-0.8349	gnl|BL_ORD_ID|264600 sp|Q9M6E8|NCED1_PHAVU 9-cis-epoxycarotenoid dioxygenase NCED1, chloroplastic OS=Phaseolus vulgaris OX=3885 GN=NCED1 PE=2 SV=1//0
Ghir_A13G016160	-0.064106	0.87042	0.1246	gnl|BL_ORD_ID|99888 sp|Q921R4|DJC14_MOUSE DnaJ homolog subfamily C member 14 OS=Mus musculus OX=10090 GN=Dnajc14 PE=2 SV=2//3.35554e-12
Ghir_A13G016190	1.2825	0.7727	-0.23922	gnl|BL_ORD_ID|443127 sp|Q39224|SRG1_ARATH Protein SRG1 OS=Arabidopsis thaliana OX=3702 GN=SRG1 PE=2 SV=1//6.29121e-88
Ghir_A13G016310	-0.24556	0.0462	0.85993	gnl|BL_ORD_ID|224771 sp|Q93VK5|LUT5_ARATH Protein LUTEIN DEFICIENT 5, chloroplastic OS=Arabidopsis thaliana OX=3702 GN=CYP97A3 PE=1 SV=1//0
Ghir_A13G016390	0.94624	1.416	-0.0052638	gnl|BL_ORD_ID|125586 sp|Q9LHN8|F6H1_ARATH Feruloyl CoA ortho-hydroxylase 1 OS=Arabidopsis thaliana OX=3702 GN=F6&apos;H1 PE=1 SV=1//2.74833e-173
Ghir_A13G016420	1.097	0.3453	0.22359	gnl|BL_ORD_ID|491366 sp|Q9ZQ96|U73C3_ARATH UDP-glycosyltransferase 73C3 OS=Arabidopsis thaliana OX=3702 GN=UGT73C3 PE=2 SV=1//0
Ghir_A13G016610	0.34319	0.84142	0.39277	gnl|BL_ORD_ID|160842 sp|Q6ZIK5|GRF4_ORYSJ Growth-regulating factor 4 OS=Oryza sativa subsp. japonica OX=39947 GN=GRF4 PE=2 SV=1//4.1846e-77
Ghir_A13G016720	-0.078613	-0.097458	0.7422	gnl|BL_ORD_ID|42084 sp|Q8GT20|BEBT_TOBAC Benzyl alcohol O-benzoyltransferase OS=Nicotiana tabacum OX=4097 GN=HSR201 PE=1 SV=1//0
Ghir_A13G016920	-0.6667	-0.23279	0.51615	gnl|BL_ORD_ID|528579 sp|Q9SD53|Y3720_ARATH UPF0481 protein At3g47200 OS=Arabidopsis thaliana OX=3702 GN=At3g47200 PE=2 SV=1//1.90735e-15
Ghir_A13G017060	0.65767	-0.11221	-0.35674	gnl|BL_ORD_ID|20378 sp|Q6DBG8|ARAD1_ARATH Probable arabinosyltransferase ARAD1 OS=Arabidopsis thaliana OX=3702 GN=ARAD1 PE=1 SV=1//1.48125e-72
Ghir_A13G017170	1.4002	0.85288	0.56754	gnl|BL_ORD_ID|421310 sp|P92557|RT07_ARATH Ribosomal protein S7, mitochondrial OS=Arabidopsis thaliana OX=3702 GN=RPS7 PE=2 SV=1//2.17793e-89
Ghir_A13G017270	0.66362	0.33732	0.561	-//-
Ghir_A13G017540	-0.18846	1.5078	0.06778	gnl|BL_ORD_ID|260418 sp|Q84TD6|NAC47_ARATH NAC transcription factor 47 OS=Arabidopsis thaliana OX=3702 GN=NAC047 PE=2 SV=1//3.24573e-97
Ghir_A13G017580	-0.22504	0.71842	-0.27071	gnl|BL_ORD_ID|449410 sp|Q42374|SY111_ARATH Syntaxin-related protein KNOLLE OS=Arabidopsis thaliana OX=3702 GN=KN PE=1 SV=1//2.0359e-135
Ghir_A13G017650	0.93961	1.3217	-0.14637	gnl|BL_ORD_ID|149717 sp|Q9FID0|GL114_ARATH Germin-like protein subfamily 1 member 14 OS=Arabidopsis thaliana OX=3702 GN=At5g39110 PE=3 SV=1//1.74113e-108
Ghir_A13G018060	1.1637	2.4093	1.071	-//-
Ghir_A13G018540	-0.36684	-0.87313	0.78001	gnl|BL_ORD_ID|32005 sp|Q8RXX9|ATL6_ARATH E3 ubiquitin-protein ligase ATL6 OS=Arabidopsis thaliana OX=3702 GN=ATL6 PE=1 SV=2//1.0686e-68
Ghir_A13G018670	0.83679	1.1876	0.59175	gnl|BL_ORD_ID|106673 sp|Q8LD26|DRMH3_ARATH Dormancy-associated protein homolog 3 OS=Arabidopsis thaliana OX=3702 GN=At1g56220 PE=1 SV=1//1.28661e-32
Ghir_A13G018920	0.096176	-0.14817	1.0707	gnl|BL_ORD_ID|510627 sp|Q8GXB4|WTR2_ARATH WAT1-related protein At1g09380 OS=Arabidopsis thaliana OX=3702 GN=At1g09380 PE=2 SV=1//5.23304e-145
Ghir_A13G018930	0.19647	-0.20835	0.87165	-//-
Ghir_A13G019070	-0.55033	0.53936	0.71692	gnl|BL_ORD_ID|305585 sp|O64566|PIRL6_ARATH Plant intracellular Ras-group-related LRR protein 6 OS=Arabidopsis thaliana OX=3702 GN=PIRL6 PE=2 SV=1//5.48295e-15
Ghir_A13G019240	1.1636	-0.28382	0.26643	gnl|BL_ORD_ID|69275 sp|Q9SJA4|CNG14_ARATH Probable cyclic nucleotide-gated ion channel 14 OS=Arabidopsis thaliana OX=3702 GN=CNGC14 PE=2 SV=2//0
Ghir_A13G019520	0.25721	0.64477	0.27293	gnl|BL_ORD_ID|509164 sp|Q94C48|WDL5_ARATH Protein WVD2-like 5 OS=Arabidopsis thaliana OX=3702 GN=WDL5 PE=1 SV=1//1.53203e-74
Ghir_A13G019690	0.41906	0.50468	0.56904	gnl|BL_ORD_ID|64518 sp|O65554|CIPK6_ARATH CBL-interacting serine/threonine-protein kinase 6 OS=Arabidopsis thaliana OX=3702 GN=CIPK6 PE=1 SV=1//0
Ghir_A13G019830	0.0063	0.26778	0.56377	gnl|BL_ORD_ID|201693 sp|P92960|KAT3_ARATH Potassium channel KAT3 OS=Arabidopsis thaliana OX=3702 GN=KAT3 PE=1 SV=1//0
Ghir_A13G020010	1.0836	2.4072	1.7297	gnl|BL_ORD_ID|193988 sp|Q43866|INV1_ARATH Beta-fructofuranosidase, insoluble isoenzyme CWINV1 OS=Arabidopsis thaliana OX=3702 GN=CWINV1 PE=1 SV=1//4.24875e-93
Ghir_A13G020580	1.3113	-0.14462	1.1241	gnl|BL_ORD_ID|14713 sp|Q94K49|ALP1_ARATH Protein ANTAGONIST OF LIKE HETEROCHROMATIN PROTEIN 1 OS=Arabidopsis thaliana OX=3702 GN=ALP1 PE=1 SV=1//2.70386e-42
Ghir_A13G020900	0.26793	0.56205	0.95731	gnl|BL_ORD_ID|289279 sp|P49597|P2C56_ARATH Protein phosphatase 2C 56 OS=Arabidopsis thaliana OX=3702 GN=ABI1 PE=1 SV=2//6.78441e-91
Ghir_A13G021240	-0.48423	-0.51214	0.37659	gnl|BL_ORD_ID|119918 sp|Q84XI3|ENT8_ARATH Equilibrative nucleotide transporter 8 OS=Arabidopsis thaliana OX=3702 GN=ETN8 PE=2 SV=1//1.42022e-54
Ghir_A13G021630	0.74303	-0.13946	0.92091	-//-
Ghir_A13G021890	-0.12359	0.72737	0.30881	gnl|BL_ORD_ID|466992 sp|F4JIF5|TCX2_ARATH Protein tesmin/TSO1-like CXC 2 OS=Arabidopsis thaliana OX=3702 GN=TCX2 PE=1 SV=1//3.66839e-57
Ghir_A13G022010	0.33886	0.70643	-0.19121	gnl|BL_ORD_ID|438071 sp|Q9SZR3|SMXL4_ARATH Protein SMAX1-LIKE 4 OS=Arabidopsis thaliana OX=3702 GN=SMXL4 PE=1 SV=1//0
Ghir_A13G022330	0.3527	0.982	-0.17059	gnl|BL_ORD_ID|148346 sp|Q9FHH5|GDU3_ARATH Protein GLUTAMINE DUMPER 3 OS=Arabidopsis thaliana OX=3702 GN=GDU3 PE=2 SV=1//9.13818e-29
Ghir_A13G022470	0.80307	2.8453	0.33443	gnl|BL_ORD_ID|125586 sp|Q9LHN8|F6H1_ARATH Feruloyl CoA ortho-hydroxylase 1 OS=Arabidopsis thaliana OX=3702 GN=F6&apos;H1 PE=1 SV=1//2.43495e-157
Ghir_A13G022960	-0.084363	0.52948	-0.34512	gnl|BL_ORD_ID|48303 sp|Q9SV09|C3H46_ARATH Zinc finger CCCH domain-containing protein 46 OS=Arabidopsis thaliana OX=3702 GN=At3g51950 PE=1 SV=1//1.04574e-111
Ghir_A13G023730	-0.01789	0.87045	0.12718	gnl|BL_ORD_ID|12967 sp|Q9M022|AIRP2_ARATH E3 ubiquitin-protein ligase AIRP2 OS=Arabidopsis thaliana OX=3702 GN=AIRP2 PE=1 SV=1//7.94835e-111
Ghir_A13G024110	-0.09906	0.61674	-0.0083592	gnl|BL_ORD_ID|166507 sp|P0CG89|H4_SOYBN Histone H4 OS=Glycine max OX=3847 PE=3 SV=1//5.98709e-47
Ghir_A13G024170	0.96894	-0.066574	0.41867	gnl|BL_ORD_ID|554555 sp|Q42410|ZAT12_ARATH Zinc finger protein ZAT12 OS=Arabidopsis thaliana OX=3702 GN=ZAT12 PE=2 SV=1//3.74067e-27
Ghir_A13G024210	0.19095	1.0939	0.53716	-//-
Ghir_A13G024290	0.32722	0.44862	0.20645	gnl|BL_ORD_ID|117069 sp|O24606|EIN3_ARATH Protein ETHYLENE INSENSITIVE 3 OS=Arabidopsis thaliana OX=3702 GN=EIN3 PE=1 SV=1//0
Ghir_A13G024390	3.1325	1.4878	-0.11666	gnl|BL_ORD_ID|31094 sp|Q8L817|ATCA7_ARATH Alpha carbonic anhydrase 7 OS=Arabidopsis thaliana OX=3702 GN=ACA7 PE=2 SV=1//4.42368e-118
Ghir_A13G024540	6.9064	6.642	7.6396	gnl|BL_ORD_ID|427189 sp|O65695|SAU50_ARATH Auxin-responsive protein SAUR50 OS=Arabidopsis thaliana OX=3702 GN=SAUR50 PE=1 SV=1//7.2586e-13
Ghir_A13G024620	0.84011	-0.33087	1.1197	gnl|BL_ORD_ID|226647 sp|Q9ZVP5|M3K18_ARATH Mitogen-activated protein kinase kinase kinase 18 OS=Arabidopsis thaliana OX=3702 GN=MAPKKK18 PE=1 SV=1//2.45617e-59
Ghir_A13G024720	0.99508	0.28586	-0.1214	gnl|BL_ORD_ID|182591 sp|P26413|HSP70_SOYBN Heat shock 70 kDa protein OS=Glycine max OX=3847 GN=HSP70 PE=3 SV=1//0
Ghir_A13G025070	-0.33353	0.86588	0.93064	gnl|BL_ORD_ID|299356 sp|O23044|PER3_ARATH Peroxidase 3 OS=Arabidopsis thaliana OX=3702 GN=PER3 PE=2 SV=1//2.97975e-152
Ghir_D01G000180	1.6928	1.4959	2.049	gnl|BL_ORD_ID|260392 sp|Q10S65|NAC22_ORYSJ NAC domain-containing protein 22 OS=Oryza sativa subsp. japonica OX=39947 GN=NAC022 PE=2 SV=1//5.48942e-79
Ghir_D01G000590	4.0618	4.8053	2.2592	-//-
Ghir_D01G000760	0.24425	0.28832	0.72739	gnl|BL_ORD_ID|86681 sp|P40781|CYPR4_CYNCA Protein CYPRO4 OS=Cynara cardunculus OX=4265 GN=CYPRO4 PE=2 SV=1//0
Ghir_D01G000830	-0.087403	-0.12022	0.51657	gnl|BL_ORD_ID|121420 sp|Q0JBH9|ERG3_ORYSJ Elicitor-responsive protein 3 OS=Oryza sativa subsp. japonica OX=39947 GN=ERG3 PE=1 SV=1//5.6423e-10
Ghir_D01G001010	-0.027939	-0.7709	1.3148	gnl|BL_ORD_ID|116187 sp|Q9LMU1|EGY3_ARATH Probable zinc metallopeptidase EGY3, chloroplastic OS=Arabidopsis thaliana OX=3702 GN=EGY3 PE=1 SV=1//0
Ghir_D01G001300	2.2352	1.7821	1.3685	gnl|BL_ORD_ID|505470 sp|Q9SRD3|VITH2_ARATH Vacuolar iron transporter homolog 2 OS=Arabidopsis thaliana OX=3702 GN=At1g76800 PE=2 SV=1//8.98104e-32
Ghir_D01G001600	0.61434	0.66307	0.82851	gnl|BL_ORD_ID|191419 sp|Q9FH37|ILR3_ARATH Transcription factor ILR3 OS=Arabidopsis thaliana OX=3702 GN=ILR3 PE=1 SV=1//7.32958e-69
Ghir_D01G001720	-0.20295	0.70347	0.050266	-//-
Ghir_D01G001750	0.63313	1.1665	0.041226	gnl|BL_ORD_ID|121290 sp|Q9SKT1|ERF53_ARATH Ethylene-responsive transcription factor ERF053 OS=Arabidopsis thaliana OX=3702 GN=ERF053 PE=1 SV=1//2.00091e-43
Ghir_D01G001760	0.32688	0.65402	-0.30396	gnl|BL_ORD_ID|385982 sp|Q6R567|RMA1_CAPAN E3 ubiquitin-protein ligase RMA1H1 OS=Capsicum annuum OX=4072 GN=RMA1H1 PE=1 SV=1//2.8025e-68
Ghir_D01G001780	-0.028354	-0.45986	0.83151	-//-
Ghir_D01G001850	-0.4935	-0.48599	0.92925	gnl|BL_ORD_ID|106648 sp|Q8RXS5|DRL40_ARATH Probable disease resistance protein At5g63020 OS=Arabidopsis thaliana OX=3702 GN=At5g63020 PE=2 SV=2//0
Ghir_D01G001960	-0.33688	-0.66005	1.2154	-//-
Ghir_D01G001980	0.11315	0.8733	0.6734	gnl|BL_ORD_ID|7190 sp|P0CZ23|ACOX3_ARATH Acyl-coenzyme A oxidase 3, peroxisomal OS=Arabidopsis thaliana OX=3702 GN=ACX3 PE=1 SV=1//3.12702e-33
Ghir_D01G002000	-0.11766	-0.9712	1.5635	gnl|BL_ORD_ID|326290 sp|Q9LM76|PUB44_ARATH U-box domain-containing protein 44 OS=Arabidopsis thaliana OX=3702 GN=PUB44 PE=1 SV=1//1.21665e-28
Ghir_D01G002090	0.033411	-1.5302	2.6568	gnl|BL_ORD_ID|148493 sp|Q9LYV6|GEML5_ARATH GEM-like protein 5 OS=Arabidopsis thaliana OX=3702 GN=At5g13200 PE=1 SV=1//4.31968e-93
Ghir_D01G002100	0.49664	0.94495	-0.066856	-//-
Ghir_D01G003210	0.39578	1.308	0.66199	gnl|BL_ORD_ID|260391 sp|Q84TE6|NAC22_ARATH NAC domain-containing protein 21/22 OS=Arabidopsis thaliana OX=3702 GN=NAC021 PE=1 SV=2//8.15492e-102
Ghir_D01G003220	-0.15563	0.75024	0.51476	-//-
Ghir_D01G003280	0.48297	0.30001	0.02871	gnl|BL_ORD_ID|515395 sp|Q9SXB8|Y1133_ARATH G-type lectin S-receptor-like serine/threonine-protein kinase At1g11330 OS=Arabidopsis thaliana OX=3702 GN=At1g11330 PE=1 SV=3//0
Ghir_D01G003480	0.86831	0.86896	-0.10842	gnl|BL_ORD_ID|125586 sp|Q9LHN8|F6H1_ARATH Feruloyl CoA ortho-hydroxylase 1 OS=Arabidopsis thaliana OX=3702 GN=F6&apos;H1 PE=1 SV=1//3.18377e-90
Ghir_D01G003610	2.3048	0.8492	0.53407	gnl|BL_ORD_ID|264600 sp|Q9M6E8|NCED1_PHAVU 9-cis-epoxycarotenoid dioxygenase NCED1, chloroplastic OS=Phaseolus vulgaris OX=3885 GN=NCED1 PE=2 SV=1//0
Ghir_D01G003780	3.5508	3.5908	1.8159	gnl|BL_ORD_ID|223321 sp|P93604|LRK10_WHEAT Rust resistance kinase Lr10 OS=Triticum aestivum OX=4565 GN=LRK10 PE=2 SV=1//4.49584e-116
Ghir_D01G003840	-1.5364	-1.7891	1.139	-//-
Ghir_D01G004090	-0.085271	0.30996	0.47832	gnl|BL_ORD_ID|443127 sp|Q39224|SRG1_ARATH Protein SRG1 OS=Arabidopsis thaliana OX=3702 GN=SRG1 PE=2 SV=1//1.81864e-128
Ghir_D01G004240	0.98253	-0.052645	0.14933	gnl|BL_ORD_ID|249414 sp|Q9SYM1|MSL6_ARATH Mechanosensitive ion channel protein 6 OS=Arabidopsis thaliana OX=3702 GN=MSL6 PE=1 SV=1//0
Ghir_D01G004470	1.9541	1.9485	0.50798	gnl|BL_ORD_ID|527851 sp|C0LGP4|Y3475_ARATH Probable LRR receptor-like serine/threonine-protein kinase At3g47570 OS=Arabidopsis thaliana OX=3702 GN=At3g47570 PE=2 SV=1//1.807e-171
Ghir_D01G004490	0.015855	0.98288	0.049392	gnl|BL_ORD_ID|223371 sp|Q9FF31|LRL21_ARATH LEAF RUST 10 DISEASE-RESISTANCE LOCUS RECEPTOR-LIKE PROTEIN KINASE-like 2.1 OS=Arabidopsis thaliana OX=3702 GN=LRK10L-2.1 PE=3 SV=1//4.76931e-154
Ghir_D01G004860	-0.4212	1.2387	0.60369	gnl|BL_ORD_ID|120287 sp|Q9ZVA5|EP1L4_ARATH EP1-like glycoprotein 4 OS=Arabidopsis thaliana OX=3702 GN=At1g78860 PE=3 SV=1//2.7319e-136
Ghir_D01G004870	-0.50581	0.70989	0.47411	gnl|BL_ORD_ID|120286 sp|Q9ZVA4|EP1L3_ARATH EP1-like glycoprotein 3 OS=Arabidopsis thaliana OX=3702 GN=At1g78850 PE=1 SV=1//3.75737e-143
Ghir_D01G005010	0.69737	0.27845	-0.2916	-//-
Ghir_D01G005090	-0.36235	1.3867	0.51922	-//-
Ghir_D01G005130	0.48557	0.13773	0.032036	gnl|BL_ORD_ID|466681 sp|Q8LPR5|TCP4_ARATH Transcription factor TCP4 OS=Arabidopsis thaliana OX=3702 GN=TCP4 PE=1 SV=1//2.10112e-95
Ghir_D01G005180	-0.036397	0.69484	0.39017	gnl|BL_ORD_ID|172277 sp|Q9ZRA2|HGD_ARATH Homogentisate 1,2-dioxygenase OS=Arabidopsis thaliana OX=3702 GN=HGO PE=2 SV=2//0
Ghir_D01G005430	0.87919	0.49217	0.91566	gnl|BL_ORD_ID|121306 sp|O80340|ERF78_ARATH Ethylene-responsive transcription factor 4 OS=Arabidopsis thaliana OX=3702 GN=ERF4 PE=1 SV=1//5.2347e-19
Ghir_D01G005790	0.19829	-0.01926	1.125	gnl|BL_ORD_ID|385984 sp|Q8GUK7|RMA3_ARATH E3 ubiquitin-protein ligase RMA3 OS=Arabidopsis thaliana OX=3702 GN=RMA3 PE=1 SV=1//6.2598e-41
Ghir_D01G005940	0.073353	0.86885	0.62465	gnl|BL_ORD_ID|487590 sp|P24805|TSJT1_TOBAC Stem-specific protein TSJT1 OS=Nicotiana tabacum OX=4097 GN=TSJT1 PE=2 SV=1//6.09005e-33
Ghir_D01G006050	0.49718	-0.43319	1.383	gnl|BL_ORD_ID|260440 sp|Q93VY3|NAC72_ARATH NAC domain-containing protein 72 OS=Arabidopsis thaliana OX=3702 GN=NAC072 PE=2 SV=1//2.95497e-124
Ghir_D01G006070	0.29264	-0.83018	1.1155	-//-
Ghir_D01G006210	0.56935	1.3215	1.0393	-//-
Ghir_D01G006370	-0.58452	-0.63342	1.2326	-//-
Ghir_D01G006430	-0.056082	0.06572	0.46211	gnl|BL_ORD_ID|303745 sp|Q8VYN9|PHO32_ARATH Universal stress protein PHOS32 OS=Arabidopsis thaliana OX=3702 GN=PHOS32 PE=1 SV=1//5.98915e-78
Ghir_D01G006440	-0.65419	-1.0241	0.79104	gnl|BL_ORD_ID|52143 sp|O81831|CARP1_ARATH Calcium-binding protein KRP1 OS=Arabidopsis thaliana OX=3702 GN=KRP1 PE=2 SV=1//4.51169e-33
Ghir_D01G006500	0.076304	-0.3677	1.1276	gnl|BL_ORD_ID|52143 sp|O81831|CARP1_ARATH Calcium-binding protein KRP1 OS=Arabidopsis thaliana OX=3702 GN=KRP1 PE=2 SV=1//7.47457e-38
Ghir_D01G006580	1.1834	0.74581	0.88009	gnl|BL_ORD_ID|149286 sp|Q9LSQ4|GH36_ARATH Indole-3-acetic acid-amido synthetase GH3.6 OS=Arabidopsis thaliana OX=3702 GN=GH3.6 PE=1 SV=1//0
Ghir_D01G006610	0.98538	1.8965	0.1493	-//-
Ghir_D01G006680	0.30463	-0.67661	1.2017	gnl|BL_ORD_ID|64160 sp|Q69VG1|CIGR1_ORYSJ Chitin-inducible gibberellin-responsive protein 1 OS=Oryza sativa subsp. japonica OX=39947 GN=CIGR1 PE=2 SV=1//0
Ghir_D01G006780	0.29623	0.60064	0.13271	gnl|BL_ORD_ID|83211 sp|Q8LDI5|CXXS1_ARATH Thioredoxin-like protein CXXS1 OS=Arabidopsis thaliana OX=3702 GN=CXXS1 PE=2 SV=2//5.32376e-47
Ghir_D01G006860	-0.019124	-0.65056	0.68571	gnl|BL_ORD_ID|266842 sp|O48915|NDR1_ARATH Protein NDR1 OS=Arabidopsis thaliana OX=3702 GN=NDR1 PE=1 SV=1//9.93012e-28
Ghir_D01G006880	0.27889	0.021366	0.66939	gnl|BL_ORD_ID|493625 sp|Q8H159|UBQ10_ARATH Polyubiquitin 10 OS=Arabidopsis thaliana OX=3702 GN=UBQ10 PE=2 SV=2//0
Ghir_D01G006890	-0.10093	-0.21814	0.40345	gnl|BL_ORD_ID|493631 sp|P0CH32|UBQ4_ARATH Polyubiquitin 4 OS=Arabidopsis thaliana OX=3702 GN=UBQ4 PE=3 SV=1//0
Ghir_D01G007530	-0.29108	-0.81111	0.9356	-//-
Ghir_D01G007620	1.3452	0.59158	1.1933	gnl|BL_ORD_ID|226647 sp|Q9ZVP5|M3K18_ARATH Mitogen-activated protein kinase kinase kinase 18 OS=Arabidopsis thaliana OX=3702 GN=MAPKKK18 PE=1 SV=1//6.72443e-88
Ghir_D01G007790	-0.096117	-0.51866	0.94143	gnl|BL_ORD_ID|121311 sp|Q9LDE4|ERF83_ARATH Ethylene-responsive transcription factor 7 OS=Arabidopsis thaliana OX=3702 GN=ERF7 PE=1 SV=1//5.12688e-34
Ghir_D01G007990	-1.1491	-1.7401	0.70301	gnl|BL_ORD_ID|305592 sp|Q9SEE4|PIRL_SOLLC Pirin-like protein OS=Solanum lycopersicum OX=4081 PE=2 SV=1//6.60045e-137
Ghir_D01G008150	4.161	4.1058	4.8039	gnl|BL_ORD_ID|8464 sp|Q9SGA0|ACR6_ARATH ACT domain-containing protein ACR6 OS=Arabidopsis thaliana OX=3702 GN=ACR6 PE=2 SV=1//4.29093e-21
Ghir_D01G008330	0.081371	-0.29419	0.59229	gnl|BL_ORD_ID|427057 sp|Q39218|SAT3_ARATH Serine acetyltransferase 3, mitochondrial OS=Arabidopsis thaliana OX=3702 GN=SAT3 PE=1 SV=3//1.29855e-130
Ghir_D01G008760	-0.1962	-0.30253	0.88945	gnl|BL_ORD_ID|475020 sp|Q9H330|TM245_HUMAN Transmembrane protein 245 OS=Homo sapiens OX=9606 GN=TMEM245 PE=1 SV=3//4.27392e-13
Ghir_D01G008770	0.053445	0.87973	1.1316	gnl|BL_ORD_ID|352540 sp|Q93Z92|RING4_ARATH E3 ubiquitin-protein ligase At4g11680 OS=Arabidopsis thaliana OX=3702 GN=At4g11680 PE=2 SV=1//5.75706e-20
Ghir_D01G008950	0.11954	2.111	-0.40496	gnl|BL_ORD_ID|2626 sp|Q5MR23|9DC3_SOLPI Receptor-like protein 9DC3 OS=Solanum pimpinellifolium OX=4084 GN=9DC3 PE=3 SV=1//5.01609e-134
Ghir_D01G009050	-0.42693	-0.81969	0.77323	gnl|BL_ORD_ID|511229 sp|Q9SI09|XERIC_ARATH Probable E3 ubiquitin-protein ligase XERICO OS=Arabidopsis thaliana OX=3702 GN=XERICO PE=1 SV=1//8.92124e-11
Ghir_D01G009320	1.0212	1.3831	0.63571	gnl|BL_ORD_ID|252758 sp|Q0WU02|MTP10_ARATH Metal tolerance protein 10 OS=Arabidopsis thaliana OX=3702 GN=MTP10 PE=2 SV=1//0
Ghir_D01G009670	1.3802	1.5572	0.46015	gnl|BL_ORD_ID|240239 sp|O22227|MIZ1_ARATH Protein MIZU-KUSSEI 1 OS=Arabidopsis thaliana OX=3702 GN=MIZ1 PE=1 SV=1//4.97162e-39
Ghir_D01G010350	1.0895	0.51666	0.28045	gnl|BL_ORD_ID|111557 sp|Q9XJ56|ECP44_DAUCA Phosphoprotein ECPP44 OS=Daucus carota OX=4039 GN=ECPP44 PE=1 SV=1//3.18305e-07
Ghir_D01G010430	0.66403	0.83252	0.2865	gnl|BL_ORD_ID|148036 sp|Q7JUR6|GDAP2_DROME Protein GDAP2 homolog OS=Drosophila melanogaster OX=7227 GN=CG18812 PE=2 SV=1//1.02283e-08
Ghir_D01G010670	0.35215	0.98049	0.66798	gnl|BL_ORD_ID|471878 sp|A0A1P8B554|THLP1_ARATH Thaumatin-like protein 1 OS=Arabidopsis thaliana OX=3702 GN=TLP1 PE=2 SV=1//6.17927e-97
Ghir_D01G010680	0.86739	1.2529	2.1064	gnl|BL_ORD_ID|103274 sp|Q9FYB5|DNJ11_ARATH Chaperone protein dnaJ 11, chloroplastic OS=Arabidopsis thaliana OX=3702 GN=ATJ11 PE=1 SV=2//2.28901e-29
Ghir_D01G010820	0.46151	0.43656	0.067826	gnl|BL_ORD_ID|21032 sp|P93024|ARFE_ARATH Auxin response factor 5 OS=Arabidopsis thaliana OX=3702 GN=ARF5 PE=1 SV=3//0
Ghir_D01G010850	0.13885	-0.17355	0.48286	gnl|BL_ORD_ID|48348 sp|Q56XU4|C3H6_ARATH Zinc finger CCCH domain-containing protein 6 OS=Arabidopsis thaliana OX=3702 GN=At1g19860 PE=1 SV=1//1.66785e-102
Ghir_D01G011250	-0.2327	0.69485	0.5064	-//-
Ghir_D01G011600	0.19363	0.23935	0.53516	gnl|BL_ORD_ID|106635 sp|Q9SZA7|DRL29_ARATH Probable disease resistance protein At4g33300 OS=Arabidopsis thaliana OX=3702 GN=At4g33300 PE=2 SV=3//0
Ghir_D01G011810	0.55777	0.040923	0.93004	gnl|BL_ORD_ID|554553 sp|Q96289|ZAT10_ARATH Zinc finger protein ZAT10 OS=Arabidopsis thaliana OX=3702 GN=ZAT10 PE=2 SV=1//5.96725e-54
Ghir_D01G012690	0.51916	0.23975	0.13905	gnl|BL_ORD_ID|326441 sp|Q9FZ95|PUP3_ARATH Purine permease 3 OS=Arabidopsis thaliana OX=3702 GN=PUP3 PE=2 SV=1//1.17925e-147
Ghir_D01G012720	-0.28571	0.73679	0.14523	gnl|BL_ORD_ID|46396 sp|Q8RXD4|BRCA1_ARATH Protein BREAST CANCER SUSCEPTIBILITY 1 homolog OS=Arabidopsis thaliana OX=3702 GN=BRCA1 PE=1 SV=1//1.23769e-70
Ghir_D01G012760	0.61163	0.33343	0.53548	gnl|BL_ORD_ID|56165 sp|P93286|CCMFC_ARATH Cytochrome c biogenesis CcmF C-terminal-like mitochondrial protein OS=Arabidopsis thaliana OX=3702 GN=CCMFC PE=1 SV=2//0
Ghir_D01G013160	0.14241	0.22893	0.33706	gnl|BL_ORD_ID|3899 sp|Q84M24|AB1A_ARATH ABC transporter A family member 1 OS=Arabidopsis thaliana OX=3702 GN=ABCA1 PE=2 SV=2//0
Ghir_D01G013320	0.407	0.51379	0.12148	gnl|BL_ORD_ID|48270 sp|P93755|C3H30_ARATH Zinc finger CCCH domain-containing protein 30 OS=Arabidopsis thaliana OX=3702 GN=At2g41900 PE=1 SV=2//0
Ghir_D01G013350	-0.43433	-0.91708	1.0903	-//-
Ghir_D01G013970	0.18553	-0.59195	0.68625	-//-
Ghir_D01G014570	0.86844	1.5249	-0.16354	-//-
Ghir_D01G014640	0.10628	-1.203	1.2686	gnl|BL_ORD_ID|491373 sp|O48676|U74B1_ARATH UDP-glycosyltransferase 74B1 OS=Arabidopsis thaliana OX=3702 GN=UGT74B1 PE=1 SV=1//5.27729e-168
Ghir_D01G014860	-0.63709	0.53728	1.8169	gnl|BL_ORD_ID|100689 sp|A0A1D5XGW0|DMS1B_WHEAT Deoxymugineic acid synthase 1-B OS=Triticum aestivum OX=4565 GN=DMAS1-B PE=2 SV=1//2.7204e-138
Ghir_D01G015310	0.34888	-0.9011	1.0431	-//-
Ghir_D01G015470	0.29654	-0.26296	1.1667	gnl|BL_ORD_ID|295535 sp|Q9LQU4|PCR2_ARATH Protein PLANT CADMIUM RESISTANCE 2 OS=Arabidopsis thaliana OX=3702 GN=PCR2 PE=1 SV=1//2.76321e-59
Ghir_D01G015540	-0.25843	0.9022	-0.57075	gnl|BL_ORD_ID|677 sp|P17407|21KD_DAUCA 21 kDa protein OS=Daucus carota OX=4039 PE=2 SV=1//8.53017e-40
Ghir_D01G015990	1.0649	0.50945	0.9653	-//-
Ghir_D01G016100	0.53331	0.37175	0.2425	gnl|BL_ORD_ID|12340 sp|Q9C5U1|AHK3_ARATH Histidine kinase 3 OS=Arabidopsis thaliana OX=3702 GN=AHK3 PE=1 SV=1//0
Ghir_D01G016510	-0.033132	0.035574	0.72789	gnl|BL_ORD_ID|129391 sp|Q9LDE3|FBK9_ARATH F-box/kelch-repeat protein At1g23390 OS=Arabidopsis thaliana OX=3702 GN=At1g23390 PE=2 SV=1//8.9084e-89
Ghir_D01G016780	-0.36466	0.34006	1.2038	gnl|BL_ORD_ID|199579 sp|O48716|JGB_ARATH Protein JINGUBANG OS=Arabidopsis thaliana OX=3702 GN=JGB PE=1 SV=1//8.97793e-64
Ghir_D01G017030	0.12464	0.59121	0.18039	gnl|BL_ORD_ID|129316 sp|Q9CAG8|FBK28_ARATH F-box/kelch-repeat protein At1g67480 OS=Arabidopsis thaliana OX=3702 GN=At1g67480 PE=2 SV=1//1.5988e-162
Ghir_D01G017360	0.043743	0.14823	0.52096	gnl|BL_ORD_ID|79890 sp|Q38896|CSP4_ARATH Cold shock domain-containing protein 4 OS=Arabidopsis thaliana OX=3702 GN=CSP4 PE=1 SV=1//2.46387e-22
Ghir_D01G017650	0.66356	0.45644	0.34066	gnl|BL_ORD_ID|172669 sp|Q9SZN7|HIP26_ARATH Heavy metal-associated isoprenylated plant protein 26 OS=Arabidopsis thaliana OX=3702 GN=HIPP26 PE=1 SV=1//7.27674e-86
Ghir_D01G017660	0.47992	0.98182	0.44281	gnl|BL_ORD_ID|46512 sp|Q9LDD1|BRG3_ARATH Probable BOI-related E3 ubiquitin-protein ligase 3 OS=Arabidopsis thaliana OX=3702 GN=BRG3 PE=1 SV=1//3.88621e-18
Ghir_D01G017900	-0.081977	0.82914	0.61413	gnl|BL_ORD_ID|446910 sp|F4JTP5|STY46_ARATH Serine/threonine-protein kinase STY46 OS=Arabidopsis thaliana OX=3702 GN=STY46 PE=1 SV=1//0
Ghir_D01G018040	-0.19767	-0.51261	0.5434	gnl|BL_ORD_ID|216906 sp|Q9SX98|LHTL8_ARATH Lysine histidine transporter-like 8 OS=Arabidopsis thaliana OX=3702 GN=AATL1 PE=1 SV=1//1.37769e-178
Ghir_D01G018110	-0.11095	1.5276	1.0799	gnl|BL_ORD_ID|62699 sp|Q39799|CHI1_GOSHI Endochitinase 1 OS=Gossypium hirsutum OX=3635 PE=3 SV=1//0
Ghir_D01G018120	-0.10061	2.252	0.6959	gnl|BL_ORD_ID|62699 sp|Q39799|CHI1_GOSHI Endochitinase 1 OS=Gossypium hirsutum OX=3635 PE=3 SV=1//3.1136e-15
Ghir_D01G018650	-0.080527	-0.097538	0.49958	-//-
Ghir_D01G018720	1.147	2.0139	0.086073	gnl|BL_ORD_ID|231136 sp|P46488|MDHG_CUCSA Malate dehydrogenase, glyoxysomal OS=Cucumis sativus OX=3659 GN=MDHG PE=2 SV=1//0
Ghir_D01G018750	-0.27502	-0.61574	1.8078	gnl|BL_ORD_ID|190843 sp|Q9LJM4|IKU2_ARATH Receptor-like protein kinase HAIKU2 OS=Arabidopsis thaliana OX=3702 GN=IKU2 PE=1 SV=1//0
Ghir_D01G018890	-1.2228	-1.5706	2.2356	-//-
Ghir_D01G019510	-0.24371	0.8721	-0.030236	gnl|BL_ORD_ID|207581 sp|F4J2M6|KN14L_ARATH Kinesin-like protein KIN-14L OS=Arabidopsis thaliana OX=3702 GN=KIN14L PE=3 SV=2//0
Ghir_D01G019680	-0.33861	-0.47593	0.51092	gnl|BL_ORD_ID|223363 sp|Q9FG33|LRKS5_ARATH Probable L-type lectin-domain containing receptor kinase S.5 OS=Arabidopsis thaliana OX=3702 GN=LECRKS5 PE=2 SV=1//0
Ghir_D01G019950	1.0579	0.47876	-0.00041756	gnl|BL_ORD_ID|510630 sp|Q501F8|WTR32_ARATH WAT1-related protein At4g08300 OS=Arabidopsis thaliana OX=3702 GN=At4g08300 PE=2 SV=1//3.30839e-156
Ghir_D01G019980	-0.96779	-0.656	2.4623	gnl|BL_ORD_ID|121210 sp|Q9SFE4|ERF12_ARATH Ethylene-responsive transcription factor ERF012 OS=Arabidopsis thaliana OX=3702 GN=ERF012 PE=2 SV=1//7.15196e-31
Ghir_D01G020120	-0.046672	-0.24707	0.74114	gnl|BL_ORD_ID|49168 sp|O80683|CAB25_ARATH Calmodulin-binding protein 25 OS=Arabidopsis thaliana OX=3702 GN=CAMBP25 PE=1 SV=1//7.04657e-20
Ghir_D01G020180	-0.0029668	-0.54963	0.51864	gnl|BL_ORD_ID|68603 sp|P30188|CML35_ARATH Probable calcium-binding protein CML35 OS=Arabidopsis thaliana OX=3702 GN=CML35 PE=2 SV=2//2.17835e-53
Ghir_D01G020190	0.67894	0.074616	-0.29474	-//-
Ghir_D01G020340	0.5051	0.0061709	0.4352	gnl|BL_ORD_ID|48833 sp|Q42798|C93A1_SOYBN 3,9-dihydroxypterocarpan 6A-monooxygenase OS=Glycine max OX=3847 GN=CYP93A1 PE=1 SV=1//1.43193e-137
Ghir_D01G020360	-0.31869	1.5148	0.14581	gnl|BL_ORD_ID|554544 sp|Q9ZU46|ZAR1_ARATH Receptor protein kinase-like protein ZAR1 OS=Arabidopsis thaliana OX=3702 GN=ZAR1 PE=1 SV=1//1.52569e-23
Ghir_D01G020610	0.37959	0.73372	-0.023253	-//-
Ghir_D01G020940	1.3372	0.45213	0.74802	gnl|BL_ORD_ID|326265 sp|Q84TG3|PUB23_ARATH E3 ubiquitin-protein ligase PUB23 OS=Arabidopsis thaliana OX=3702 GN=PUB23 PE=1 SV=1//7.02331e-180
Ghir_D01G020950	0.24623	0.51037	-0.059472	gnl|BL_ORD_ID|45235 sp|Q9SJ56|BLH1_ARATH BEL1-like homeodomain protein 1 OS=Arabidopsis thaliana OX=3702 GN=BLH1 PE=1 SV=1//7.50185e-122
Ghir_D01G021030	0.51027	0.51277	0.11362	gnl|BL_ORD_ID|269469 sp|Q9SRN0|NHL1_ARATH NDR1/HIN1-like protein 1 OS=Arabidopsis thaliana OX=3702 GN=NHL1 PE=2 SV=1//7.12486e-85
Ghir_D01G021040	0.35709	-0.054585	0.53083	gnl|BL_ORD_ID|269473 sp|Q9FNH6|NHL3_ARATH NDR1/HIN1-like protein 3 OS=Arabidopsis thaliana OX=3702 GN=NHL3 PE=1 SV=1//1.67893e-61
Ghir_D01G021060	0.49222	-0.050139	1.0474	gnl|BL_ORD_ID|219450 sp|Q8GW29|LOG7_ARATH Cytokinin riboside 5&apos;-monophosphate phosphoribohydrolase LOG7 OS=Arabidopsis thaliana OX=3702 GN=LOG7 PE=1 SV=2//2.8223e-136
Ghir_D01G021150	0.5428	0.44924	0.79607	gnl|BL_ORD_ID|435441 sp|Q94KL7|SILD_FORIN Secoisolariciresinol dehydrogenase (Fragment) OS=Forsythia intermedia OX=55183 PE=1 SV=1//5.86009e-87
Ghir_D01G021170	0.21556	0.75419	1.9088	gnl|BL_ORD_ID|435442 sp|Q94KL8|SILD_PODPE Secoisolariciresinol dehydrogenase (Fragment) OS=Podophyllum peltatum OX=35933 PE=1 SV=1//4.06044e-87
Ghir_D01G021190	-0.49409	1.0968	0.20016	gnl|BL_ORD_ID|295454 sp|Q5RBU7|PCP_PONAB Lysosomal Pro-X carboxypeptidase OS=Pongo abelii OX=9601 GN=PRCP PE=2 SV=1//1.17465e-123
Ghir_D01G021240	0.70164	1.4708	1.3583	gnl|BL_ORD_ID|260457 sp|Q9FMR3|NAC90_ARATH NAC domain-containing protein 90 OS=Arabidopsis thaliana OX=3702 GN=NAC090 PE=1 SV=1//3.65204e-71
Ghir_D01G021620	0.53378	0.84386	0.55205	-//-
Ghir_D01G021780	0.26333	0.65844	-0.38904	gnl|BL_ORD_ID|330533 sp|Q9SJQ1|PXC1_ARATH Leucine-rich repeat receptor-like protein kinase PXC1 OS=Arabidopsis thaliana OX=3702 GN=PXC1 PE=1 SV=1//0
Ghir_D01G022000	1.3962	0.6128	-0.25533	gnl|BL_ORD_ID|473937 sp|P25818|TIP11_ARATH Aquaporin TIP1-1 OS=Arabidopsis thaliana OX=3702 GN=TIP1-1 PE=1 SV=1//3.46756e-137
Ghir_D01G022260	1.3552	0.36139	-0.8893	gnl|BL_ORD_ID|305470 sp|P43287|PIP22_ARATH Aquaporin PIP2-2 OS=Arabidopsis thaliana OX=3702 GN=PIP2-2 PE=1 SV=2//3.90352e-160
Ghir_D01G022270	0.69748	0.143	-0.43557	gnl|BL_ORD_ID|305470 sp|P43287|PIP22_ARATH Aquaporin PIP2-2 OS=Arabidopsis thaliana OX=3702 GN=PIP2-2 PE=1 SV=2//1.07064e-124
Ghir_D01G023080	0.64712	-0.23333	-0.13791	gnl|BL_ORD_ID|537463 sp|Q09893|YAI5_SCHPO Uncharacterized protein C24B11.05 OS=Schizosaccharomyces pombe (strain 972 / ATCC 24843) OX=284812 GN=SPAC24B11.05 PE=3 SV=1//4.72718e-16
Ghir_D01G023180	0.54723	1.0443	0.66323	-//-
Ghir_D01G023290	1.2272	2.3882	0.030964	-//-
Ghir_D01G023420	0.71113	1.1527	0.28368	gnl|BL_ORD_ID|491204 sp|Q9SS80|U503A_ARATH UPF0503 protein At3g09070, chloroplastic OS=Arabidopsis thaliana OX=3702 GN=At3g09070 PE=1 SV=1//4.55691e-14
Ghir_D01G023720	0.58072	0.073109	0.20467	gnl|BL_ORD_ID|177930 sp|O49595|HMGB1_ARATH High mobility group B protein 1 OS=Arabidopsis thaliana OX=3702 GN=HMGB1 PE=1 SV=1//7.86852e-23
Ghir_D01G023730	-1.0311	-0.2924	1.6663	gnl|BL_ORD_ID|53433 sp|Q07473|CB4A_ARATH Chlorophyll a-b binding protein CP29.1, chloroplastic OS=Arabidopsis thaliana OX=3702 GN=LHCB4.1 PE=1 SV=1//1.02466e-157
Ghir_D01G023780	-0.57984	-1.0499	1.3217	gnl|BL_ORD_ID|385417 sp|Q9C699|RLP7_ARATH Receptor-like protein 7 OS=Arabidopsis thaliana OX=3702 GN=RLP7 PE=3 SV=2//5.2112e-120
Ghir_D01G023820	-0.12366	-0.50653	1.1301	gnl|BL_ORD_ID|16326 sp|Q9M6N7|AMT2_ARATH Ammonium transporter 2 OS=Arabidopsis thaliana OX=3702 GN=AMT2 PE=1 SV=2//1.29018e-35
Ghir_D01G024010	-0.14729	-1.7556	1.2046	gnl|BL_ORD_ID|429708 sp|Q9SCU0|SDR2A_ARATH Short-chain dehydrogenase reductase 2a OS=Arabidopsis thaliana OX=3702 GN=SDR2a PE=3 SV=1//3.83773e-144
Ghir_D02G000490	0.56322	0.82145	-1.0295	gnl|BL_ORD_ID|285265 sp|Q9LZW2|OFP1_ARATH Transcription repressor OFP1 OS=Arabidopsis thaliana OX=3702 GN=OFP1 PE=1 SV=1//1.07765e-28
Ghir_D02G000500	-0.2102	0.34605	0.3957	gnl|BL_ORD_ID|326255 sp|Q9LZW3|PUB16_ARATH U-box domain-containing protein 16 OS=Arabidopsis thaliana OX=3702 GN=PUB16 PE=2 SV=1//0
Ghir_D02G000740	2.0211	3.3192	1.7294	gnl|BL_ORD_ID|491379 sp|O22822|U74F2_ARATH UDP-glycosyltransferase 74F2 OS=Arabidopsis thaliana OX=3702 GN=UGT74F2 PE=1 SV=1//2.63377e-168
Ghir_D02G001390	0.95599	0.98882	0.42915	gnl|BL_ORD_ID|153542 sp|Q8LDW8|GLO2D_ARATH Probable hydroxyacylglutathione hydrolase 2, chloroplastic OS=Arabidopsis thaliana OX=3702 GN=GLX2-4 PE=2 SV=1//6.22184e-162
Ghir_D02G001400	0.43262	0.74915	0.51683	gnl|BL_ORD_ID|180964 sp|A9X4U2|HSDD3_ARATH 3beta-hydroxysteroid-dehydrogenase/decarboxylase isoform 3 OS=Arabidopsis thaliana OX=3702 GN=3BETAHSD/D3 PE=2 SV=2//0
Ghir_D02G001420	0.767	0.78165	0.47458	gnl|BL_ORD_ID|436012 sp|Q9LND7|SKI16_ARATH F-box protein SKIP16 OS=Arabidopsis thaliana OX=3702 GN=SKIP16 PE=1 SV=1//0
Ghir_D02G001450	0.79552	0.62483	0.61767	gnl|BL_ORD_ID|339958 sp|Q9M1B5|RBL13_ARATH RHOMBOID-like protein 13 OS=Arabidopsis thaliana OX=3702 GN=RBL13 PE=3 SV=1//2.69612e-149
Ghir_D02G001650	-0.44114	0.47891	0.53684	-//-
Ghir_D02G001870	0.015711	1.1187	-0.031608	gnl|BL_ORD_ID|148177 sp|Q9SFC6|GDIR_ARATH Rho GDP-dissociation inhibitor 1 OS=Arabidopsis thaliana OX=3702 GN=GDI1 PE=1 SV=1//4.97429e-85
Ghir_D02G002140	2.6388	0.99659	-0.22686	-//-
Ghir_D02G002160	0.25832	-0.60232	0.78572	gnl|BL_ORD_ID|512090 sp|Q38911|XTH15_ARATH Xyloglucan endotransglucosylase/hydrolase protein 15 OS=Arabidopsis thaliana OX=3702 GN=XTH15 PE=1 SV=1//7.74095e-13
Ghir_D02G002230	2.175	1.2266	-0.15032	gnl|BL_ORD_ID|494521 sp|F8WKW0|UGT1_GARJA Crocetin glucosyltransferase, chloroplastic OS=Gardenia jasminoides OX=114476 GN=UGT75L6 PE=1 SV=1//3.06201e-07
Ghir_D02G002390	0.047207	0.92453	0.046675	gnl|BL_ORD_ID|142275 sp|Q9LIS3|GAE6_ARATH UDP-glucuronate 4-epimerase 6 OS=Arabidopsis thaliana OX=3702 GN=GAE6 PE=1 SV=1//0
Ghir_D02G002470	0.4891	0.74082	-0.44482	gnl|BL_ORD_ID|385417 sp|Q9C699|RLP7_ARATH Receptor-like protein 7 OS=Arabidopsis thaliana OX=3702 GN=RLP7 PE=3 SV=2//9.6425e-09
Ghir_D02G002480	7.1669	2.796	3.393	-//-
Ghir_D02G002890	0.0025987	-0.023132	0.47187	gnl|BL_ORD_ID|48742 sp|H2DH17|C7A22_PANGI Cytochrome P450 CYP749A22 OS=Panax ginseng OX=4054 PE=2 SV=1//0
Ghir_D02G002980	-0.20405	0.92111	0.88661	-//-
Ghir_D02G003220	0.61955	0.13053	-0.36339	gnl|BL_ORD_ID|163299 sp|Q9ZW24|GSTU7_ARATH Glutathione S-transferase U7 OS=Arabidopsis thaliana OX=3702 GN=GSTU7 PE=2 SV=1//3.33114e-61
Ghir_D02G003480	-0.29589	0.057444	0.78292	gnl|BL_ORD_ID|494515 sp|Q84MC0|UGPI4_ARATH Uncharacterized GPI-anchored protein At3g06035 OS=Arabidopsis thaliana OX=3702 GN=At3g06035 PE=2 SV=1//2.79711e-67
Ghir_D02G003560	-0.32567	1.0071	0.64022	gnl|BL_ORD_ID|318778 sp|P32869|PSAD_CUCSA Photosystem I reaction center subunit II, chloroplastic OS=Cucumis sativus OX=3659 GN=psaD PE=1 SV=1//3.90529e-92
Ghir_D02G003830	0.28654	0.27653	0.96406	gnl|BL_ORD_ID|550419 sp|P05332|YP20_BACLI Uncharacterized N-acetyltransferase p20 OS=Bacillus licheniformis OX=1402 GN=p20 PE=4 SV=1//3.76842e-18
Ghir_D02G004040	-0.27422	0.56679	0.93385	-//-
Ghir_D02G004220	1.9312	-0.11932	1.0901	gnl|BL_ORD_ID|530244 sp|Q6NN02|Y4445_ARATH Uncharacterized protein At4g14450, chloroplastic OS=Arabidopsis thaliana OX=3702 GN=At4g14450 PE=2 SV=1//4.89222e-09
Ghir_D02G004340	0.38847	1.1766	0.044334	-//-
Ghir_D02G005080	0.11486	1.9506	0.55567	gnl|BL_ORD_ID|80111 sp|B9RT03|CSPL5_RICCO CASP-like protein 1D1 OS=Ricinus communis OX=3988 GN=RCOM_0679870 PE=2 SV=1//7.04111e-37
Ghir_D02G005470	0.46065	0.5003	0.42835	gnl|BL_ORD_ID|186405 sp|Q8RWZ3|IBR3_ARATH Probable acyl-CoA dehydrogenase IBR3 OS=Arabidopsis thaliana OX=3702 GN=IBR3 PE=1 SV=1//0
Ghir_D02G005670	-0.11703	-0.94729	0.92243	gnl|BL_ORD_ID|71866 sp|Q8GZ17|COBL7_ARATH COBRA-like protein 7 OS=Arabidopsis thaliana OX=3702 GN=COBL7 PE=1 SV=2//0
Ghir_D02G005910	0.014114	-0.63826	1.2417	gnl|BL_ORD_ID|435749 sp|Q6AVN2|SIRP1_ORYSJ E3 ubiquitin-protein ligase SIRP1 OS=Oryza sativa subsp. japonica OX=39947 GN=SIRP1 PE=1 SV=1//2.7344e-10
Ghir_D02G006640	-0.37153	-0.65407	0.9242	gnl|BL_ORD_ID|438164 sp|Q93X17|SNAK2_SOLTU Snakin-2 OS=Solanum tuberosum OX=4113 GN=SN2 PE=1 SV=1//2.80313e-08
Ghir_D02G007170	0.77268	0.27699	0.53016	gnl|BL_ORD_ID|4049 sp|Q9FH76|ABAH3_ARATH Abscisic acid 8&apos;-hydroxylase 3 OS=Arabidopsis thaliana OX=3702 GN=CYP707A3 PE=1 SV=1//8.34219e-89
Ghir_D02G007240	0.66329	-0.52821	0.91036	gnl|BL_ORD_ID|326271 sp|Q9LSA6|PUB29_ARATH U-box domain-containing protein 29 OS=Arabidopsis thaliana OX=3702 GN=PUB29 PE=1 SV=1//2.18048e-77
Ghir_D02G007330	0.21556	0.33284	0.9556	gnl|BL_ORD_ID|10710 sp|P06525|ADH1_ARATH Alcohol dehydrogenase class-P OS=Arabidopsis thaliana OX=3702 GN=ADH1 PE=1 SV=2//0
Ghir_D02G007540	0.42643	0.055429	0.68578	gnl|BL_ORD_ID|428080 sp|Q9SDQ3|SCL1_ARATH Scarecrow-like protein 1 OS=Arabidopsis thaliana OX=3702 GN=SCL1 PE=2 SV=1//3.24805e-11
Ghir_D02G007570	0.26408	0.36398	0.54812	-//-
Ghir_D02G007780	-0.451	-0.7834	0.68934	gnl|BL_ORD_ID|508858 sp|Q9LMP1|WAK2_ARATH Wall-associated receptor kinase 2 OS=Arabidopsis thaliana OX=3702 GN=WAK2 PE=1 SV=1//0
Ghir_D02G007790	-0.61691	-0.73088	1.1751	gnl|BL_ORD_ID|508858 sp|Q9LMP1|WAK2_ARATH Wall-associated receptor kinase 2 OS=Arabidopsis thaliana OX=3702 GN=WAK2 PE=1 SV=1//0
Ghir_D02G008000	-0.215	-0.40117	0.90303	gnl|BL_ORD_ID|515174 sp|O04086|Y1105_ARATH Probable receptor-like protein kinase At1g11050 OS=Arabidopsis thaliana OX=3702 GN=At1g11050 PE=2 SV=1//0
Ghir_D02G008050	1.2778	0.19868	0.46667	gnl|BL_ORD_ID|260396 sp|Q39013|NAC2_ARATH NAC domain-containing protein 2 OS=Arabidopsis thaliana OX=3702 GN=NAC002 PE=2 SV=2//3.60069e-140
Ghir_D02G008190	0.69298	1.4418	0.83864	gnl|BL_ORD_ID|510630 sp|Q501F8|WTR32_ARATH WAT1-related protein At4g08300 OS=Arabidopsis thaliana OX=3702 GN=At4g08300 PE=2 SV=1//2.51986e-160
Ghir_D02G008460	0.50311	0.69997	0.082176	gnl|BL_ORD_ID|338509 sp|Q8H1E4|RAP24_ARATH Ethylene-responsive transcription factor RAP2-4 OS=Arabidopsis thaliana OX=3702 GN=RAP2-4 PE=1 SV=1//1.54854e-61
Ghir_D02G008470	0.15746	0.47823	0.73334	gnl|BL_ORD_ID|111305 sp|Q6NL24|ECH1P_ARATH Probable enoyl-CoA hydratase 1, peroxisomal OS=Arabidopsis thaliana OX=3702 GN=ECHIA PE=1 SV=1//5.80049e-125
Ghir_D02G008510	-0.6676	-1.6859	1.8512	gnl|BL_ORD_ID|124257 sp|Q9ZPE7|EXO_ARATH Protein EXORDIUM OS=Arabidopsis thaliana OX=3702 GN=EXO PE=2 SV=1//4.82755e-141
Ghir_D02G008520	0.19209	0.39948	0.63229	gnl|BL_ORD_ID|426752 sp|Q75LR7|SAPK1_ORYSJ Serine/threonine-protein kinase SAPK1 OS=Oryza sativa subsp. japonica OX=39947 GN=SAPK1 PE=1 SV=1//0
Ghir_D02G008540	-0.559	-0.052235	1.3767	-//-
Ghir_D02G008610	0.45604	0.62497	0.1142	gnl|BL_ORD_ID|324 sp|Q96451|1433B_SOYBN 14-3-3-like protein B (Fragment) OS=Glycine max OX=3847 GN=GF14B PE=2 SV=1//1.66971e-143
Ghir_D02G008650	2.5923	1.6382	1.2272	-//-
Ghir_D02G009460	0.017454	-0.56523	0.63537	-//-
Ghir_D02G009940	-0.92548	-1.7539	2.3362	gnl|BL_ORD_ID|512101 sp|Q38910|XTH23_ARATH Probable xyloglucan endotransglucosylase/hydrolase protein 23 OS=Arabidopsis thaliana OX=3702 GN=XTH23 PE=2 SV=1//1.38643e-106
Ghir_D02G010280	-0.43266	-0.76132	1.4795	gnl|BL_ORD_ID|305710 sp|Q9SII6|PIX13_ARATH Probable serine/threonine-protein kinase PIX13 OS=Arabidopsis thaliana OX=3702 GN=PIX13 PE=1 SV=2//1.98882e-149
Ghir_D02G011300	0.41811	-0.050822	0.88593	gnl|BL_ORD_ID|68612 sp|Q9SVG9|CML42_ARATH Calcium-binding protein CML42 OS=Arabidopsis thaliana OX=3702 GN=CML42 PE=1 SV=1//3.43284e-57
Ghir_D02G011660	-0.047762	0.23719	0.55844	gnl|BL_ORD_ID|430016 sp|Q4PE39|SEC23_USTMA Protein transport protein SEC23 OS=Ustilago maydis (strain 521 / FGSC 9021) OX=237631 GN=SEC23 PE=3 SV=1//0
Ghir_D02G011850	1.7985	1.2176	1.0277	gnl|BL_ORD_ID|326019 sp|Q9SX20|PTR18_ARATH Protein NRT1/ PTR FAMILY 3.1 OS=Arabidopsis thaliana OX=3702 GN=NPF3.1 PE=2 SV=1//0
Ghir_D02G011890	0.52211	-0.41035	0.79657	gnl|BL_ORD_ID|399751 sp|Q9SX22|RRP31_ARATH 30S ribosomal protein 3-1, chloroplastic OS=Arabidopsis thaliana OX=3702 GN=At1g68590 PE=2 SV=1//3.60084e-46
Ghir_D02G012140	0.36059	0.67865	0.44735	gnl|BL_ORD_ID|45746 sp|Q9M1P7|BOR2_ARATH Probable boron transporter 2 OS=Arabidopsis thaliana OX=3702 GN=BOR2 PE=2 SV=1//0
Ghir_D02G012550	-0.14187	0.40481	0.098414	gnl|BL_ORD_ID|224548 sp|Q0KBC7|LTND_CUPNH L-threonate dehydrogenase OS=Cupriavidus necator (strain ATCC 17699 / H16 / DSM 428 / Stanier 337) OX=381666 GN=ltnD PE=1 SV=1//5.98378e-63
Ghir_D02G012830	1.3523	2.3883	0.89888	-//-
Ghir_D02G012890	0.42269	1.0875	0.40436	gnl|BL_ORD_ID|427308 sp|Q9AST3|SBH2_ARATH Sphinganine C4-monooxygenase 2 OS=Arabidopsis thaliana OX=3702 GN=SBH2 PE=1 SV=1//5.21064e-88
Ghir_D02G013030	0.62061	1.6265	0.90649	gnl|BL_ORD_ID|260395 sp|O49255|NAC29_ARATH NAC transcription factor 29 OS=Arabidopsis thaliana OX=3702 GN=NAC029 PE=2 SV=1//1.95038e-90
Ghir_D02G013040	-0.27758	-0.0061824	1.352	gnl|BL_ORD_ID|303731 sp|Q6R8G7|PHO13_ARATH Phosphate transporter PHO1 homolog 3 OS=Arabidopsis thaliana OX=3702 GN=PHO1;H3 PE=2 SV=2//0
Ghir_D02G013410	0.35362	1.0199	-0.5464	gnl|BL_ORD_ID|43363 sp|Q93Z37|BIG1E_ARATH Protein BIG GRAIN 1-like E OS=Arabidopsis thaliana OX=3702 GN=At1g69160 PE=2 SV=1//8.80939e-24
Ghir_D02G013650	0.059752	-0.20089	0.51695	gnl|BL_ORD_ID|92203 sp|Q9M4D8|DCAM_VICFA S-adenosylmethionine decarboxylase proenzyme OS=Vicia faba OX=3906 GN=SAMDC PE=2 SV=1//4.19277e-171
Ghir_D02G013690	0.13913	0.82439	0.071627	-//-
Ghir_D02G014000	0.0086383	0.043104	0.50428	gnl|BL_ORD_ID|227030 sp|Q8L612|MACP1_ARATH MACPF domain-containing protein At1g14780 OS=Arabidopsis thaliana OX=3702 GN=At1g14780 PE=2 SV=1//0
Ghir_D02G014290	0.28202	-0.54486	0.68849	gnl|BL_ORD_ID|92727 sp|Q9ZPS3|DCE4_ARATH Glutamate decarboxylase 4 OS=Arabidopsis thaliana OX=3702 GN=GAD4 PE=1 SV=1//0
Ghir_D02G014350	-0.52797	-0.61116	1.2524	gnl|BL_ORD_ID|348058 sp|Q7XA39|RGA4_SOLBU Putative disease resistance protein RGA4 OS=Solanum bulbocastanum OX=147425 GN=RGA4 PE=2 SV=1//3.34532e-159
Ghir_D02G014510	0.51208	-0.051373	0.58197	-//-
Ghir_D02G014670	-0.33028	-0.20818	1.4828	gnl|BL_ORD_ID|295535 sp|Q9LQU4|PCR2_ARATH Protein PLANT CADMIUM RESISTANCE 2 OS=Arabidopsis thaliana OX=3702 GN=PCR2 PE=1 SV=1//3.33367e-57
Ghir_D02G014670	-0.38144	-0.7385	2.0085	gnl|BL_ORD_ID|295535 sp|Q9LQU4|PCR2_ARATH Protein PLANT CADMIUM RESISTANCE 2 OS=Arabidopsis thaliana OX=3702 GN=PCR2 PE=1 SV=1//1.84909e-47
Ghir_D02G014720	0.32339	0.60345	-0.08628	gnl|BL_ORD_ID|259812 sp|Q9CAC4|MYOB2_ARATH Myosin-binding protein 2 OS=Arabidopsis thaliana OX=3702 GN=MYOB2 PE=1 SV=1//3.06156e-124
Ghir_D02G015110	-0.093184	0.20712	1.0145	-//-
Ghir_D02G015440	0.32437	0.79468	-0.12716	gnl|BL_ORD_ID|129189 sp|Q9FYF9|FB76_ARATH F-box protein At1g67340 OS=Arabidopsis thaliana OX=3702 GN=At1g67340 PE=1 SV=1//7.67215e-156
Ghir_D02G015460	0.57044	0.225	-0.10731	gnl|BL_ORD_ID|520503 sp|Q9FYF7|Y1736_ARATH REF/SRPP-like protein At1g67360 OS=Arabidopsis thaliana OX=3702 GN=At1g67360 PE=2 SV=1//5.55314e-67
Ghir_D02G015780	-0.0056826	1.1975	-0.030933	-//-
Ghir_D02G016170	0.35315	0.55101	0.93507	gnl|BL_ORD_ID|199579 sp|O48716|JGB_ARATH Protein JINGUBANG OS=Arabidopsis thaliana OX=3702 GN=JGB PE=1 SV=1//3.63023e-68
Ghir_D02G016800	0.54264	0.10891	-0.11442	gnl|BL_ORD_ID|275207 sp|O80763|NRX1_ARATH Probable nucleoredoxin 1 OS=Arabidopsis thaliana OX=3702 GN=At1g60420 PE=1 SV=1//0
Ghir_D02G016840	0.76802	0.017564	1.1309	-//-
Ghir_D02G016980	0.76126	0.83449	0.71848	gnl|BL_ORD_ID|326257 sp|Q9XIJ5|PUB18_ARATH U-box domain-containing protein 18 OS=Arabidopsis thaliana OX=3702 GN=PUB18 PE=1 SV=1//0
Ghir_D02G017280	-0.29001	-1.1342	0.81881	gnl|BL_ORD_ID|555099 sp|Q39264|ZFP5_ARATH Zinc finger protein 5 OS=Arabidopsis thaliana OX=3702 GN=ZFP5 PE=1 SV=1//2.07949e-15
Ghir_D02G017340	-0.30266	-0.45393	0.61787	gnl|BL_ORD_ID|132005 sp|O04532|FH8_ARATH Formin-like protein 8 OS=Arabidopsis thaliana OX=3702 GN=FH8 PE=1 SV=1//1.27414e-26
Ghir_D02G017370	0.19512	-1.0272	1.0047	gnl|BL_ORD_ID|145116 sp|O04536|GATL9_ARATH Probable galacturonosyltransferase-like 9 OS=Arabidopsis thaliana OX=3702 GN=GATL9 PE=2 SV=1//0
Ghir_D02G017430	0.21185	0.62342	-0.33318	gnl|BL_ORD_ID|475791 sp|Q40392|TMVRN_NICGU TMV resistance protein N OS=Nicotiana glutinosa OX=35889 GN=N PE=1 SV=1//7.67743e-11
Ghir_D02G018050	0.14517	-0.35057	0.61775	gnl|BL_ORD_ID|148285 sp|Q9SGA2|GDPD1_ARATH Glycerophosphodiester phosphodiesterase GDPD1, chloroplastic OS=Arabidopsis thaliana OX=3702 GN=GDPD1 PE=1 SV=1//7.85667e-150
Ghir_D02G018060	0.45424	0.24062	0.063602	gnl|BL_ORD_ID|260452 sp|Q9FY93|NAC83_ARATH NAC domain-containing protein 83 OS=Arabidopsis thaliana OX=3702 GN=NAC083 PE=1 SV=1//2.85813e-73
Ghir_D02G018110	0.23901	-0.27827	0.35478	gnl|BL_ORD_ID|149566 sp|Q94CD4|GILP_ARATH GSH-induced LITAF domain protein OS=Arabidopsis thaliana OX=3702 GN=GILP PE=1 SV=1//5.58013e-58
Ghir_D02G018430	1.8755	1.3871	0.68395	gnl|BL_ORD_ID|161801 sp|Q9SGP6|GRXC9_ARATH Glutaredoxin-C9 OS=Arabidopsis thaliana OX=3702 GN=GRXC9 PE=1 SV=1//1.05397e-38
Ghir_D02G018530	1.4935	1.1555	0.42174	gnl|BL_ORD_ID|121308 sp|Q9FE67|ERF80_ARATH Ethylene-responsive transcription factor 9 OS=Arabidopsis thaliana OX=3702 GN=ERF9 PE=2 SV=1//6.48136e-36
Ghir_D02G018660	5.405	4.8902	4.4485	gnl|BL_ORD_ID|477416 sp|Q75VR1|TPC1A_TOBAC Two pore calcium channel protein 1A OS=Nicotiana tabacum OX=4097 GN=TPC1A PE=2 SV=1//0
Ghir_D02G018730	0.49803	-0.43929	1.2661	gnl|BL_ORD_ID|385982 sp|Q6R567|RMA1_CAPAN E3 ubiquitin-protein ligase RMA1H1 OS=Capsicum annuum OX=4072 GN=RMA1H1 PE=1 SV=1//2.2675e-67
Ghir_D02G018960	-0.83952	1.2411	1.8274	-//-
Ghir_D02G019070	0.52001	1.1465	0.85792	-//-
Ghir_D02G019110	0.45386	2.5831	1.1379	gnl|BL_ORD_ID|493906 sp|P26291|UCRIA_PEA Cytochrome b6-f complex iron-sulfur subunit, chloroplastic OS=Pisum sativum OX=3888 GN=petC PE=2 SV=1//1.56974e-121
Ghir_D02G019130	-0.70868	-2.3714	2.3564	gnl|BL_ORD_ID|259134 sp|Q7XBH4|MYB4_ORYSJ Transcription factor MYB4 OS=Oryza sativa subsp. japonica OX=39947 GN=MYB4 PE=2 SV=2//6.04787e-56
Ghir_D02G019230	0.7397	-0.53226	-0.28634	gnl|BL_ORD_ID|240115 sp|Q9LRM4|MIP1B_ARATH B-box domain protein 31 OS=Arabidopsis thaliana OX=3702 GN=MIP1B PE=2 SV=1//1.05646e-08
Ghir_D02G019270	0.15174	1.1643	-0.17718	gnl|BL_ORD_ID|149286 sp|Q9LSQ4|GH36_ARATH Indole-3-acetic acid-amido synthetase GH3.6 OS=Arabidopsis thaliana OX=3702 GN=GH3.6 PE=1 SV=1//0
Ghir_D02G020020	-0.082128	-0.26866	0.97862	gnl|BL_ORD_ID|177804 sp|O64966|HMDH1_GOSHI 3-hydroxy-3-methylglutaryl-coenzyme A reductase 1 OS=Gossypium hirsutum OX=3635 GN=HMG1 PE=3 SV=1//0
Ghir_D02G020030	-0.27885	-0.72103	1.1752	gnl|BL_ORD_ID|177813 sp|O64967|HMDH2_GOSHI 3-hydroxy-3-methylglutaryl-coenzyme A reductase 2 OS=Gossypium hirsutum OX=3635 GN=HMG2 PE=3 SV=1//0
Ghir_D02G020040	-0.092921	-0.57474	1.2735	gnl|BL_ORD_ID|177813 sp|O64967|HMDH2_GOSHI 3-hydroxy-3-methylglutaryl-coenzyme A reductase 2 OS=Gossypium hirsutum OX=3635 GN=HMG2 PE=3 SV=1//0
Ghir_D02G020140	-0.74986	-1.4439	2.5487	gnl|BL_ORD_ID|58189 sp|A5A7I7|CDPK4_SOLTU Calcium-dependent protein kinase 4 OS=Solanum tuberosum OX=4113 GN=CPK4 PE=2 SV=1//0
Ghir_D02G020210	0.095596	-0.57359	0.51585	gnl|BL_ORD_ID|305710 sp|Q9SII6|PIX13_ARATH Probable serine/threonine-protein kinase PIX13 OS=Arabidopsis thaliana OX=3702 GN=PIX13 PE=1 SV=2//0
Ghir_D02G020820	0.37807	0.51451	-0.29891	gnl|BL_ORD_ID|43223 sp|Q9FY69|BH143_ARATH Transcription factor bHLH143 OS=Arabidopsis thaliana OX=3702 GN=BHLH143 PE=1 SV=1//1.12062e-25
Ghir_D02G020840	1.2417	0.64385	0.89095	gnl|BL_ORD_ID|326407 sp|Q9SJY5|PUMP5_ARATH Mitochondrial uncoupling protein 5 OS=Arabidopsis thaliana OX=3702 GN=PUMP5 PE=2 SV=1//3.25245e-142
Ghir_D02G020860	0.56291	0.16006	-0.13996	-//-
Ghir_D02G021010	-0.01636	0.43706	0.25018	gnl|BL_ORD_ID|241196 sp|Q0WM29|MMSA_ARATH Methylmalonate-semialdehyde dehydrogenase [acylating], mitochondrial OS=Arabidopsis thaliana OX=3702 GN=ALDH6B2 PE=1 SV=2//0
Ghir_D02G021110	0.57363	0.42532	0.595	-//-
Ghir_D02G021300	0.4652	0.42261	0.54641	gnl|BL_ORD_ID|436016 sp|Q9ZUB8|SKI22_ARATH F-box protein SKIP22 OS=Arabidopsis thaliana OX=3702 GN=SKIP22 PE=1 SV=1//6.44644e-39
Ghir_D02G021530	0.81585	0.26631	1.4055	gnl|BL_ORD_ID|554553 sp|Q96289|ZAT10_ARATH Zinc finger protein ZAT10 OS=Arabidopsis thaliana OX=3702 GN=ZAT10 PE=2 SV=1//4.91087e-26
Ghir_D02G021860	-0.69486	-1.3577	2.4761	gnl|BL_ORD_ID|259152 sp|O23160|MYB73_ARATH Transcription factor MYB73 OS=Arabidopsis thaliana OX=3702 GN=MYB73 PE=1 SV=1//8.05062e-63
Ghir_D02G021960	1.1345	0.6867	0.34429	gnl|BL_ORD_ID|341864 sp|Q9FMH8|RD21B_ARATH Probable cysteine protease RD21B OS=Arabidopsis thaliana OX=3702 GN=RD21B PE=1 SV=1//0
Ghir_D02G021980	0.62171	0.075649	0.010838	gnl|BL_ORD_ID|530760 sp|Q8W3M4|Y4744_ARATH Uncharacterized protein At4g06744 OS=Arabidopsis thaliana OX=3702 GN=At4g06744 PE=2 SV=1//1.89084e-130
Ghir_D02G022070	-0.045747	0.022002	0.71062	gnl|BL_ORD_ID|326268 sp|Q9FXA4|PUB26_ARATH U-box domain-containing protein 26 OS=Arabidopsis thaliana OX=3702 GN=PUB26 PE=2 SV=1//0
Ghir_D02G022160	-0.46937	-2.4012	2.0754	gnl|BL_ORD_ID|111943 sp|Q9SZ06|EF109_ARATH Ethylene-responsive transcription factor ERF109 OS=Arabidopsis thaliana OX=3702 GN=ERF109 PE=1 SV=1//7.50409e-26
Ghir_D02G022320	-0.51897	0.56471	0.34712	-//-
Ghir_D02G023000	0.46602	0.53685	0.45843	-//-
Ghir_D02G023070	2.4615	4.5133	1.5619	-//-
Ghir_D02G023630	0.0075185	-0.46956	0.90413	gnl|BL_ORD_ID|306462 sp|P34024|PLC_LISMO 1-phosphatidylinositol phosphodiesterase OS=Listeria monocytogenes serovar 1/2a (strain ATCC BAA-679 / EGD-e) OX=169963 GN=plcA PE=1 SV=1//5.00807e-08
Ghir_D02G023640	-0.036585	2.6325	1.4056	gnl|BL_ORD_ID|103274 sp|Q9FYB5|DNJ11_ARATH Chaperone protein dnaJ 11, chloroplastic OS=Arabidopsis thaliana OX=3702 GN=ATJ11 PE=1 SV=2//4.75601e-29
Ghir_D02G023840	0.029218	-0.0581	0.70015	-//-
Ghir_D02G023860	0.51911	0.16022	-0.33965	gnl|BL_ORD_ID|236633 sp|Q96MC6|MF14A_HUMAN Hippocampus abundant transcript 1 protein OS=Homo sapiens OX=9606 GN=MFSD14A PE=1 SV=2//7.85885e-21
Ghir_D02G024020	1.7886	1.4423	0.62524	gnl|BL_ORD_ID|124040 sp|Q9LZT4|EXLA1_ARATH Expansin-like A1 OS=Arabidopsis thaliana OX=3702 GN=EXLA1 PE=2 SV=1//8.86329e-100
Ghir_D02G024050	1.1758	-0.49798	0.40774	gnl|BL_ORD_ID|260392 sp|Q10S65|NAC22_ORYSJ NAC domain-containing protein 22 OS=Oryza sativa subsp. japonica OX=39947 GN=NAC022 PE=2 SV=1//4.98701e-91
Ghir_D02G024270	0.19279	0.52574	-0.15964	-//-
Ghir_D02G024390	1.5044	0.90204	0.62046	-//-
Ghir_D02G024520	-0.67687	-0.60959	0.83527	-//-
Ghir_D02G024580	1.1293	-0.19021	0.94267	gnl|BL_ORD_ID|199579 sp|O48716|JGB_ARATH Protein JINGUBANG OS=Arabidopsis thaliana OX=3702 GN=JGB PE=1 SV=1//0
Ghir_D02G024820	-0.12145	-0.93347	0.90485	gnl|BL_ORD_ID|163391 sp|Q9CA34|GT17_ARATH Probable xyloglucan galactosyltransferase GT17 OS=Arabidopsis thaliana OX=3702 GN=GT17 PE=2 SV=1//0
[truncated: 2,203 more rows]

## Sheet: Table S7
Table S7 Down-regulated genes in Ci1 compared with WT following V. dahliae inoculation at different time points.
Gene_id	log2(Ci1_0hvsWT_0h)	log2(Ci1_24hvsWT_24h)	log2(Ci1_72hvsWT_72h)	Blast swiss prot
Ghir_A01G000130	-0.20226	-0.44199	-0.14483	gnl|BL_ORD_ID|335273 sp|P48504|QCR6_SOLTU Cytochrome b-c1 complex subunit 6 OS=Solanum tuberosum OX=4113 PE=1 SV=2//2.04544e-26
Ghir_A01G000310	-0.95991	0.21936	0.35908	gnl|BL_ORD_ID|161094 sp|P27484|GRP2_NICSY Glycine-rich protein 2 OS=Nicotiana sylvestris OX=4096 GN=GRP-2 PE=2 SV=1//9.71448e-29
Ghir_A01G001440	-0.1283	-0.67668	-0.14796	gnl|BL_ORD_ID|476247 sp|Q9LHE5|TO401_ARATH Mitochondrial import receptor subunit TOM40-1 OS=Arabidopsis thaliana OX=3702 GN=TOM40-1 PE=1 SV=3//6.93364e-172
Ghir_A01G001670	0.02203	0.45484	-0.79537	-//-
Ghir_A01G001770	0.37884	0.70556	-0.88286	gnl|BL_ORD_ID|121290 sp|Q9SKT1|ERF53_ARATH Ethylene-responsive transcription factor ERF053 OS=Arabidopsis thaliana OX=3702 GN=ERF053 PE=1 SV=1//3.97129e-28
Ghir_A01G001910	-5.2718	#NAME?	#NAME?	gnl|BL_ORD_ID|448116 sp|P60838|SUMM2_ARATH Disease resistance protein SUMM2 OS=Arabidopsis thaliana OX=3702 GN=SUMM2 PE=1 SV=1//5.91697e-25
Ghir_A01G002020	-0.73004	-1.1977	1.6166	-//-
Ghir_A01G002060	-0.29637	-0.60659	1	gnl|BL_ORD_ID|326289 sp|Q9SFX2|PUB43_ARATH U-box domain-containing protein 43 OS=Arabidopsis thaliana OX=3702 GN=PUB43 PE=2 SV=1//2.25508e-35
Ghir_A01G002110	-0.33025	-0.44592	-0.057885	gnl|BL_ORD_ID|493892 sp|P49729|UCRI1_TOBAC Cytochrome b-c1 complex subunit Rieske-1, mitochondrial (Fragment) OS=Nicotiana tabacum OX=4097 PE=2 SV=1//3.93122e-137
Ghir_A01G002160	-0.011437	-0.82095	0.0031833	gnl|BL_ORD_ID|472509 sp|Q93ZM9|TIF9_ARATH Protein TIFY 9 OS=Arabidopsis thaliana OX=3702 GN=TIFY9 PE=1 SV=1//1.7898e-44
Ghir_A01G002310	-1.0488	-1.6755	-1.4924	-//-
Ghir_A01G002510	-0.16023	-0.1075	-0.59314	gnl|BL_ORD_ID|111378 sp|O23300|ECI3_ARATH Enoyl-CoA delta isomerase 3 OS=Arabidopsis thaliana OX=3702 GN=ECI3 PE=1 SV=1//5.31051e-89
Ghir_A01G002570	-0.73525	0.094961	0.13818	gnl|BL_ORD_ID|494131 sp|O53732|UFAA1_MYCTU Tuberculostearic acid methyltransferase UfaA1 OS=Mycobacterium tuberculosis (strain ATCC 25618 / H37Rv) OX=83332 GN=ufaA1 PE=1 SV=3//1.01332e-53
Ghir_A01G002600	-0.96403	-0.65121	-0.20466	gnl|BL_ORD_ID|494131 sp|O53732|UFAA1_MYCTU Tuberculostearic acid methyltransferase UfaA1 OS=Mycobacterium tuberculosis (strain ATCC 25618 / H37Rv) OX=83332 GN=ufaA1 PE=1 SV=3//4.61618e-53
Ghir_A01G003050	0.91825	0.025316	-3.1856	gnl|BL_ORD_ID|82514 sp|F4HWQ8|CVIF1_ARATH Cell wall / vacuolar inhibitor of fructosidase 1 OS=Arabidopsis thaliana OX=3702 GN=C/VIF1 PE=1 SV=1//7.46074e-18
Ghir_A01G003440	-0.69839	-1.0979	-0.29692	gnl|BL_ORD_ID|260413 sp|Q9SK55|NAC42_ARATH Transcription factor JUNGBRUNNEN 1 OS=Arabidopsis thaliana OX=3702 GN=JUB1 PE=1 SV=1//1.16803e-75
Ghir_A01G003460	-0.26003	-0.87584	-0.83145	gnl|BL_ORD_ID|125586 sp|Q9LHN8|F6H1_ARATH Feruloyl CoA ortho-hydroxylase 1 OS=Arabidopsis thaliana OX=3702 GN=F6&apos;H1 PE=1 SV=1//1.40469e-109
Ghir_A01G003700	0.011324	-0.70069	0.94586	-//-
Ghir_A01G003760	-1.5342	-1.6713	0.093567	-//-
Ghir_A01G003770	-0.80125	-1.3276	-0.32873	-//-
Ghir_A01G003780	-2.047	-2.5017	-1.3073	-//-
Ghir_A01G003790	-1.8064	-1.915	0.42902	-//-
Ghir_A01G003800	-1.5354	-1.4347	0.19447	-//-
Ghir_A01G003890	-0.46894	-0.64502	-0.47225	gnl|BL_ORD_ID|48743 sp|H2DH21|C7A29_PANGI Cytochrome P450 CYP72A219 OS=Panax ginseng OX=4054 PE=2 SV=1//0
Ghir_A01G004080	-0.16628	-0.46187	0.4225	gnl|BL_ORD_ID|349399 sp|Q9SYM5|RHM1_ARATH Trifunctional UDP-glucose 4,6-dehydratase/UDP-4-keto-6-deoxy-D-glucose 3,5-epimerase/UDP-4-keto-L-rhamnose-reductase RHM1 OS=Arabidopsis thaliana OX=3702 GN=RHM1 PE=1 SV=1//0
Ghir_A01G004220	-0.63623	0.40768	0.54568	gnl|BL_ORD_ID|526918 sp|C0LGN2|Y3148_ARATH Probable leucine-rich repeat receptor-like serine/threonine-protein kinase At3g14840 OS=Arabidopsis thaliana OX=3702 GN=LRR-RLK PE=1 SV=1//0
Ghir_A01G004320	-0.67808	-0.76422	-1.2503	gnl|BL_ORD_ID|99626 sp|Q9SKQ2|DIR4_ARATH Dirigent protein 4 OS=Arabidopsis thaliana OX=3702 GN=DIR4 PE=2 SV=1//2.27182e-45
Ghir_A01G005000	0.017995	-0.43279	0.045502	gnl|BL_ORD_ID|231147 sp|P46487|MDHM_EUCGU Malate dehydrogenase, mitochondrial OS=Eucalyptus gunnii OX=3933 GN=MDH PE=2 SV=1//0
Ghir_A01G005370	-0.34838	-0.43067	-0.12728	gnl|BL_ORD_ID|508109 sp|Q9LDZ1|VQ19_ARATH VQ motif-containing protein 19 OS=Arabidopsis thaliana OX=3702 GN=VQ19 PE=1 SV=1//2.45288e-50
Ghir_A01G005380	#NAME?	-1.7372	-1.6598	gnl|BL_ORD_ID|106714 sp|F4HPR5|DRP5A_ARATH Dynamin-related protein 5A OS=Arabidopsis thaliana OX=3702 GN=DRP5A PE=2 SV=1//0
Ghir_A01G005670	-0.11791	-0.66872	0.42824	gnl|BL_ORD_ID|54407 sp|Q84WQ5|CBSX5_ARATH CBS domain-containing protein CBSX5 OS=Arabidopsis thaliana OX=3702 GN=CBSX5 PE=2 SV=2//3.74068e-107
Ghir_A01G006200	-0.25705	-0.87218	1.4019	gnl|BL_ORD_ID|52143 sp|O81831|CARP1_ARATH Calcium-binding protein KRP1 OS=Arabidopsis thaliana OX=3702 GN=KRP1 PE=2 SV=1//4.53111e-43
Ghir_A01G006260	-0.24237	-0.29517	-2.231	gnl|BL_ORD_ID|137738 sp|Q6NQE2|FQRL1_ARATH Probable NAD(P)H dehydrogenase (quinone) FQR1-like 1 OS=Arabidopsis thaliana OX=3702 GN=At4g27270 PE=1 SV=1//5.46104e-99
Ghir_A01G006810	-0.010698	-0.51516	-0.20333	gnl|BL_ORD_ID|159926 sp|Q9M5A9|GPT1_ARATH Glucose-6-phosphate/phosphate translocator 1, chloroplastic OS=Arabidopsis thaliana OX=3702 GN=GPT1 PE=2 SV=1//0
Ghir_A01G007140	0.048339	-0.31196	-0.74629	gnl|BL_ORD_ID|38287 sp|P29790|ATPG_TOBAC ATP synthase gamma chain, chloroplastic OS=Nicotiana tabacum OX=4097 GN=ATPC PE=1 SV=1//1.7116e-163
Ghir_A01G007500	-0.93251	-0.59155	-0.6021	gnl|BL_ORD_ID|472582 sp|Q8S9L5|TIG_ARATH Trigger factor-like protein TIG, Chloroplastic OS=Arabidopsis thaliana OX=3702 GN=TIG PE=1 SV=1//0
Ghir_A01G007580	-0.34407	-0.27761	-0.89174	gnl|BL_ORD_ID|509057 sp|Q9FJ74|WAXS3_ARATH Probable long-chain-alcohol O-fatty-acyltransferase 3 OS=Arabidopsis thaliana OX=3702 GN=AT3 PE=3 SV=1//1.73392e-85
Ghir_A01G007640	-0.25013	-1.2156	1.7355	gnl|BL_ORD_ID|315643 sp|Q9LPS9|PRNL1_ARATH Pirin-like protein At1g50590 OS=Arabidopsis thaliana OX=3702 GN=At1g50590 PE=2 SV=1//2.09957e-135
Ghir_A01G007650	0.00092735	-1.8268	0.87731	gnl|BL_ORD_ID|512515 sp|Q9LDH0|XYLT_ARATH Beta-(1,2)-xylosyltransferase OS=Arabidopsis thaliana OX=3702 GN=XYLT PE=1 SV=1//0
Ghir_A01G007890	-4.6277	-4.146	#NAME?	gnl|BL_ORD_ID|48756 sp|A6YIH8|C7D55_HYOMU Premnaspirodiene oxygenase OS=Hyoscyamus muticus OX=35626 GN=CYP71D55 PE=1 SV=1//4.04235e-164
Ghir_A01G007910	-1.4666	-1.2095	-0.023133	gnl|BL_ORD_ID|48652 sp|O81971|C71D9_SOYBN Cytochrome P450 71D9 OS=Glycine max OX=3847 GN=CYP71D9 PE=2 SV=1//9.15017e-170
Ghir_A01G008000	-0.077627	-0.1477	-0.69142	gnl|BL_ORD_ID|555330 sp|Q94EG9|ZIP11_ARATH Zinc transporter 11 OS=Arabidopsis thaliana OX=3702 GN=ZIP11 PE=2 SV=1//1.89172e-140
Ghir_A01G008300	-0.27503	-0.4632	0.63833	gnl|BL_ORD_ID|475020 sp|Q9H330|TM245_HUMAN Transmembrane protein 245 OS=Homo sapiens OX=9606 GN=TMEM245 PE=1 SV=3//4.74211e-17
Ghir_A01G008580	-0.55641	-1.5417	0.45964	gnl|BL_ORD_ID|511229 sp|Q9SI09|XERIC_ARATH Probable E3 ubiquitin-protein ligase XERICO OS=Arabidopsis thaliana OX=3702 GN=XERICO PE=1 SV=1//1.15327e-11
Ghir_A01G008590	0.22385	-0.57443	1.2315	gnl|BL_ORD_ID|511229 sp|Q9SI09|XERIC_ARATH Probable E3 ubiquitin-protein ligase XERICO OS=Arabidopsis thaliana OX=3702 GN=XERICO PE=1 SV=1//1.38065e-10
Ghir_A01G008600	-0.13853	-0.53693	0.33156	gnl|BL_ORD_ID|511229 sp|Q9SI09|XERIC_ARATH Probable E3 ubiquitin-protein ligase XERICO OS=Arabidopsis thaliana OX=3702 GN=XERICO PE=1 SV=1//1.41081e-10
Ghir_A01G008680	-0.52273	-0.83166	0.073455	gnl|BL_ORD_ID|427200 sp|Q9LTV3|SAU72_ARATH Auxin-responsive protein SAUR72 OS=Arabidopsis thaliana OX=3702 GN=SAUR72 PE=2 SV=1//4.34508e-50
Ghir_A01G009410	-0.61681	-1.2899	0.12849	gnl|BL_ORD_ID|240598 sp|Q0DC45|MLOH1_ORYSJ MLO protein homolog 1 OS=Oryza sativa subsp. japonica OX=39947 GN=MLO1 PE=3 SV=2//2.0893e-170
Ghir_A01G009420	-0.48644	-0.7816	-0.37359	-//-
Ghir_A01G010160	-0.14886	0.05145	-0.60738	gnl|BL_ORD_ID|509047 sp|Q94AP3|WAT1_ARATH Protein WALLS ARE THIN 1 OS=Arabidopsis thaliana OX=3702 GN=WAT1 PE=1 SV=1//0
Ghir_A01G010520	0.12599	-0.23359	-1.3643	gnl|BL_ORD_ID|108014 sp|Q9SX83|DTX33_ARATH Protein DETOXIFICATION 33 OS=Arabidopsis thaliana OX=3702 GN=DTX33 PE=2 SV=1//3.91156e-10
Ghir_A01G010610	0.19677	-0.056235	-0.58908	-//-
Ghir_A01G010630	-0.84091	-0.76134	-1.4295	-//-
Ghir_A01G010680	-0.40707	-0.59105	-1.5849	gnl|BL_ORD_ID|44998 sp|Q9FMZ0|BKI1_ARATH BRI1 kinase inhibitor 1 OS=Arabidopsis thaliana OX=3702 GN=BKI1 PE=1 SV=1//1.4615e-14
Ghir_A01G010900	-0.65607	-0.25463	-0.92721	gnl|BL_ORD_ID|341863 sp|P43297|RD21A_ARATH Cysteine proteinase RD21A OS=Arabidopsis thaliana OX=3702 GN=RD21A PE=1 SV=1//0
Ghir_A01G010980	-0.86874	-0.29835	-0.16073	gnl|BL_ORD_ID|510358 sp|Q6X7J9|WOX4_ARATH WUSCHEL-related homeobox 4 OS=Arabidopsis thaliana OX=3702 GN=WOX4 PE=1 SV=1//9.43901e-58
Ghir_A01G011090	-0.081629	-0.53833	0.40424	-//-
Ghir_A01G011100	-0.42268	-0.53856	-0.74274	gnl|BL_ORD_ID|289152 sp|Q9SY57|P2A10_ARATH Protein PHLOEM PROTEIN 2-LIKE A10 OS=Arabidopsis thaliana OX=3702 GN=PP2A10 PE=2 SV=1//7.74872e-149
Ghir_A01G011310	-0.38796	-0.43741	0.31758	gnl|BL_ORD_ID|169160 sp|P93111|HEM11_CUCSA Glutamyl-tRNA reductase 1, chloroplastic OS=Cucumis sativus OX=3659 GN=HEMA1 PE=2 SV=1//0
Ghir_A01G011580	-0.45859	-0.90641	-0.3604	-//-
Ghir_A01G012370	-0.33727	-0.71208	0.89675	-//-
Ghir_A01G012400	-0.46726	-1.1563	0.32018	gnl|BL_ORD_ID|449412 sp|Q9ZSD4|SY121_ARATH Syntaxin-121 OS=Arabidopsis thaliana OX=3702 GN=SYP121 PE=1 SV=1//1.44015e-115
Ghir_A01G012720	-0.40537	-0.72729	0.079571	gnl|BL_ORD_ID|127581 sp|Q8GZC3|FAD2_VERFO Delta(12)-fatty-acid desaturase FAD2 OS=Vernicia fordii OX=73154 GN=FAD2 PE=1 SV=1//0
Ghir_A01G012880	-0.3837	-0.57228	0.068557	gnl|BL_ORD_ID|335315 sp|P46270|QCR9_SOLTU Cytochrome b-c1 complex subunit 9 OS=Solanum tuberosum OX=4113 PE=1 SV=1//9.86268e-11
Ghir_A01G012920	#NAME?	#NAME?	#NAME?	gnl|BL_ORD_ID|195080 sp|Q9LFA4|IQM3_ARATH IQ domain-containing protein IQM3 OS=Arabidopsis thaliana OX=3702 GN=IQM3 PE=2 SV=1//7.81082e-174
Ghir_A01G013050	-0.36744	-0.12375	-0.94955	-//-
Ghir_A01G013290	-1.7807	-2.3252	-3.3483	gnl|BL_ORD_ID|287670 sp|C0HFE5|ORRM1_MAIZE Organelle RRM domain-containing protein 1, chloroplastic OS=Zea mays OX=4577 GN=ORRM1 PE=2 SV=1//7.7153e-15
Ghir_A01G013330	-0.53283	-1.8503	-1.2135	gnl|BL_ORD_ID|555332 sp|O81123|ZIP1_ARATH Zinc transporter 1 OS=Arabidopsis thaliana OX=3702 GN=ZIP1 PE=2 SV=1//6.22915e-89
Ghir_A01G013450	-5.7594	#NAME?	#NAME?	gnl|BL_ORD_ID|172401 sp|Q3UDW8|HGNAT_MOUSE Heparan-alpha-glucosaminide N-acetyltransferase OS=Mus musculus OX=10090 GN=Hgsnat PE=1 SV=2//5.9941e-26
Ghir_A01G013470	0.63862	-0.85167	1.6051	gnl|BL_ORD_ID|491373 sp|O48676|U74B1_ARATH UDP-glycosyltransferase 74B1 OS=Arabidopsis thaliana OX=3702 GN=UGT74B1 PE=1 SV=1//2.64262e-157
Ghir_A01G013870	#NAME?	#NAME?	#NAME?	-//-
Ghir_A01G014020	0.077254	0.48964	-1.0669	gnl|BL_ORD_ID|677 sp|P17407|21KD_DAUCA 21 kDa protein OS=Daucus carota OX=4039 PE=2 SV=1//4.3629e-40
Ghir_A01G014210	0.026138	-1.6265	-0.71294	gnl|BL_ORD_ID|330554 sp|Q9CAB7|PXG4_ARATH Probable peroxygenase 4 OS=Arabidopsis thaliana OX=3702 GN=PXG4 PE=1 SV=1//1.14793e-76
Ghir_A01G014500	-0.24551	-0.45169	0.23659	-//-
Ghir_A01G014670	-0.28228	-0.63833	0.2656	gnl|BL_ORD_ID|326249 sp|Q8GUG9|PUB11_ARATH U-box domain-containing protein 11 OS=Arabidopsis thaliana OX=3702 GN=PUB11 PE=2 SV=2//0
Ghir_A01G015110	-5.66	#NAME?	-3.6974	gnl|BL_ORD_ID|3866 sp|Q9LHD1|AB15B_ARATH ABC transporter B family member 15 OS=Arabidopsis thaliana OX=3702 GN=ABCB15 PE=3 SV=1//0
Ghir_A01G015120	-0.79925	-0.2778	1.2803	gnl|BL_ORD_ID|199579 sp|O48716|JGB_ARATH Protein JINGUBANG OS=Arabidopsis thaliana OX=3702 GN=JGB PE=1 SV=1//1.1822e-64
Ghir_A01G015250	-0.38028	-0.55197	-0.26126	gnl|BL_ORD_ID|337373 sp|P49637|R27A3_ARATH 60S ribosomal protein L27a-3 OS=Arabidopsis thaliana OX=3702 GN=RPL27AC PE=2 SV=2//3.149e-80
Ghir_A01G015570	0.049955	-0.69071	0.41725	gnl|BL_ORD_ID|129189 sp|Q9FYF9|FB76_ARATH F-box protein At1g67340 OS=Arabidopsis thaliana OX=3702 GN=At1g67340 PE=1 SV=1//1.19827e-160
Ghir_A01G015720	-0.48934	-0.49709	-0.14566	gnl|BL_ORD_ID|86658 sp|Q39613|CYPH_CATRO Peptidyl-prolyl cis-trans isomerase OS=Catharanthus roseus OX=4058 GN=PCKR1 PE=1 SV=1//8.0717e-88
Ghir_A01G015930	-0.62404	-0.30259	-0.65285	gnl|BL_ORD_ID|268231 sp|F4I9E1|NFD4_ARATH Protein NUCLEAR FUSION DEFECTIVE 4 OS=Arabidopsis thaliana OX=3702 GN=NFD4 PE=3 SV=1//6.55934e-35
Ghir_A01G016200	-0.21858	-0.55065	-0.038443	gnl|BL_ORD_ID|229505 sp|P80728|MAVI_CUCPE Mavicyanin OS=Cucurbita pepo OX=3663 PE=1 SV=1//1.04258e-17
Ghir_A01G016480	-0.44096	-0.97736	-0.0027379	-//-
Ghir_A01G016500	-0.43861	-0.74717	0.20267	gnl|BL_ORD_ID|216906 sp|Q9SX98|LHTL8_ARATH Lysine histidine transporter-like 8 OS=Arabidopsis thaliana OX=3702 GN=AATL1 PE=1 SV=1//2.19217e-180
Ghir_A01G016520	0.38667	-0.93862	0.72835	gnl|BL_ORD_ID|124042 sp|Q9SVE5|EXLA2_ARATH Expansin-like A2 OS=Arabidopsis thaliana OX=3702 GN=EXLA2 PE=2 SV=1//1.78824e-99
Ghir_A01G017000	-0.46119	-0.90045	-0.85988	gnl|BL_ORD_ID|434388 sp|A5YVF1|SGS3_SOLLC Protein SUPPRESSOR OF GENE SILENCING 3 OS=Solanum lycopersicum OX=4081 GN=SGS3 PE=1 SV=1//1.65508e-137
Ghir_A01G017010	-0.10798	-0.035808	-0.50424	gnl|BL_ORD_ID|40648 sp|P00303|BABL_CUCSA Basic blue protein OS=Cucumis sativus OX=3659 PE=1 SV=1//5.9078e-42
Ghir_A01G017200	-0.28971	-0.46999	-0.49391	-//-
Ghir_A01G017230	-0.36841	-0.62851	1.5893	gnl|BL_ORD_ID|190843 sp|Q9LJM4|IKU2_ARATH Receptor-like protein kinase HAIKU2 OS=Arabidopsis thaliana OX=3702 GN=IKU2 PE=1 SV=1//0
Ghir_A01G017340	-1.474	-1.6431	2.1731	-//-
Ghir_A01G017440	0.10101	-1.1938	-0.092261	-//-
Ghir_A01G017570	-0.33675	-0.66617	-0.23935	gnl|BL_ORD_ID|269983 sp|Q93W20|NIFU2_ARATH NifU-like protein 2, chloroplastic OS=Arabidopsis thaliana OX=3702 GN=NIFU2 PE=1 SV=1//3.58036e-95
Ghir_A01G017700	-0.39974	-0.45961	-0.69407	gnl|BL_ORD_ID|41048 sp|O49545|BAME1_ARATH Leucine-rich repeat receptor-like serine/threonine-protein kinase BAM1 OS=Arabidopsis thaliana OX=3702 GN=BAM1 PE=1 SV=1//0
Ghir_A01G018010	-2.1417	-1.0401	0.14405	gnl|BL_ORD_ID|172667 sp|O81464|HIP24_ARATH Heavy metal-associated isoprenylated plant protein 24 OS=Arabidopsis thaliana OX=3702 GN=HIPP24 PE=1 SV=1//2.06418e-68
Ghir_A01G018060	-0.30632	-0.21181	-0.62089	gnl|BL_ORD_ID|189594 sp|Q9C8F1|IF5Y_ARATH Probable eukaryotic translation initiation factor 5-1 OS=Arabidopsis thaliana OX=3702 GN=At1g36730 PE=2 SV=1//3.18757e-180
Ghir_A01G018110	-2.0574	-1.3399	-1.461	gnl|BL_ORD_ID|269644 sp|P17569|NIA_CUCMA Nitrate reductase [NADH] OS=Cucurbita maxima OX=3661 PE=2 SV=1//0
Ghir_A01G018160	-6.221	-6.5605	-5.292	gnl|BL_ORD_ID|510630 sp|Q501F8|WTR32_ARATH WAT1-related protein At4g08300 OS=Arabidopsis thaliana OX=3702 GN=At4g08300 PE=2 SV=1//2.47672e-153
Ghir_A01G018190	-5.5138	#NAME?	-4.2292	gnl|BL_ORD_ID|225452 sp|Q93ZH0|LYM1_ARATH LysM domain-containing GPI-anchored protein 1 OS=Arabidopsis thaliana OX=3702 GN=LYM1 PE=1 SV=1//0
Ghir_A01G018470	-0.40049	-0.64625	0.49147	gnl|BL_ORD_ID|223363 sp|Q9FG33|LRKS5_ARATH Probable L-type lectin-domain containing receptor kinase S.5 OS=Arabidopsis thaliana OX=3702 GN=LECRKS5 PE=2 SV=1//0
Ghir_A01G018760	0.19972	-0.55055	-0.60266	-//-
Ghir_A01G019120	-0.14135	-0.2676	-0.76071	gnl|BL_ORD_ID|110138 sp|P36591|DYR_SCHPO Dihydrofolate reductase OS=Schizosaccharomyces pombe (strain 972 / ATCC 24843) OX=284812 GN=dfr1 PE=2 SV=2//2.88039e-15
Ghir_A01G019170	-0.32045	-0.77209	-0.38225	gnl|BL_ORD_ID|399015 sp|B0SZ18|RRF_CAUSK Ribosome-recycling factor OS=Caulobacter sp. (strain K31) OX=366602 GN=frr PE=3 SV=1//8.78754e-37
Ghir_A01G019670	-0.39374	-0.58472	-0.34507	gnl|BL_ORD_ID|435441 sp|Q94KL7|SILD_FORIN Secoisolariciresinol dehydrogenase (Fragment) OS=Forsythia intermedia OX=55183 PE=1 SV=1//3.38115e-85
Ghir_A01G019740	-1.3761	-0.1703	0.052894	gnl|BL_ORD_ID|295454 sp|Q5RBU7|PCP_PONAB Lysosomal Pro-X carboxypeptidase OS=Pongo abelii OX=9601 GN=PRCP PE=2 SV=1//6.58238e-125
Ghir_A01G019920	0.7052	0.59464	-1.1264	-//-
Ghir_A01G020160	-0.042118	0.57514	-1.1034	gnl|BL_ORD_ID|323122 sp|Q8LA14|PSK6_ARATH Putative phytosulfokines 6 OS=Arabidopsis thaliana OX=3702 GN=PSK6 PE=2 SV=2//2.97454e-10
Ghir_A01G020200	-0.2404	-1.0671	-0.21279	gnl|BL_ORD_ID|119608 sp|P42896|ENO_RICCO Enolase OS=Ricinus communis OX=3988 PE=2 SV=1//0
Ghir_A01G020210	-0.052966	-0.48825	0.048273	gnl|BL_ORD_ID|311948 sp|Q9FMQ1|PP376_ARATH Pentatricopeptide repeat-containing protein At5g12100, mitochondrial OS=Arabidopsis thaliana OX=3702 GN=At5g12100 PE=2 SV=1//0
Ghir_A01G020490	0.25125	0.64773	-1.0733	gnl|BL_ORD_ID|473937 sp|P25818|TIP11_ARATH Aquaporin TIP1-1 OS=Arabidopsis thaliana OX=3702 GN=TIP1-1 PE=1 SV=1//5.24473e-139
Ghir_A01G020510	-0.67288	0.82363	-0.765	gnl|BL_ORD_ID|308290 sp|Q9SCP2|PLY12_ARATH Probable pectate lyase 12 OS=Arabidopsis thaliana OX=3702 GN=At3g53190 PE=2 SV=2//0
Ghir_A01G020530	0.095468	-0.15405	-0.59501	gnl|BL_ORD_ID|8440 sp|Q9SJM1|ACR10_ARATH ACT domain-containing protein ACR10 OS=Arabidopsis thaliana OX=3702 GN=ACR10 PE=2 SV=1//3.16875e-176
Ghir_A01G020600	-3.5354	-3.107	-2.4031	gnl|BL_ORD_ID|138491 sp|P52838|FSTL_FLABI Flavonol sulfotransferase-like OS=Flaveria bidentis OX=4224 PE=2 SV=1//1.55708e-112
Ghir_A01G020610	-1.4796	-0.32289	-1.1555	gnl|BL_ORD_ID|138491 sp|P52838|FSTL_FLABI Flavonol sulfotransferase-like OS=Flaveria bidentis OX=4224 PE=2 SV=1//1.27842e-109
Ghir_A01G020620	-0.86693	-0.20913	-1.3277	gnl|BL_ORD_ID|138491 sp|P52838|FSTL_FLABI Flavonol sulfotransferase-like OS=Flaveria bidentis OX=4224 PE=2 SV=1//9.36166e-118
Ghir_A01G020720	0.77533	-0.33171	-0.84478	gnl|BL_ORD_ID|305470 sp|P43287|PIP22_ARATH Aquaporin PIP2-2 OS=Arabidopsis thaliana OX=3702 GN=PIP2-2 PE=1 SV=2//1.24163e-173
Ghir_A01G021020	-0.76737	-2.1548	-1.6867	gnl|BL_ORD_ID|466005 sp|Q66K14|TBC9B_HUMAN TBC1 domain family member 9B OS=Homo sapiens OX=9606 GN=TBC1D9B PE=1 SV=3//1.09617e-22
Ghir_A01G021050	0.53826	0.10143	-0.9263	gnl|BL_ORD_ID|163202 sp|Q9LZ06|GSTL3_ARATH Glutathione S-transferase L3 OS=Arabidopsis thaliana OX=3702 GN=GSTL3 PE=2 SV=1//2.79657e-105
Ghir_A01G021550	-0.16372	-0.91866	-0.35969	gnl|BL_ORD_ID|537463 sp|Q09893|YAI5_SCHPO Uncharacterized protein C24B11.05 OS=Schizosaccharomyces pombe (strain 972 / ATCC 24843) OX=284812 GN=SPAC24B11.05 PE=3 SV=1//5.30992e-16
Ghir_A01G021580	-1.5325	-0.65169	-0.59982	gnl|BL_ORD_ID|250515 sp|O24058|MT2_MALDO Metallothionein-like protein type 2 OS=Malus domestica OX=3750 GN=MT1 PE=3 SV=1//2.2129e-17
Ghir_A01G021750	0.026323	-1.2666	0.50394	-//-
Ghir_A01G022010	-0.056716	0.14546	-0.48117	gnl|BL_ORD_ID|211179 sp|Q9FEL7|LAX2_MEDTR Auxin transporter-like protein 2 OS=Medicago truncatula OX=3880 GN=LAX2 PE=2 SV=1//0
Ghir_A01G022280	0.081063	-0.43551	-0.49953	gnl|BL_ORD_ID|259192 sp|Q700D9|MYBF_ARATH Putative Myb family transcription factor At1g14600 OS=Arabidopsis thaliana OX=3702 GN=At1g14600 PE=2 SV=2//4.38682e-24
Ghir_A01G022450	-0.49669	-1.3556	1.0994	gnl|BL_ORD_ID|429708 sp|Q9SCU0|SDR2A_ARATH Short-chain dehydrogenase reductase 2a OS=Arabidopsis thaliana OX=3702 GN=SDR2a PE=3 SV=1//2.01876e-147
Ghir_A02G000490	0.17338	0.49058	-1.178	gnl|BL_ORD_ID|285265 sp|Q9LZW2|OFP1_ARATH Transcription repressor OFP1 OS=Arabidopsis thaliana OX=3702 GN=OFP1 PE=1 SV=1//5.3051e-28
Ghir_A02G001190	-0.28349	-0.61022	-0.22272	gnl|BL_ORD_ID|308609 sp|Q42908|PMGI_MESCR 2,3-bisphosphoglycerate-independent phosphoglycerate mutase OS=Mesembryanthemum crystallinum OX=3544 GN=PGM1 PE=2 SV=1//0
Ghir_A02G001730	1.1585	1.3737	-0.65812	gnl|BL_ORD_ID|234527 sp|Q2KIJ2|MET18_BOVIN Histidine protein methyltransferase 1 homolog OS=Bos taurus OX=9913 GN=METTL18 PE=2 SV=1//9.36448e-13
Ghir_A02G002100	-0.58731	-0.29479	-0.6861	gnl|BL_ORD_ID|429822 sp|Q93WN0|SEBP2_ARATH Selenium-binding protein 2 OS=Arabidopsis thaliana OX=3702 GN=SBP2 PE=1 SV=1//0
Ghir_A02G002120	-1.1062	-1.1836	-0.97235	gnl|BL_ORD_ID|312589 sp|O23144|PPI1_ARATH Proton pump-interactor 1 OS=Arabidopsis thaliana OX=3702 GN=PPI1 PE=1 SV=2//1.6556e-08
Ghir_A02G002260	-0.99231	0.39256	-0.84027	gnl|BL_ORD_ID|48742 sp|H2DH17|C7A22_PANGI Cytochrome P450 CYP749A22 OS=Panax ginseng OX=4054 PE=2 SV=1//0
Ghir_A02G002440	-0.33009	-0.71286	0.31624	gnl|BL_ORD_ID|48742 sp|H2DH17|C7A22_PANGI Cytochrome P450 CYP749A22 OS=Panax ginseng OX=4054 PE=2 SV=1//0
Ghir_A02G002490	0.14239	-0.45468	-0.27494	gnl|BL_ORD_ID|310724 sp|Q94HW2|POLR1_ARATH Retrovirus-related Pol polyprotein from transposon RE1 OS=Arabidopsis thaliana OX=3702 GN=RE1 PE=2 SV=1//3.35301e-105
Ghir_A02G002510	-1.5675	-1.6937	-1.7946	gnl|BL_ORD_ID|48742 sp|H2DH17|C7A22_PANGI Cytochrome P450 CYP749A22 OS=Panax ginseng OX=4054 PE=2 SV=1//0
Ghir_A02G002860	0.45031	-0.56187	-0.87868	gnl|BL_ORD_ID|163073 sp|Q9FQA3|GST23_MAIZE Glutathione transferase GST 23 OS=Zea mays OX=4577 PE=2 SV=1//1.00884e-63
Ghir_A02G002870	0.16006	-0.50849	-0.73667	gnl|BL_ORD_ID|163329 sp|P32110|GSTX6_SOYBN Probable glutathione S-transferase OS=Glycine max OX=3847 GN=HSP26-A PE=2 SV=1//2.54924e-64
Ghir_A02G003000	0.022164	-0.16116	-0.42026	gnl|BL_ORD_ID|110207 sp|Q9ZT66|E134_MAIZE Endo-1,3;1,4-beta-D-glucanase OS=Zea mays OX=4577 PE=1 SV=1//9.90456e-37
Ghir_A02G003020	-0.1786	-0.96438	-0.22013	gnl|BL_ORD_ID|352810 sp|P50651|RIR2A_ARATH Ribonucleoside-diphosphate reductase small chain A OS=Arabidopsis thaliana OX=3702 GN=RNR2A PE=1 SV=2//0
Ghir_A02G003280	-0.61601	-2.4027	0.6286	gnl|BL_ORD_ID|50312 sp|Q9ZT82|CALSC_ARATH Callose synthase 12 OS=Arabidopsis thaliana OX=3702 GN=CALS12 PE=2 SV=1//0
Ghir_A02G003570	-0.05539	-0.85306	-2.4898	gnl|BL_ORD_ID|299497 sp|Q3L181|PERR_RAUSE Perakine reductase OS=Rauvolfia serpentina OX=4060 GN=PR PE=1 SV=1//9.92927e-166
Ghir_A02G003710	-0.047092	-0.43901	-0.07117	gnl|BL_ORD_ID|404853 sp|P31674|RS15_ORYSJ 40S ribosomal protein S15 OS=Oryza sativa subsp. japonica OX=39947 GN=RPS15 PE=2 SV=2//1.16779e-61
Ghir_A02G004110	-0.32862	-0.6263	-0.12364	gnl|BL_ORD_ID|357539 sp|Q9T043|RL142_ARATH 60S ribosomal protein L14-2 OS=Arabidopsis thaliana OX=3702 GN=RPL14B PE=1 SV=1//9.98871e-76
Ghir_A02G004190	-0.0058964	0.0082635	-0.46823	gnl|BL_ORD_ID|272797 sp|Q66GN3|NPGR2_ARATH Protein NPGR2 OS=Arabidopsis thaliana OX=3702 GN=NPGR2 PE=1 SV=1//0
Ghir_A02G004380	-0.32377	-0.55978	0.47457	-//-
Ghir_A02G004490	-1.856	-2.6875	-0.87894	gnl|BL_ORD_ID|259114 sp|Q10MB4|MYB2_ORYSJ Transcription factor MYB2 OS=Oryza sativa subsp. japonica OX=39947 GN=MYB2 PE=2 SV=1//5.77534e-51
Ghir_A02G004520	-1.1748	-1.8526	-0.655	gnl|BL_ORD_ID|129669 sp|O22780|FBT9_ARATH Probable folate-biopterin transporter 9, chloroplastic OS=Arabidopsis thaliana OX=3702 GN=At2g33280 PE=3 SV=2//8.97317e-180
Ghir_A02G004530	-0.2301	-0.47616	0.039275	gnl|BL_ORD_ID|16307 sp|P54144|AMT11_ARATH Ammonium transporter 1 member 1 OS=Arabidopsis thaliana OX=3702 GN=AMT1-1 PE=1 SV=1//0
Ghir_A02G005170	-0.36626	-0.57346	-0.31423	gnl|BL_ORD_ID|361933 sp|Q9SRX2|RL191_ARATH 60S ribosomal protein L19-1 OS=Arabidopsis thaliana OX=3702 GN=RPL19A PE=2 SV=1//1.13459e-101
Ghir_A02G005240	0.15435	-0.24969	-0.45656	gnl|BL_ORD_ID|317980 sp|O50001|PRU1_PRUAR Major allergen Pru ar 1 OS=Prunus armeniaca OX=36596 PE=1 SV=1//4.66895e-44
Ghir_A02G005340	-0.14355	-0.81808	0.81611	gnl|BL_ORD_ID|71866 sp|Q8GZ17|COBL7_ARATH COBRA-like protein 7 OS=Arabidopsis thaliana OX=3702 GN=COBL7 PE=1 SV=2//0
Ghir_A02G005450	0.8227	0.13547	-2.6865	gnl|BL_ORD_ID|348148 sp|Q8GXW1|RGL2_ARATH DELLA protein RGL2 OS=Arabidopsis thaliana OX=3702 GN=RGL2 PE=1 SV=2//8.05701e-53
Ghir_A02G006480	-0.29227	-0.54325	-1.2622	gnl|BL_ORD_ID|210246 sp|Q2QZ80|LAC21_ORYSJ Laccase-21 OS=Oryza sativa subsp. japonica OX=39947 GN=LAC21 PE=2 SV=1//0
Ghir_A02G006530	-0.022783	-0.45988	-0.51645	gnl|BL_ORD_ID|149560 sp|Q9SQI2|GIGAN_ARATH Protein GIGANTEA OS=Arabidopsis thaliana OX=3702 GN=GI PE=1 SV=2//0
Ghir_A02G006540	-0.20381	-0.45774	-0.12319	gnl|BL_ORD_ID|406928 sp|P34788|RS18_ARATH 40S ribosomal protein S18 OS=Arabidopsis thaliana OX=3702 GN=RPS18A PE=1 SV=1//2.23394e-92
Ghir_A02G006590	-0.57899	-0.39411	-0.58352	-//-
Ghir_A02G006670	-1.3322	0.63052	-0.32179	-//-
Ghir_A02G006800	0.61333	-0.67674	0.95183	gnl|BL_ORD_ID|326271 sp|Q9LSA6|PUB29_ARATH U-box domain-containing protein 29 OS=Arabidopsis thaliana OX=3702 GN=PUB29 PE=1 SV=1//3.58623e-80
Ghir_A02G006870	-2.5632	-3.0155	-2.2698	gnl|BL_ORD_ID|317482 sp|P16273|PRPX_HORVU Pathogen-related protein OS=Hordeum vulgare OX=4513 PE=2 SV=2//1.92272e-80
Ghir_A02G006960	-0.62504	0.013738	0.19929	gnl|BL_ORD_ID|10710 sp|P06525|ADH1_ARATH Alcohol dehydrogenase class-P OS=Arabidopsis thaliana OX=3702 GN=ADH1 PE=1 SV=2//0
Ghir_A02G007260	-5.6471e-05	-0.13936	-0.36221	-//-
Ghir_A02G007290	-0.11092	-0.6416	0.48567	gnl|BL_ORD_ID|308850 sp|Q6NPR7|PMTO_ARATH Probable methyltransferase PMT24 OS=Arabidopsis thaliana OX=3702 GN=At1g29470 PE=2 SV=1//0
Ghir_A02G007310	-0.4029	-0.77038	0.68648	gnl|BL_ORD_ID|508858 sp|Q9LMP1|WAK2_ARATH Wall-associated receptor kinase 2 OS=Arabidopsis thaliana OX=3702 GN=WAK2 PE=1 SV=1//0
Ghir_A02G007520	-0.66013	-0.86795	-0.11002	gnl|BL_ORD_ID|5850 sp|Q0WPW4|ACCO5_ARATH 1-aminocyclopropane-1-carboxylate oxidase 5 OS=Arabidopsis thaliana OX=3702 GN=At1g77330 PE=2 SV=1//7.27214e-143
Ghir_A02G007670	-0.20389	0.77994	-1.3934	gnl|BL_ORD_ID|50600 sp|Q9MBA1|CAO_ARATH Chlorophyllide a oxygenase, chloroplastic OS=Arabidopsis thaliana OX=3702 GN=CAO PE=1 SV=1//0
Ghir_A02G007870	-1.0664	-0.071504	-0.10218	gnl|BL_ORD_ID|269651 sp|P36859|NIA_PETHY Nitrate reductase [NADH] OS=Petunia hybrida OX=4102 GN=NIA PE=2 SV=1//0
Ghir_A02G008130	-0.46302	-1.5108	1.7033	gnl|BL_ORD_ID|124257 sp|Q9ZPE7|EXO_ARATH Protein EXORDIUM OS=Arabidopsis thaliana OX=3702 GN=EXO PE=2 SV=1//1.2528e-142
Ghir_A02G008340	-0.77606	0.72413	-1.5054	gnl|BL_ORD_ID|11279 sp|O04496|AED3_ARATH Aspartyl protease AED3 OS=Arabidopsis thaliana OX=3702 GN=AED3 PE=1 SV=1//1.72688e-151
Ghir_A02G008380	-1.0517	-0.53028	-0.28638	gnl|BL_ORD_ID|12350 sp|Q9LTA2|AHL17_ARATH AT-hook motif nuclear-localized protein 17 OS=Arabidopsis thaliana OX=3702 GN=AHL17 PE=2 SV=1//6.61196e-66
Ghir_A02G008630	-0.1529	0.047385	-0.56199	-//-
Ghir_A02G008840	-0.3914	-0.0093716	-1.2988	gnl|BL_ORD_ID|55250 sp|P42753|CCD31_ARATH Cyclin-D3-1 OS=Arabidopsis thaliana OX=3702 GN=CYCD3-1 PE=1 SV=3//1.14868e-91
Ghir_A02G009350	-3.9589	-2.4489	-4.5781	gnl|BL_ORD_ID|299402 sp|Q9FLV5|PER61_ARATH Probable peroxidase 61 OS=Arabidopsis thaliana OX=3702 GN=PER61 PE=3 SV=1//7.41757e-178
Ghir_A02G009560	0.42434	0.81068	-0.60432	-//-
Ghir_A02G009660	0.21593	-1.9179	2.382	gnl|BL_ORD_ID|512100 sp|Q38857|XTH22_ARATH Xyloglucan endotransglucosylase/hydrolase protein 22 OS=Arabidopsis thaliana OX=3702 GN=XTH22 PE=1 SV=1//8.36623e-145
Ghir_A02G009770	-0.64517	-0.97226	1.4214	gnl|BL_ORD_ID|305710 sp|Q9SII6|PIX13_ARATH Probable serine/threonine-protein kinase PIX13 OS=Arabidopsis thaliana OX=3702 GN=PIX13 PE=1 SV=2//5.32958e-151
Ghir_A02G010560	-1.7854	-1.7716	-1.5842	gnl|BL_ORD_ID|48717 sp|O48927|C78A3_SOYBN Cytochrome P450 78A3 OS=Glycine max OX=3847 GN=CYP78A3 PE=2 SV=1//0
Ghir_A02G010780	-0.38695	-0.96966	-0.59647	gnl|BL_ORD_ID|30835 sp|P0CH02|AT21B_ARATH Putative RING-H2 finger protein ATL21B OS=Arabidopsis thaliana OX=3702 GN=ATL21B PE=3 SV=1//7.07307e-52
Ghir_A02G010800	-1.0847	-0.78502	-1.1111	gnl|BL_ORD_ID|31947 sp|Q9SKK8|ATL22_ARATH RING-H2 finger protein ATL22 OS=Arabidopsis thaliana OX=3702 GN=ATL22 PE=2 SV=2//1.84596e-29
Ghir_A02G010810	-0.26264	-1.0106	0.083475	gnl|BL_ORD_ID|30835 sp|P0CH02|AT21B_ARATH Putative RING-H2 finger protein ATL21B OS=Arabidopsis thaliana OX=3702 GN=ATL21B PE=3 SV=1//7.86975e-54
Ghir_A02G011130	-0.14496	0.03555	-1.2265	gnl|BL_ORD_ID|106291 sp|P13240|DR206_PEA Disease resistance response protein 206 OS=Pisum sativum OX=3888 GN=PI206 PE=1 SV=2//1.34494e-86
Ghir_A02G011190	-0.49556	-0.72615	0.38805	gnl|BL_ORD_ID|541983 sp|O05525|YDIL_BACSU Putative membrane peptidase YdiL OS=Bacillus subtilis (strain 168) OX=224308 GN=ydiL PE=3 SV=1//2.61634e-06
Ghir_A02G011350	-0.38313	-0.73033	-0.49679	gnl|BL_ORD_ID|495 sp|P31531|1A1C_SOYBN 1-aminocyclopropane-1-carboxylate synthase OS=Glycine max OX=3847 GN=ACS1 PE=2 SV=1//0
Ghir_A02G013330	-0.17953	0.098061	-0.59312	gnl|BL_ORD_ID|473951 sp|Q41951|TIP21_ARATH Aquaporin TIP2-1 OS=Arabidopsis thaliana OX=3702 GN=TIP2-1 PE=1 SV=2//2.46209e-127
Ghir_A02G014080	-0.06192	-0.053721	-1.1116	gnl|BL_ORD_ID|526184 sp|Q9M8T3|Y2910_ARATH Putative gamma-glutamylcyclotransferase At3g02910 OS=Arabidopsis thaliana OX=3702 GN=At3g02910 PE=2 SV=2//3.98846e-81
Ghir_A02G014450	-1.344	0.10927	-2.1826	gnl|BL_ORD_ID|439527 sp|Q9C9D0|SOT16_ARATH Cytosolic sulfotransferase 16 OS=Arabidopsis thaliana OX=3702 GN=SOT16 PE=1 SV=1//6.52544e-91
Ghir_A02G014660	0.11018	-0.4776	-0.22585	gnl|BL_ORD_ID|228302 sp|Q8LGS1|MARD1_ARATH Protein MARD1 OS=Arabidopsis thaliana OX=3702 GN=MARD1 PE=2 SV=2//7.34379e-07
Ghir_A02G014670	0.21117	-0.87418	-0.38723	-//-
Ghir_A02G014710	-0.25333	-0.82124	0.27016	gnl|BL_ORD_ID|103280 sp|Q9SDN0|DNJ20_ARATH Chaperone protein dnaJ 20, chloroplastic OS=Arabidopsis thaliana OX=3702 GN=ATJ20 PE=1 SV=2//8.77335e-18
Ghir_A02G015310	0.071028	-0.42293	0.047519	-//-
Ghir_A02G015420	-0.22652	-0.61113	-0.51551	gnl|BL_ORD_ID|212182 sp|F4KFM8|LEA65_ARATH Late embryogenesis abundant protein At5g17165 OS=Arabidopsis thaliana OX=3702 GN=At5g17165 PE=3 SV=1//1.40364e-27
Ghir_A02G015530	-0.37431	-0.21916	-0.3881	gnl|BL_ORD_ID|1977 sp|P31687|4CL2_SOYBN 4-coumarate--CoA ligase 2 OS=Glycine max OX=3847 PE=2 SV=2//0
Ghir_A02G015550	-1.5788	-1.8013	2.2415	gnl|BL_ORD_ID|512101 sp|Q38910|XTH23_ARATH Probable xyloglucan endotransglucosylase/hydrolase protein 23 OS=Arabidopsis thaliana OX=3702 GN=XTH23 PE=2 SV=1//4.26427e-134
Ghir_A02G015650	-2.2433	-2.5016	-1.1485	gnl|BL_ORD_ID|310724 sp|Q94HW2|POLR1_ARATH Retrovirus-related Pol polyprotein from transposon RE1 OS=Arabidopsis thaliana OX=3702 GN=RE1 PE=2 SV=1//1.73549e-112
Ghir_A02G016340	-0.40241	-0.50276	-0.0033571	gnl|BL_ORD_ID|75404 sp|Q9T070|COX6A_ARATH Cytochrome c oxidase subunit 6a, mitochondrial OS=Arabidopsis thaliana OX=3702 GN=COX6A PE=3 SV=1//9.17573e-36
Ghir_A02G016510	-0.43196	-1.5942	-1.142	-//-
Ghir_A02G016570	-0.5269	-0.58414	0.25142	-//-
Ghir_A02G016710	-0.51983	-0.49191	-0.38501	gnl|BL_ORD_ID|18892 sp|Q43295|APK1_ARATH Adenylyl-sulfate kinase 1, chloroplastic OS=Arabidopsis thaliana OX=3702 GN=APK1 PE=1 SV=1//9.78787e-111
Ghir_A02G016870	-0.47817	-0.25685	-0.55136	gnl|BL_ORD_ID|88307 sp|Q10J20|D14L_ORYSJ Probable esterase D14L OS=Oryza sativa subsp. japonica OX=39947 GN=D14L PE=1 SV=1//1.85351e-165
Ghir_A02G016990	-0.024278	-0.056943	-0.53281	gnl|BL_ORD_ID|523329 sp|O22187|Y2232_ARATH Probable receptor-like protein kinase At2g23200 OS=Arabidopsis thaliana OX=3702 GN=At2g23200 PE=3 SV=1//2.66807e-169
Ghir_A02G017060	-0.02804	-0.95129	-1.124	gnl|BL_ORD_ID|326295 sp|O22193|PUB4_ARATH U-box domain-containing protein 4 OS=Arabidopsis thaliana OX=3702 GN=PUB4 PE=1 SV=3//1.30583e-65
Ghir_A02G017120	0.47112	0.45408	-0.71146	gnl|BL_ORD_ID|121207 sp|O22174|ERF08_ARATH Ethylene-responsive transcription factor ERF008 OS=Arabidopsis thaliana OX=3702 GN=ERF008 PE=2 SV=1//4.14809e-52
Ghir_A02G017190	-1.0097	-1.2779	0.84907	gnl|BL_ORD_ID|226646 sp|O80888|M3K17_ARATH Mitogen-activated protein kinase kinase kinase 17 OS=Arabidopsis thaliana OX=3702 GN=MAPKKK17 PE=1 SV=1//9.54504e-58
Ghir_A02G017210	-1.099	-0.83758	-1.2966	-//-
Ghir_A02G017480	-0.81008	-0.88073	-0.67283	gnl|BL_ORD_ID|306783 sp|O48723|PLP2_ARATH Patatin-like protein 2 OS=Arabidopsis thaliana OX=3702 GN=PLP2 PE=1 SV=1//1.59921e-100
Ghir_A02G017510	-0.90294	-0.7401	0.80162	gnl|BL_ORD_ID|422028 sp|O64837|RTNLM_ARATH Reticulon-like protein B13 OS=Arabidopsis thaliana OX=3702 GN=RTNLB13 PE=2 SV=1//2.73808e-20
Ghir_A02G017890	-0.24025	-1.0134	0.90536	gnl|BL_ORD_ID|491169 sp|Q9SYZ7|U496A_ARATH UPF0496 protein At4g34320 OS=Arabidopsis thaliana OX=3702 GN=At4g34320 PE=2 SV=1//2.70506e-21
Ghir_A02G018460	-0.34869	0.012198	-0.47703	gnl|BL_ORD_ID|42701 sp|Q9SCV9|BGAL3_ARATH Beta-galactosidase 3 OS=Arabidopsis thaliana OX=3702 GN=BGAL3 PE=2 SV=1//0
Ghir_A02G018620	0.67573	-0.0094413	-0.77493	gnl|BL_ORD_ID|3766 sp|Q147F9|AATPC_ARATH AAA-ATPase At3g50940 OS=Arabidopsis thaliana OX=3702 GN=At3g50940 PE=2 SV=1//2.32535e-119
Ghir_A02G018960	-0.43534	0.18422	-1.6111	gnl|BL_ORD_ID|275010 sp|Q93YU8|NRG2_ARATH Nitrate regulatory gene2 protein OS=Arabidopsis thaliana OX=3702 GN=NRG2 PE=1 SV=1//2.18486e-42
Ghir_A02G019330	-0.10257	-0.63785	0.8202	gnl|BL_ORD_ID|305710 sp|Q9SII6|PIX13_ARATH Probable serine/threonine-protein kinase PIX13 OS=Arabidopsis thaliana OX=3702 GN=PIX13 PE=1 SV=2//7.80697e-155
Ghir_A02G019480	-0.20719	-0.53726	0.50406	gnl|BL_ORD_ID|195295 sp|Q9C5S2|IRE1A_ARATH Serine/threonine-protein kinase/endoribonuclease IRE1a OS=Arabidopsis thaliana OX=3702 GN=IRE1A PE=1 SV=1//1.1941e-17
Ghir_A02G019600	-0.39735	-0.45082	-1.6787	gnl|BL_ORD_ID|17697 sp|Q9ZTA3|AOP1C_ARATH Probable 2-oxoglutarate-dependent dioxygenase AOP1 OS=Arabidopsis thaliana OX=3702 GN=AOP1 PE=2 SV=1//1.61643e-55
Ghir_A03G000010	-0.21928	-0.5939	-0.59741	gnl|BL_ORD_ID|108046 sp|O49660|DTX56_ARATH Protein DETOXIFICATION 56 OS=Arabidopsis thaliana OX=3702 GN=DTX56 PE=1 SV=1//3.9125e-171
Ghir_A03G000050	-0.3315	-0.82761	-0.131	-//-
Ghir_A03G000060	0.42494	1.4935	-0.73931	gnl|BL_ORD_ID|677 sp|P17407|21KD_DAUCA 21 kDa protein OS=Daucus carota OX=4039 PE=2 SV=1//8.19916e-47
Ghir_A03G000550	-0.58286	-0.79121	-0.32237	-//-
Ghir_A03G000730	0.5607	0.12537	-0.77962	gnl|BL_ORD_ID|260438 sp|O49697|NAC71_ARATH NAC domain-containing protein 71 OS=Arabidopsis thaliana OX=3702 GN=NAC071 PE=2 SV=1//2.2302e-102
Ghir_A03G000850	-0.00070098	-0.65693	-0.43305	gnl|BL_ORD_ID|270967 sp|Q9FJR9|NMAT2_ARATH Nuclear intron maturase 2, mitochondrial OS=Arabidopsis thaliana OX=3702 GN=NMAT2 PE=1 SV=1//0
Ghir_A03G000980	-0.66491	-1.9359	-1.1124	gnl|BL_ORD_ID|124047 sp|O23547|EXLB1_ARATH Expansin-like B1 OS=Arabidopsis thaliana OX=3702 GN=EXLB1 PE=2 SV=2//9.14232e-98
Ghir_A03G000990	-0.19478	0.1169	-0.66802	gnl|BL_ORD_ID|40751 sp|Q8GYH5|BAD1_ARATH Ankyrin repeat-containing protein BDA1 OS=Arabidopsis thaliana OX=3702 GN=BAD1 PE=1 SV=1//4.08655e-34
Ghir_A03G001650	-0.86847	-0.93598	-0.13577	gnl|BL_ORD_ID|348053 sp|Q7XBQ9|RGA2_SOLBU Disease resistance protein RGA2 OS=Solanum bulbocastanum OX=147425 GN=RGA2 PE=1 SV=1//1.49325e-10
Ghir_A03G001820	-0.31875	-0.41152	-0.061274	gnl|BL_ORD_ID|125570 sp|Q9SD85|F3PH_ARATH Flavonoid 3&apos;-monooxygenase OS=Arabidopsis thaliana OX=3702 GN=CYP75B1 PE=1 SV=1//1.99873e-97
Ghir_A03G002180	-0.7074	-0.68262	0.31012	-//-
Ghir_A03G002250	-0.76629	-1.0996	-0.09034	gnl|BL_ORD_ID|495334 sp|Q8RX56|UNC13_ARATH Protein unc-13 homolog OS=Arabidopsis thaliana OX=3702 GN=PATROL1 PE=2 SV=1//2.06299e-17
Ghir_A03G002770	-0.71726	0.75888	-1.1173	gnl|BL_ORD_ID|302390 sp|A7PZL3|PGLR_VITVI Probable polygalacturonase OS=Vitis vinifera OX=29760 GN=GSVIVT00026920001 PE=1 SV=1//0
Ghir_A03G002880	-0.32709	-0.58432	-0.38263	gnl|BL_ORD_ID|107288 sp|Q9C5M0|DTC_ARATH Mitochondrial dicarboxylate/tricarboxylate transporter DTC OS=Arabidopsis thaliana OX=3702 GN=DTC PE=1 SV=1//1.20187e-08
Ghir_A03G002970	-0.65203	-0.81773	-0.03054	gnl|BL_ORD_ID|341462 sp|O64416|RBS_MARPA Ribulose bisphosphate carboxylase small chain, chloroplastic OS=Marchantia paleacea OX=56867 GN=RBCS PE=2 SV=1//7.92056e-64
Ghir_A03G003050	0.14254	-1.027	-0.029101	-//-
Ghir_A03G003440	-0.6629	-0.62623	-0.39477	gnl|BL_ORD_ID|304533 sp|Q2N2K0|PHYK3_SOYBN Probable phytol kinase 3, chloroplastic OS=Glycine max OX=3847 PE=2 SV=1//8.06921e-111
Ghir_A03G003660	-1.1571	0.21074	-0.656	gnl|BL_ORD_ID|512111 sp|P93046|XTH31_ARATH Xyloglucan endotransglucosylase/hydrolase protein 31 OS=Arabidopsis thaliana OX=3702 GN=XTH31 PE=1 SV=2//3.16799e-134
Ghir_A03G003840	-4.0847	-2.2546	-2.1823	gnl|BL_ORD_ID|275164 sp|O82811|NRT21_ARATH High-affinity nitrate transporter 2.1 OS=Arabidopsis thaliana OX=3702 GN=NRT2.1 PE=1 SV=1//0
Ghir_A03G004090	-0.2721	-0.47368	-0.16202	gnl|BL_ORD_ID|356781 sp|Q9FF52|RL123_ARATH 60S ribosomal protein L12-3 OS=Arabidopsis thaliana OX=3702 GN=RPL12C PE=2 SV=1//8.73414e-96
Ghir_A03G004240	-0.34734	-0.57941	-0.068496	gnl|BL_ORD_ID|371883 sp|O49884|RL30_LUPLU 60S ribosomal protein L30 OS=Lupinus luteus OX=3873 GN=RPL30 PE=3 SV=1//1.03719e-63
Ghir_A03G004540	-0.67104	-0.16734	-0.24813	gnl|BL_ORD_ID|155185 sp|P07728|GLUA1_ORYSJ Glutelin type-A 1 OS=Oryza sativa subsp. japonica OX=39947 GN=GLUA1 PE=1 SV=2//2.59047e-35
Ghir_A03G004590	0.6316	0.078157	-0.74426	gnl|BL_ORD_ID|473943 sp|O82598|TIP13_ARATH Aquaporin TIP1-3 OS=Arabidopsis thaliana OX=3702 GN=TIP1-3 PE=1 SV=1//3.59872e-118
Ghir_A03G004870	-0.69294	-1.3586	-0.57613	-//-
Ghir_A03G004910	0.13962	0.25032	-0.61676	gnl|BL_ORD_ID|104555 sp|Q9M2U1|DOF36_ARATH Dof zinc finger protein DOF3.6 OS=Arabidopsis thaliana OX=3702 GN=DOF3.6 PE=1 SV=2//6.92547e-42
Ghir_A03G005140	-0.10351	1.0912	-0.83096	gnl|BL_ORD_ID|124308 sp|O48818|EXPA4_ARATH Expansin-A4 OS=Arabidopsis thaliana OX=3702 GN=EXPA4 PE=1 SV=1//2.54432e-153
Ghir_A03G005780	0.14402	-0.19835	-0.47776	gnl|BL_ORD_ID|7088 sp|Q5R833|ACO13_PONAB Acyl-coenzyme A thioesterase 13 OS=Pongo abelii OX=9601 GN=ACOT13 PE=2 SV=1//9.09185e-14
Ghir_A03G005850	-0.44078	-0.40307	-0.99167	gnl|BL_ORD_ID|469796 sp|O82392|THIC_ARATH Phosphomethylpyrimidine synthase, chloroplastic OS=Arabidopsis thaliana OX=3702 GN=THIC PE=1 SV=1//0
Ghir_A03G005950	-0.40894	-1.1668	-0.96604	gnl|BL_ORD_ID|382571 sp|Q42112|RLA02_ARATH 60S acidic ribosomal protein P0-2 OS=Arabidopsis thaliana OX=3702 GN=RPP0B PE=1 SV=2//5.37333e-163
Ghir_A03G006040	-0.33223	-0.64853	-0.25509	gnl|BL_ORD_ID|83625 sp|P40934|CYB5_BRAOB Cytochrome b5 OS=Brassica oleracea var. botrytis OX=3715 GN=CYB5 PE=1 SV=1//9.59218e-49
Ghir_A03G006070	-0.57028	-0.9237	0.33935	gnl|BL_ORD_ID|3758 sp|F4IJ77|AATP4_ARATH AAA-ATPase At2g46620 OS=Arabidopsis thaliana OX=3702 GN=At2g46620 PE=2 SV=1//1.21546e-163
Ghir_A03G006840	-0.82538	0.43397	-1.06	gnl|BL_ORD_ID|677 sp|P17407|21KD_DAUCA 21 kDa protein OS=Daucus carota OX=4039 PE=2 SV=1//2.2637e-48
Ghir_A03G007430	0.6878	1.7294	-1.1886	gnl|BL_ORD_ID|308325 sp|Q9FXD8|PLY5_ARATH Probable pectate lyase 5 OS=Arabidopsis thaliana OX=3702 GN=At1g67750 PE=2 SV=2//0
Ghir_A03G007830	-0.62006	-1.5825	-0.16513	-//-
Ghir_A03G007910	-0.21235	-1.0188	1.3984	gnl|BL_ORD_ID|512136 sp|Q9LF80|XXT3_ARATH Probable xyloglucan 6-xylosyltransferase 3 OS=Arabidopsis thaliana OX=3702 GN=XXT3 PE=2 SV=1//0
Ghir_A03G008650	-1.0698	-0.27631	-0.69801	gnl|BL_ORD_ID|207647 sp|F4ICA0|KN8A_ARATH Kinesin-like protein KIN-8A OS=Arabidopsis thaliana OX=3702 GN=KIN8A PE=3 SV=1//0
Ghir_A03G009180	0.11576	0.096005	-0.60884	gnl|BL_ORD_ID|475372 sp|Q5TGY1|TMCO4_HUMAN Transmembrane and coiled-coil domain-containing protein 4 OS=Homo sapiens OX=9606 GN=TMCO4 PE=2 SV=1//1.488e-30
Ghir_A03G009530	-0.23845	-0.59326	0.76616	-//-
Ghir_A03G011220	-0.28922	0.82638	-1.0124	-//-
Ghir_A03G011420	-0.027885	-0.73308	-0.35995	-//-
Ghir_A03G012060	-0.17328	-0.44006	-0.099196	gnl|BL_ORD_ID|180535 sp|Q9SIF2|HS905_ARATH Heat shock protein 90-5, chloroplastic OS=Arabidopsis thaliana OX=3702 GN=HSP90-5 PE=1 SV=1//0
Ghir_A03G012150	-0.18351	-0.68963	0.55774	gnl|BL_ORD_ID|92203 sp|Q9M4D8|DCAM_VICFA S-adenosylmethionine decarboxylase proenzyme OS=Vicia faba OX=3906 GN=SAMDC PE=2 SV=1//4.62643e-163
Ghir_A03G012260	-2.6612	-0.58718	1.1876	gnl|BL_ORD_ID|299321 sp|Q43735|PER27_ARATH Peroxidase 27 OS=Arabidopsis thaliana OX=3702 GN=PER27 PE=1 SV=1//3.49204e-138
Ghir_A03G012540	0.17374	-0.65105	0.39359	gnl|BL_ORD_ID|326263 sp|Q5PNY6|PUB21_ARATH U-box domain-containing protein 21 OS=Arabidopsis thaliana OX=3702 GN=PUB21 PE=2 SV=1//9.33333e-111
Ghir_A03G012550	-0.72089	-0.97754	0.33524	gnl|BL_ORD_ID|6385 sp|Q8L856|ACFR1_ARATH Transmembrane ascorbate ferrireductase 1 OS=Arabidopsis thaliana OX=3702 GN=CYB561A PE=1 SV=1//1.73722e-42
Ghir_A03G013500	0.19639	1.4544	-1.4084	gnl|BL_ORD_ID|308633 sp|Q9STY5|PMI11_ARATH Pectinesterase inhibitor 11 OS=Arabidopsis thaliana OX=3702 GN=PMEI11 PE=2 SV=1//1.58585e-38
Ghir_A03G014190	-1.5434	-0.79872	-0.34273	gnl|BL_ORD_ID|20378 sp|Q6DBG8|ARAD1_ARATH Probable arabinosyltransferase ARAD1 OS=Arabidopsis thaliana OX=3702 GN=ARAD1 PE=1 SV=1//5.51306e-88
Ghir_A03G014430	-0.23007	-0.5465	-0.62228	gnl|BL_ORD_ID|141023 sp|Q7FAH2|G3PC2_ORYSJ Glyceraldehyde-3-phosphate dehydrogenase 2, cytosolic OS=Oryza sativa subsp. japonica OX=39947 GN=GAPC2 PE=1 SV=1//0
Ghir_A03G014520	-0.82974	-0.65714	-0.060804	gnl|BL_ORD_ID|505181 sp|Q70PR7|VINSY_RAUSE Vinorine synthase OS=Rauvolfia serpentina OX=4060 GN=ACT PE=1 SV=2//8.50878e-82
Ghir_A03G014650	-1.1731	-1.8433	0.24395	-//-
Ghir_A03G014700	0.24493	0.22915	-0.39633	gnl|BL_ORD_ID|287613 sp|Q9SAF0|ORP1D_ARATH Oxysterol-binding protein-related protein 1D OS=Arabidopsis thaliana OX=3702 GN=ORP1D PE=2 SV=1//0
Ghir_A03G015130	-0.12266	-0.41874	-0.022925	gnl|BL_ORD_ID|337373 sp|P49637|R27A3_ARATH 60S ribosomal protein L27a-3 OS=Arabidopsis thaliana OX=3702 GN=RPL27AC PE=2 SV=2//9.14092e-83
Ghir_A03G015280	-3.2377	-0.41117	0.87302	gnl|BL_ORD_ID|169022 sp|Q9Y5Z4|HEBP2_HUMAN Heme-binding protein 2 OS=Homo sapiens OX=9606 GN=HEBP2 PE=1 SV=1//1.57374e-09
Ghir_A03G015340	-0.20338	-0.11718	-0.36606	gnl|BL_ORD_ID|129391 sp|Q9LDE3|FBK9_ARATH F-box/kelch-repeat protein At1g23390 OS=Arabidopsis thaliana OX=3702 GN=At1g23390 PE=2 SV=1//5.70328e-66
Ghir_A03G015550	-0.30888	-1.1248	-0.12399	gnl|BL_ORD_ID|302267 sp|P92990|PGL3_ARATH Polygalacturonase 1 beta-like protein 3 OS=Arabidopsis thaliana OX=3702 GN=PGL3 PE=2 SV=2//0
Ghir_A03G015710	-0.18334	-0.33739	-0.41974	gnl|BL_ORD_ID|440632 sp|O82147|SPDE_COFAR Spermidine synthase OS=Coffea arabica OX=13443 PE=2 SV=1//0
Ghir_A03G015840	-1.1325	-1.3003	-2.3629	gnl|BL_ORD_ID|510607 sp|F4I5D5|WTR11_ARATH WAT1-related protein At1g70260 OS=Arabidopsis thaliana OX=3702 GN=At1g70260 PE=2 SV=1//6.53723e-143
Ghir_A03G015850	-0.84529	0.12316	-2.4589	gnl|BL_ORD_ID|240459 sp|Q93VR4|ML423_ARATH MLP-like protein 423 OS=Arabidopsis thaliana OX=3702 GN=MLP423 PE=2 SV=1//9.4912e-61
Ghir_A03G016010	-0.31663	-0.86182	0.60229	gnl|BL_ORD_ID|149647 sp|Q9FG05|GIS2_ARATH Zinc finger protein GIS2 OS=Arabidopsis thaliana OX=3702 GN=GIS2 PE=2 SV=1//3.87247e-14
Ghir_A03G016040	0.44212	0.072977	-1.3127	gnl|BL_ORD_ID|74235 sp|Q9SQ64|COR2_PAPSO Non-functional NADPH-dependent codeinone reductase 2 OS=Papaver somniferum OX=3469 GN=COR2 PE=1 SV=1//2.55419e-87
Ghir_A03G016070	0.99232	0.53408	-1.3597	gnl|BL_ORD_ID|555548 sp|Q8C0R7|ZMY15_MOUSE Zinc finger MYND domain-containing protein 15 OS=Mus musculus OX=10090 GN=Zmynd15 PE=1 SV=1//2.40663e-26
Ghir_A03G016080	-0.57279	-1.0853	0.92171	gnl|BL_ORD_ID|132005 sp|O04532|FH8_ARATH Formin-like protein 8 OS=Arabidopsis thaliana OX=3702 GN=FH8 PE=1 SV=1//0
Ghir_A03G016110	0.19208	-0.78203	1.0815	gnl|BL_ORD_ID|145116 sp|O04536|GATL9_ARATH Probable galacturonosyltransferase-like 9 OS=Arabidopsis thaliana OX=3702 GN=GATL9 PE=2 SV=1//0
Ghir_A03G016120	-0.27437	-0.41039	-0.12775	gnl|BL_ORD_ID|285099 sp|P52901|ODPA1_ARATH Pyruvate dehydrogenase E1 component subunit alpha-1, mitochondrial OS=Arabidopsis thaliana OX=3702 GN=E1 ALPHA PE=1 SV=2//0
Ghir_A03G016620	-0.32369	-0.50849	-0.2297	gnl|BL_ORD_ID|141341 sp|Q9FY99|G6PD2_ARATH Glucose-6-phosphate 1-dehydrogenase 2, chloroplastic OS=Arabidopsis thaliana OX=3702 GN=At5g13110 PE=1 SV=2//0
Ghir_A03G016790	-0.19215	-0.43716	-0.18715	gnl|BL_ORD_ID|285150 sp|Q6Z1G7|ODPB1_ORYSJ Pyruvate dehydrogenase E1 component subunit beta-1, mitochondrial OS=Oryza sativa subsp. japonica OX=39947 GN=Os08g0536000 PE=2 SV=1//0
Ghir_A03G016830	0.018432	-0.49406	0.36487	gnl|BL_ORD_ID|149566 sp|Q94CD4|GILP_ARATH GSH-induced LITAF domain protein OS=Arabidopsis thaliana OX=3702 GN=GILP PE=1 SV=1//8.68088e-59
Ghir_A03G016840	-0.44189	-1.5555	1.0184	gnl|BL_ORD_ID|148493 sp|Q9LYV6|GEML5_ARATH GEM-like protein 5 OS=Arabidopsis thaliana OX=3702 GN=At5g13200 PE=1 SV=1//5.59836e-119
Ghir_A03G016860	0.41136	-1.0875	0.94614	gnl|BL_ORD_ID|472509 sp|Q93ZM9|TIF9_ARATH Protein TIFY 9 OS=Arabidopsis thaliana OX=3702 GN=TIFY9 PE=1 SV=1//1.00377e-40
Ghir_A03G017070	0.25293	-0.90492	1.3685	gnl|BL_ORD_ID|326289 sp|Q9SFX2|PUB43_ARATH U-box domain-containing protein 43 OS=Arabidopsis thaliana OX=3702 GN=PUB43 PE=2 SV=1//4.89292e-26
Ghir_A03G017430	-0.42542	-1.1138	0.54837	-//-
Ghir_A03G017830	-0.11734	-1.68	2.3888	gnl|BL_ORD_ID|259134 sp|Q7XBH4|MYB4_ORYSJ Transcription factor MYB4 OS=Oryza sativa subsp. japonica OX=39947 GN=MYB4 PE=2 SV=2//2.22072e-56
Ghir_A03G017870	-0.24113	-0.51024	0.61927	gnl|BL_ORD_ID|526197 sp|O64477|Y2913_ARATH G-type lectin S-receptor-like serine/threonine-protein kinase At2g19130 OS=Arabidopsis thaliana OX=3702 GN=At2g19130 PE=2 SV=1//0
Ghir_A03G017920	0.092592	-0.69173	-0.051208	gnl|BL_ORD_ID|240115 sp|Q9LRM4|MIP1B_ARATH B-box domain protein 31 OS=Arabidopsis thaliana OX=3702 GN=MIP1B PE=2 SV=1//7.83123e-09
Ghir_A03G018190	-0.44479	-0.59717	0.10986	gnl|BL_ORD_ID|531955 sp|Q9FMY4|Y5316_ARATH Uncharacterized protein At5g23160 OS=Arabidopsis thaliana OX=3702 GN=At5g23160 PE=2 SV=1//1.8993e-19
Ghir_A03G018350	-0.11619	-0.66971	-0.36487	gnl|BL_ORD_ID|148492 sp|Q9FTA0|GEML4_ARATH GEM-like protein 4 OS=Arabidopsis thaliana OX=3702 GN=At5g08350 PE=2 SV=1//7.82652e-72
Ghir_A03G018360	-1.1388	-1.0204	-1.0634	gnl|BL_ORD_ID|148492 sp|Q9FTA0|GEML4_ARATH GEM-like protein 4 OS=Arabidopsis thaliana OX=3702 GN=At5g08350 PE=2 SV=1//1.4885e-76
Ghir_A03G018470	-0.28774	-0.39692	-0.74995	-//-
Ghir_A03G018830	0.13055	-0.92547	0.26142	gnl|BL_ORD_ID|124199 sp|Q9SII5|EXOL5_ARATH Protein EXORDIUM-like 5 OS=Arabidopsis thaliana OX=3702 GN=EXL5 PE=2 SV=1//1.44845e-152
Ghir_A03G019310	0.029653	-0.24257	-0.37067	gnl|BL_ORD_ID|302 sp|P93211|14336_SOLLC 14-3-3 protein 6 OS=Solanum lycopersicum OX=4081 GN=TFT6 PE=2 SV=2//1.91795e-149
Ghir_A03G019360	0.079797	0.59427	-0.79121	-//-
Ghir_A03G020020	0.30507	-0.13348	-0.34639	gnl|BL_ORD_ID|23285 sp|Q8VY57|ARL8A_ARATH ADP-ribosylation factor-like protein 8a OS=Arabidopsis thaliana OX=3702 GN=ARL8A PE=2 SV=1//9.2497e-108
Ghir_A03G020420	-1.7699	-1.4758	0.26486	gnl|BL_ORD_ID|49410 sp|Q2KNL5|CADH1_OCIBA Cinnamyl alcohol dehydrogenase 1 OS=Ocimum basilicum OX=39350 GN=CAD1 PE=1 SV=1//0
Ghir_A03G020430	-0.88276	-1.6814	2.5215	gnl|BL_ORD_ID|259152 sp|O23160|MYB73_ARATH Transcription factor MYB73 OS=Arabidopsis thaliana OX=3702 GN=MYB73 PE=1 SV=1//2.41623e-61
Ghir_A03G020620	-0.24475	-0.5161	-0.14109	gnl|BL_ORD_ID|405526 sp|P46293|RS16_GOSHI 40S ribosomal protein S16 OS=Gossypium hirsutum OX=3635 GN=RPS16 PE=2 SV=1//2.66233e-97
Ghir_A03G021370	-0.19437	-0.36352	-1.1001	gnl|BL_ORD_ID|28540 sp|Q9FRX6|AS1_ANTMA Aureusidin synthase OS=Antirrhinum majus OX=4151 GN=AS1 PE=1 SV=1//3.08992e-108
Ghir_A03G021430	-0.21402	-0.488	-0.11077	gnl|BL_ORD_ID|410206 sp|Q9T029|RS254_ARATH 40S ribosomal protein S25-4 OS=Arabidopsis thaliana OX=3702 GN=RPS25E PE=3 SV=1//1.67501e-40
Ghir_A03G021500	-0.090603	-0.040602	-0.79413	gnl|BL_ORD_ID|47800 sp|O65683|BZP11_ARATH bZIP transcription factor 11 OS=Arabidopsis thaliana OX=3702 GN=BZIP11 PE=1 SV=1//2.86677e-42
Ghir_A03G021850	-0.37748	0.20819	-1.5074	gnl|BL_ORD_ID|427189 sp|O65695|SAU50_ARATH Auxin-responsive protein SAUR50 OS=Arabidopsis thaliana OX=3702 GN=SAUR50 PE=1 SV=1//8.29963e-54
Ghir_A03G022850	-1.1612	-1.8158	-0.10712	gnl|BL_ORD_ID|434388 sp|A5YVF1|SGS3_SOLLC Protein SUPPRESSOR OF GENE SILENCING 3 OS=Solanum lycopersicum OX=4081 GN=SGS3 PE=1 SV=1//5.51626e-137
Ghir_A03G022970	-0.20629	-0.51076	-0.017973	gnl|BL_ORD_ID|45584 sp|O65009|BNM2A_BRANA BURP domain-containing protein BNM2A OS=Brassica napus OX=3708 GN=BNM2A PE=2 SV=1//4.10649e-65
Ghir_A03G023090	-0.61583	-0.85033	1.8138	-//-
Ghir_A03G023390	0.2069	-0.51954	-0.12858	-//-
Ghir_A03G023410	-0.38589	-0.67746	0.2304	gnl|BL_ORD_ID|85866 sp|P00058|CYC_GOSBA Cytochrome c OS=Gossypium barbadense OX=3634 PE=1 SV=1//6.56473e-75
Ghir_A03G023420	-0.7619	-1.1561	0.38536	gnl|BL_ORD_ID|163391 sp|Q9CA34|GT17_ARATH Probable xyloglucan galactosyltransferase GT17 OS=Arabidopsis thaliana OX=3702 GN=GT17 PE=2 SV=1//0
Ghir_A03G023780	-0.14142	1.0353	-1.2414	gnl|BL_ORD_ID|210265 sp|Q56YT0|LAC3_ARATH Laccase-3 OS=Arabidopsis thaliana OX=3702 GN=LAC3 PE=2 SV=2//0
Ghir_A04G000330	0.16178	0.020036	-0.66933	gnl|BL_ORD_ID|103274 sp|Q9FYB5|DNJ11_ARATH Chaperone protein dnaJ 11, chloroplastic OS=Arabidopsis thaliana OX=3702 GN=ATJ11 PE=1 SV=2//3.68937e-13
Ghir_A04G000830	-1.1476	-1.4496	-0.32166	gnl|BL_ORD_ID|99626 sp|Q9SKQ2|DIR4_ARATH Dirigent protein 4 OS=Arabidopsis thaliana OX=3702 GN=DIR4 PE=2 SV=1//5.6714e-38
Ghir_A04G001230	-0.16146	-0.16661	-0.62251	gnl|BL_ORD_ID|110198 sp|Q9FJU9|E1313_ARATH Glucan endo-1,3-beta-glucosidase 13 OS=Arabidopsis thaliana OX=3702 GN=At5g56590 PE=1 SV=1//1.24145e-53
Ghir_A04G001310	0.50639	-0.87974	-0.46152	gnl|BL_ORD_ID|448116 sp|P60838|SUMM2_ARATH Disease resistance protein SUMM2 OS=Arabidopsis thaliana OX=3702 GN=SUMM2 PE=1 SV=1//1.21189e-115
Ghir_A04G001390	-0.83743	-1.3811	-0.13966	gnl|BL_ORD_ID|148267 sp|Q9FIA1|GDL87_ARATH GDSL esterase/lipase At5g55050 OS=Arabidopsis thaliana OX=3702 GN=At5g55050 PE=2 SV=1//3.47206e-85
Ghir_A04G001430	-0.91342	-0.4475	-0.34625	gnl|BL_ORD_ID|149110 sp|P34802|GGPP1_ARATH Heterodimeric geranylgeranyl pyrophosphate synthase large subunit 1, chloroplastic OS=Arabidopsis thaliana OX=3702 GN=GGPPS1 PE=1 SV=2//2.40669e-27
Ghir_A04G001620	-0.91098	-0.98367	-0.11025	gnl|BL_ORD_ID|337232 sp|Q9LRR4|R13L1_ARATH Putative disease resistance RPP13-like protein 1 OS=Arabidopsis thaliana OX=3702 GN=RPPL1 PE=3 SV=1//0
Ghir_A04G001700	0.0057423	0.12912	-0.7332	-//-
Ghir_A04G001910	-0.50298	-1.9796	-0.34527	gnl|BL_ORD_ID|48702 sp|Q8VWZ7|C76B6_CATRO Geraniol 8-hydroxylase OS=Catharanthus roseus OX=4058 GN=CYP76B6 PE=1 SV=1//5.78578e-48
Ghir_A04G002490	-0.6492	-0.85945	0.089113	gnl|BL_ORD_ID|40140 sp|O81906|B120_ARATH G-type lectin S-receptor-like serine/threonine-protein kinase B120 OS=Arabidopsis thaliana OX=3702 GN=B120 PE=2 SV=1//3.22599e-159
Ghir_A04G002700	-0.010021	-0.18565	-0.56044	-//-
Ghir_A04G002710	-0.24899	-0.59078	-0.71776	gnl|BL_ORD_ID|17698 sp|Q945B6|AOP1L_ARATH Probable 2-oxoglutarate-dependent dioxygenase AOP1.2 OS=Arabidopsis thaliana OX=3702 GN=AOP1.2 PE=2 SV=1//1.78823e-19
Ghir_A04G002790	-0.85963	-1.4398	0.83533	gnl|BL_ORD_ID|106634 sp|O81825|DRL28_ARATH Probable disease resistance protein At4g27220 OS=Arabidopsis thaliana OX=3702 GN=At4g27220 PE=2 SV=1//2.22868e-78
Ghir_A04G003230	-0.012507	-1.0767	-0.050619	gnl|BL_ORD_ID|82858 sp|Q9LJQ9|CX171_ARATH Cytochrome c oxidase copper chaperone 1 OS=Arabidopsis thaliana OX=3702 GN=COX17-1 PE=2 SV=1//1.11208e-24
Ghir_A04G003900	-0.43471	-0.52545	-0.18285	gnl|BL_ORD_ID|231147 sp|P46487|MDHM_EUCGU Malate dehydrogenase, mitochondrial OS=Eucalyptus gunnii OX=3933 GN=MDH PE=2 SV=1//0
Ghir_A04G004210	-0.38575	-0.64006	0.064841	gnl|BL_ORD_ID|40509 sp|Q8L7M1|B3GTE_ARATH Probable beta-1,3-galactosyltransferase 14 OS=Arabidopsis thaliana OX=3702 GN=B3GALT14 PE=2 SV=1//2.49801e-168
Ghir_A04G004760	-0.57962	0.44122	-2.9069	-//-
Ghir_A04G005000	-1.2401	-1.867	-1.5561	gnl|BL_ORD_ID|163328 sp|Q03666|GSTX4_TOBAC Probable glutathione S-transferase OS=Nicotiana tabacum OX=4097 PE=2 SV=1//2.84985e-51
Ghir_A04G005120	0.30799	-0.17225	-0.65344	gnl|BL_ORD_ID|46512 sp|Q9LDD1|BRG3_ARATH Probable BOI-related E3 ubiquitin-protein ligase 3 OS=Arabidopsis thaliana OX=3702 GN=BRG3 PE=1 SV=1//8.45408e-53
Ghir_A04G005470	-0.14673	-0.625	1.2086	gnl|BL_ORD_ID|449412 sp|Q9ZSD4|SY121_ARATH Syntaxin-121 OS=Arabidopsis thaliana OX=3702 GN=SYP121 PE=1 SV=1//5.29102e-149
Ghir_A04G005580	#NAME?	-4.5394	#NAME?	gnl|BL_ORD_ID|427841 sp|Q9SKT3|SCAM1_ARATH Secretory carrier-associated membrane protein 1 OS=Arabidopsis thaliana OX=3702 GN=SCAMP1 PE=2 SV=1//3.45509e-23
Ghir_A04G005680	-0.25973	-0.40284	-0.27051	-//-
Ghir_A04G005820	-0.60821	-1.6868	-0.61422	-//-
Ghir_A04G005980	-0.64384	-0.64467	0.13404	gnl|BL_ORD_ID|126665 sp|Q9SLA8|FABI_ARATH Enoyl-[acyl-carrier-protein] reductase [NADH], chloroplastic OS=Arabidopsis thaliana OX=3702 GN=MOD1 PE=1 SV=1//4.42703e-168
Ghir_A04G006380	0.66539	0.071211	-1.1072	gnl|BL_ORD_ID|14678 sp|Q9SRM9|ALMT8_ARATH Aluminum-activated malate transporter 8 OS=Arabidopsis thaliana OX=3702 GN=ALMT8 PE=3 SV=1//5.06114e-160
Ghir_A04G007540	#NAME?	#NAME?	#NAME?	gnl|BL_ORD_ID|111558 sp|Q9SKP0|ECP63_ARATH Late embryogenesis abundant protein ECP63 OS=Arabidopsis thaliana OX=3702 GN=ECP63 PE=2 SV=1//1.12438e-54
Ghir_A04G007690	-0.73378	-0.88644	-0.56034	gnl|BL_ORD_ID|491368 sp|Q9ZQ94|U73C5_ARATH UDP-glycosyltransferase 73C5 OS=Arabidopsis thaliana OX=3702 GN=UGT73C5 PE=2 SV=1//0
Ghir_A04G008100	-0.27306	-0.024178	-0.51484	-//-
Ghir_A04G008200	0.15145	0.19168	-0.63036	gnl|BL_ORD_ID|219446 sp|Q8L8B8|LOG3_ARATH Cytokinin riboside 5&apos;-monophosphate phosphoribohydrolase LOG3 OS=Arabidopsis thaliana OX=3702 GN=LOG3 PE=1 SV=1//1.28697e-138
Ghir_A04G008250	-0.47205	-0.72537	-1.5486	gnl|BL_ORD_ID|305470 sp|P43287|PIP22_ARATH Aquaporin PIP2-2 OS=Arabidopsis thaliana OX=3702 GN=PIP2-2 PE=1 SV=2//1.7702e-173
Ghir_A04G008440	-0.15683	-0.39245	-0.07601	gnl|BL_ORD_ID|112081 sp|O64937|EF1A_ORYSJ Elongation factor 1-alpha OS=Oryza sativa subsp. japonica OX=39947 GN=REFA1 PE=2 SV=2//0
Ghir_A04G008660	-0.056301	-1.2957	1.5556	gnl|BL_ORD_ID|110580 sp|Q8VY27|E70H1_ARATH Exocyst complex component EXO70H1 OS=Arabidopsis thaliana OX=3702 GN=EXO70H1 PE=1 SV=1//0
Ghir_A04G009380	0.055461	-0.97338	0.73106	-//-
Ghir_A04G009460	-0.46578	-1.7474	1.1338	gnl|BL_ORD_ID|210282 sp|Q9SR40|LAC7_ARATH Laccase-7 OS=Arabidopsis thaliana OX=3702 GN=LAC7 PE=2 SV=1//0
Ghir_A04G009620	0.022942	-0.33274	-0.63427	gnl|BL_ORD_ID|491204 sp|Q9SS80|U503A_ARATH UPF0503 protein At3g09070, chloroplastic OS=Arabidopsis thaliana OX=3702 GN=At3g09070 PE=1 SV=1//2.87379e-110
Ghir_A04G009820	-2.1396	-1.4368	-0.78267	-//-
Ghir_A04G010320	-1.152	-0.58329	-3.1707	gnl|BL_ORD_ID|466187 sp|Q8RXQ1|TBL35_ARATH Protein trichome birefringence-like 35 OS=Arabidopsis thaliana OX=3702 GN=TBL35 PE=2 SV=1//0
Ghir_A04G010380	-0.072465	-0.53103	0.91754	-//-
Ghir_A04G010400	-0.58769	-0.95778	1.3987	gnl|BL_ORD_ID|510425 sp|Q8S8P5|WRK33_ARATH Probable WRKY transcription factor 33 OS=Arabidopsis thaliana OX=3702 GN=WRKY33 PE=1 SV=2//3.93114e-133
Ghir_A04G010420	-0.2145	-0.42445	0.063762	gnl|BL_ORD_ID|94239 sp|Q0K6M6|DDL_CUPNH D-alanine--D-alanine ligase OS=Cupriavidus necator (strain ATCC 17699 / H16 / DSM 428 / Stanier 337) OX=381666 GN=ddl PE=3 SV=1//2.66554e-08
Ghir_A04G010480	-0.59043	-0.37219	0.024551	-//-
Ghir_A04G010500	0.16142	-0.80919	-0.85582	gnl|BL_ORD_ID|163309 sp|Q9FUS8|GSTUH_ARATH Glutathione S-transferase U17 OS=Arabidopsis thaliana OX=3702 GN=GSTU17 PE=2 SV=1//7.98139e-70
Ghir_A04G011170	-0.43641	-0.83799	-0.78395	gnl|BL_ORD_ID|317626 sp|P17642|PRS2_SOLTU Pathogenesis-related protein STH-2 OS=Solanum tuberosum OX=4113 GN=STH-2 PE=2 SV=1//4.63378e-47
Ghir_A04G011240	-0.28173	-0.66794	0.048282	gnl|BL_ORD_ID|185535 sp|P80299|HYES_RAT Bifunctional epoxide hydrolase 2 OS=Rattus norvegicus OX=10116 GN=Ephx2 PE=1 SV=1//2.22089e-36
Ghir_A04G011270	-0.07031	0.299	-1.6645	gnl|BL_ORD_ID|121291 sp|Q9M0J3|ERF54_ARATH Ethylene-responsive transcription factor ERF054 OS=Arabidopsis thaliana OX=3702 GN=ERF054 PE=2 SV=1//1.4249e-49
Ghir_A04G011460	-0.26721	-1.9653	1.7812	gnl|BL_ORD_ID|259134 sp|Q7XBH4|MYB4_ORYSJ Transcription factor MYB4 OS=Oryza sativa subsp. japonica OX=39947 GN=MYB4 PE=2 SV=2//2.04705e-57
Ghir_A04G011600	-0.31025	-0.61295	-0.079179	gnl|BL_ORD_ID|378387 sp|Q96499|RL44_GOSHI 60S ribosomal protein L44 OS=Gossypium hirsutum OX=3635 GN=RPL44 PE=3 SV=3//5.43298e-68
Ghir_A04G011620	-0.14382	-0.0005431	-0.47223	gnl|BL_ORD_ID|428394 sp|Q9LEY1|SCP35_ARATH Serine carboxypeptidase-like 35 OS=Arabidopsis thaliana OX=3702 GN=SCPL35 PE=2 SV=1//0
Ghir_A04G011810	-0.13833	-0.7828	0.0014638	gnl|BL_ORD_ID|476247 sp|Q9LHE5|TO401_ARATH Mitochondrial import receptor subunit TOM40-1 OS=Arabidopsis thaliana OX=3702 GN=TOM40-1 PE=1 SV=3//3.08725e-167
Ghir_A04G012080	-0.10568	-1.0905	0.016484	gnl|BL_ORD_ID|124199 sp|Q9SII5|EXOL5_ARATH Protein EXORDIUM-like 5 OS=Arabidopsis thaliana OX=3702 GN=EXL5 PE=2 SV=1//4.3868e-152
Ghir_A04G012240	#NAME?	#NAME?	#NAME?	gnl|BL_ORD_ID|299484 sp|Q9XIV8|PERN1_TOBAC Peroxidase N1 OS=Nicotiana tabacum OX=4097 GN=poxN1 PE=1 SV=1//3.46537e-153
Ghir_A04G012330	0.066297	-0.89246	-0.097849	-//-
Ghir_A04G012450	-0.31972	-0.97547	-0.99886	-//-
Ghir_A04G012550	0.30873	-0.97184	0.10091	gnl|BL_ORD_ID|17714 sp|Q8GZP5|AOS3_SOLLC Allene oxide synthase 3 OS=Solanum lycopersicum OX=4081 GN=AOS3 PE=1 SV=1//1.82884e-174
Ghir_A04G013030	-0.6349	-0.27638	0.38729	gnl|BL_ORD_ID|530760 sp|Q8W3M4|Y4744_ARATH Uncharacterized protein At4g06744 OS=Arabidopsis thaliana OX=3702 GN=At4g06744 PE=2 SV=1//1.36671e-102
Ghir_A04G013140	-0.6303	-0.46615	-0.84306	gnl|BL_ORD_ID|299276 sp|Q9FX85|PER10_ARATH Peroxidase 10 OS=Arabidopsis thaliana OX=3702 GN=PER10 PE=1 SV=1//1.43904e-132
Ghir_A04G013410	-0.17161	-0.45325	-0.10695	gnl|BL_ORD_ID|444428 sp|P45434|SSRA_ARATH Translocon-associated protein subunit alpha OS=Arabidopsis thaliana OX=3702 GN=At2g21160 PE=2 SV=3//1.21414e-74
Ghir_A04G013550	0.05617	-0.39015	-0.99913	gnl|BL_ORD_ID|47800 sp|O65683|BZP11_ARATH bZIP transcription factor 11 OS=Arabidopsis thaliana OX=3702 GN=BZIP11 PE=1 SV=1//5.80579e-33
Ghir_A04G013570	-0.23837	-0.65753	0.039114	gnl|BL_ORD_ID|410206 sp|Q9T029|RS254_ARATH 40S ribosomal protein S25-4 OS=Arabidopsis thaliana OX=3702 GN=RPS25E PE=3 SV=1//4.02987e-41
Ghir_A04G013630	-1.1745	-2.7527	-1.7383	gnl|BL_ORD_ID|99626 sp|Q9SKQ2|DIR4_ARATH Dirigent protein 4 OS=Arabidopsis thaliana OX=3702 GN=DIR4 PE=2 SV=1//1.04372e-43
Ghir_A04G013970	0.28947	-0.66216	0.049392	gnl|BL_ORD_ID|40648 sp|P00303|BABL_CUCSA Basic blue protein OS=Cucumis sativus OX=3659 PE=1 SV=1//8.7144e-42
Ghir_A04G014090	-1.6968	-0.35849	-0.7597	gnl|BL_ORD_ID|121370 sp|O48651|ERG1_PANGI Squalene monooxygenase OS=Panax ginseng OX=4054 PE=2 SV=1//0
Ghir_A04G014160	-0.83972	-0.14819	-0.059169	gnl|BL_ORD_ID|167976 sp|Q947C5|HBL1_GOSHI Non-symbiotic hemoglobin 1 OS=Gossypium hirsutum OX=3635 GN=HB1 PE=2 SV=1//4.72537e-95
Ghir_A04G014380	-0.4175	-0.53005	-0.019475	gnl|BL_ORD_ID|41299 sp|Q9SVG5|BBE18_ARATH Berberine bridge enzyme-like 18 OS=Arabidopsis thaliana OX=3702 GN=At4g20820 PE=3 SV=1//5.12323e-160
Ghir_A04G014560	-0.43843	-0.44212	-0.50196	gnl|BL_ORD_ID|373196 sp|P22738|RL32_ARATH 60S ribosomal protein L3-2 OS=Arabidopsis thaliana OX=3702 GN=ARP2 PE=2 SV=4//0
Ghir_A04G014610	-0.39071	-0.70197	-0.011639	gnl|BL_ORD_ID|85817 sp|P00059|CYC_ABUTH Cytochrome c OS=Abutilon theophrasti OX=3631 PE=1 SV=1//1.4396e-72
Ghir_A04G015150	0.7924	-0.20881	-1.2053	gnl|BL_ORD_ID|48719 sp|Q9LMX7|C78A5_ARATH Cytochrome P450 78A5 OS=Arabidopsis thaliana OX=3702 GN=CYP78A5 PE=2 SV=1//2.00044e-172
Ghir_A04G015190	#NAME?	#NAME?	#NAME?	-//-
Ghir_A04G015460	-0.20054	-0.86429	0.26046	gnl|BL_ORD_ID|330554 sp|Q9CAB7|PXG4_ARATH Probable peroxygenase 4 OS=Arabidopsis thaliana OX=3702 GN=PXG4 PE=1 SV=1//8.09293e-78
Ghir_A04G015770	-1.2341	0.98404	-0.36268	gnl|BL_ORD_ID|1291 sp|P05100|3MG1_ECOLI DNA-3-methyladenine glycosylase 1 OS=Escherichia coli (strain K12) OX=83333 GN=tag PE=1 SV=1//4.53375e-46
Ghir_A04G015780	-0.99995	-0.77711	-0.61192	gnl|BL_ORD_ID|48742 sp|H2DH17|C7A22_PANGI Cytochrome P450 CYP749A22 OS=Panax ginseng OX=4054 PE=2 SV=1//0
Ghir_A04G015840	-0.22501	-0.184	-0.57603	gnl|BL_ORD_ID|441720 sp|Q94JW8|SPL6_ARATH Squamosa promoter-binding-like protein 6 OS=Arabidopsis thaliana OX=3702 GN=SPL6 PE=1 SV=2//3.50654e-48
Ghir_A04G015870	-0.053061	0.48879	-0.58254	gnl|BL_ORD_ID|554883 sp|Q9C533|ZDHC1_ARATH Probable protein S-acyltransferase 22 OS=Arabidopsis thaliana OX=3702 GN=PAT22 PE=2 SV=2//0
Ghir_A04G015970	-0.71576	-0.536	-0.45725	gnl|BL_ORD_ID|40510 sp|Q8L7F9|B3GTF_ARATH Beta-1,3-galactosyltransferase GALT1 OS=Arabidopsis thaliana OX=3702 GN=GALT1 PE=1 SV=1//0
Ghir_A04G015980	-0.31832	-0.54439	-0.1379	gnl|BL_ORD_ID|374784 sp|Q42351|RL341_ARATH 60S ribosomal protein L34-1 OS=Arabidopsis thaliana OX=3702 GN=RPL34A PE=2 SV=1//1.95486e-57
Ghir_A05G000190	-0.98153	0.46723	-0.13907	gnl|BL_ORD_ID|306195 sp|Q8S8N6|PLA2A_ARATH Phospholipase A2-alpha OS=Arabidopsis thaliana OX=3702 GN=PLA2-ALPHA PE=1 SV=1//1.29998e-53
Ghir_A05G000360	-1.8898	0.84291	-4.1229	gnl|BL_ORD_ID|148186 sp|Q9C7N5|GDL14_ARATH GDSL esterase/lipase At1g29660 OS=Arabidopsis thaliana OX=3702 GN=At1g29660 PE=1 SV=1//2.57288e-112
Ghir_A05G000520	-0.59795	-0.75627	0.66019	gnl|BL_ORD_ID|3774 sp|Q9FKM3|AATPK_ARATH AAA-ATPase At5g57480 OS=Arabidopsis thaliana OX=3702 GN=At5g57480 PE=3 SV=1//0
Ghir_A05G000560	-0.24419	-0.4795	-0.15499	gnl|BL_ORD_ID|424793 sp|Q9SUM2|RUXF_ARATH Probable small nuclear ribonucleoprotein F OS=Arabidopsis thaliana OX=3702 GN=At4g30220 PE=3 SV=1//1.02702e-43
Ghir_A05G000640	-1.0812	-1.9393	1.994	gnl|BL_ORD_ID|512101 sp|Q38910|XTH23_ARATH Probable xyloglucan endotransglucosylase/hydrolase protein 23 OS=Arabidopsis thaliana OX=3702 GN=XTH23 PE=2 SV=1//1.10693e-148
Ghir_A05G001450	-0.046579	-0.61141	0.064464	gnl|BL_ORD_ID|236988 sp|O82730|MGDG2_ARATH Monogalactosyldiacylglycerol synthase 2, chloroplastic OS=Arabidopsis thaliana OX=3702 GN=MGD2 PE=1 SV=1//0
Ghir_A05G001490	-0.19656	-0.69202	1.5304	gnl|BL_ORD_ID|78021 sp|Q9ASQ5|CRCK3_ARATH Calmodulin-binding receptor-like cytoplasmic kinase 3 OS=Arabidopsis thaliana OX=3702 GN=CRCK3 PE=2 SV=1//6.25834e-10
Ghir_A05G001520	-0.67357	0.41533	-2.4805	gnl|BL_ORD_ID|121534 sp|Q9SU35|ERLL1_ARATH pEARLI1-like lipid transfer protein 1 OS=Arabidopsis thaliana OX=3702 GN=AZI1 PE=1 SV=1//1.27079e-14
Ghir_A05G001580	0.11393	-0.075991	-0.92455	gnl|BL_ORD_ID|186011 sp|Q93WC4|IAA29_ARATH Auxin-responsive protein IAA29 OS=Arabidopsis thaliana OX=3702 GN=IAA29 PE=1 SV=2//7.1948e-23
Ghir_A05G001590	-0.098582	-0.72537	0.15121	gnl|BL_ORD_ID|41482 sp|Q07488|BCB1_ARATH Blue copper protein OS=Arabidopsis thaliana OX=3702 GN=BCB PE=1 SV=2//3.00443e-25
Ghir_A05G001600	-0.20262	-0.59718	-0.27552	gnl|BL_ORD_ID|229666 sp|Q9LW00|MBD11_ARATH Methyl-CpG-binding domain-containing protein 11 OS=Arabidopsis thaliana OX=3702 GN=MBD11 PE=1 SV=1//1.03954e-34
Ghir_A05G001670	-0.098759	0.28436	-0.70019	-//-
Ghir_A05G001730	-0.15649	-0.62539	1.0916	gnl|BL_ORD_ID|92041 sp|Q9SLN8|DBR_TOBAC 2-alkenal reductase (NADP(+)-dependent) OS=Nicotiana tabacum OX=4097 GN=DBR PE=1 SV=1//2.23841e-111
Ghir_A05G002030	-0.67413	-1.2455	1.3383	gnl|BL_ORD_ID|202929 sp|O48780|KCS11_ARATH 3-ketoacyl-CoA synthase 11 OS=Arabidopsis thaliana OX=3702 GN=KCS11 PE=1 SV=1//0
Ghir_A05G002060	-2.0281	-1.594	-0.36065	-//-
Ghir_A05G002290	0.0094144	0.41916	-0.60013	gnl|BL_ORD_ID|433201 sp|Q54UF8|SERIC_DICDI Probable serine incorporator OS=Dictyostelium discoideum OX=44689 GN=serinc PE=3 SV=1//8.70887e-19
Ghir_A05G002300	-0.052272	-0.49059	1.0061	gnl|BL_ORD_ID|223534 sp|Q9LHF1|LRX4_ARATH Leucine-rich repeat extensin-like protein 4 OS=Arabidopsis thaliana OX=3702 GN=LRX4 PE=1 SV=1//0
Ghir_A05G002500	-0.4208	0.27596	-2.1968	gnl|BL_ORD_ID|4478 sp|Q5JMF2|ABIL5_ORYSJ Probable protein ABIL5 OS=Oryza sativa subsp. japonica OX=39947 GN=Os01g0760900 PE=2 SV=1//5.04402e-24
Ghir_A05G002780	-1.2493	-2.7882	0.64065	gnl|BL_ORD_ID|316806 sp|A4KA40|PROF2_CORAV Profilin-2 OS=Corylus avellana OX=13451 PE=1 SV=1//5.9509e-79
Ghir_A05G002790	-0.35337	-0.73739	1.0149	-//-
Ghir_A05G002860	0.31987	1.2688	-1.0958	gnl|BL_ORD_ID|48309 sp|Q9M0G2|C3H49_ARATH Zinc finger CCCH domain-containing protein 49 OS=Arabidopsis thaliana OX=3702 GN=At4g29190 PE=2 SV=1//4.44598e-126
Ghir_A05G003010	-0.20478	0.02992	-0.47014	gnl|BL_ORD_ID|259218 sp|Q7XC57|MYBS3_ORYSJ Transcription factor MYBS3 OS=Oryza sativa subsp. japonica OX=39947 GN=MYBS3 PE=2 SV=1//5.27589e-40
Ghir_A05G003170	-0.55754	-0.83958	0.97776	gnl|BL_ORD_ID|195078 sp|O82645|IQM1_ARATH IQ domain-containing protein IQM1 OS=Arabidopsis thaliana OX=3702 GN=IQM1 PE=1 SV=1//7.41376e-178
Ghir_A05G003240	-0.32855	-0.54708	-0.70533	gnl|BL_ORD_ID|499452 sp|Q66PF2|URT1_FRAAN Putative UDP-rhamnose:rhamnosyltransferase 1 OS=Fragaria ananassa OX=3747 GN=GT4 PE=2 SV=1//7.06782e-83
Ghir_A05G003250	1.0327	1.1356	-0.57565	gnl|BL_ORD_ID|491467 sp|Q9LTA3|U91C1_ARATH UDP-glycosyltransferase 91C1 OS=Arabidopsis thaliana OX=3702 GN=UGT91C1 PE=2 SV=1//7.64544e-144
Ghir_A05G003290	-0.11183	-0.49718	0.17215	gnl|BL_ORD_ID|226474 sp|Q9S7U9|M2K2_ARATH Mitogen-activated protein kinase kinase 2 OS=Arabidopsis thaliana OX=3702 GN=MKK2 PE=1 SV=2//6.73278e-169
Ghir_A05G003660	0.1508	-0.26048	-0.72197	gnl|BL_ORD_ID|308557 sp|Q84WE4|PMEI3_ARATH Pectinesterase inhibitor 3 OS=Arabidopsis thaliana OX=3702 GN=PMEI3 PE=2 SV=1//1.78791e-58
Ghir_A05G003670	-0.12763	-0.50655	-0.55827	-//-
Ghir_A05G004000	-0.70731	-0.11319	0.29118	-//-
Ghir_A05G004290	-0.75407	-0.73013	-0.42705	gnl|BL_ORD_ID|219451 sp|Q84MC2|LOG8_ARATH Cytokinin riboside 5&apos;-monophosphate phosphoribohydrolase LOG8 OS=Arabidopsis thaliana OX=3702 GN=LOG8 PE=1 SV=1//6.26865e-121
Ghir_A05G004340	0.65276	-0.57023	-0.73291	gnl|BL_ORD_ID|161795 sp|Q8L9S3|GRXC6_ARATH Glutaredoxin-C6 OS=Arabidopsis thaliana OX=3702 GN=GRXC6 PE=2 SV=2//6.79679e-49
Ghir_A05G004400	-0.28641	-0.54067	-0.41955	-//-
Ghir_A05G004590	0.14258	-0.19409	-0.52687	gnl|BL_ORD_ID|289311 sp|Q9XGZ9|P2C72_ARATH Probable protein phosphatase 2C 72 OS=Arabidopsis thaliana OX=3702 GN=At5g26010 PE=2 SV=2//3.27604e-47
Ghir_A05G004940	-0.99896	-1.4926	-0.014988	gnl|BL_ORD_ID|106577 sp|Q9LYD3|DREB3_ARATH Dehydration-responsive element-binding protein 3 OS=Arabidopsis thaliana OX=3702 GN=DREB3 PE=2 SV=1//1.79878e-60
Ghir_A05G005260	-0.26474	-0.50754	-0.10844	gnl|BL_ORD_ID|377317 sp|Q5SMI4|RL393_ORYSJ 60S ribosomal protein L39-3 OS=Oryza sativa subsp. japonica OX=39947 GN=RPL39C PE=3 SV=1//6.01615e-30
Ghir_A05G005410	-0.37676	0.083691	-1.3861	gnl|BL_ORD_ID|142971 sp|P93338|GAPN_NICPL NADP-dependent glyceraldehyde-3-phosphate dehydrogenase OS=Nicotiana plumbaginifolia OX=4092 GN=GAPN PE=2 SV=1//0
Ghir_A05G005790	-1.0808	-1.1176	0.45756	gnl|BL_ORD_ID|19279 sp|Q9LFP0|APT5_ARATH Adenine phosphoribosyltransferase 5 OS=Arabidopsis thaliana OX=3702 GN=APT5 PE=1 SV=1//8.84396e-105
Ghir_A05G005990	-0.51878	-0.89048	1.1898	-//-
Ghir_A05G006010	-0.63793	-0.50756	-0.37765	gnl|BL_ORD_ID|555086 sp|Q39262|ZFP3_ARATH Zinc finger protein 3 OS=Arabidopsis thaliana OX=3702 GN=ZFP3 PE=1 SV=1//9.66335e-48
Ghir_A05G006070	0.11864	-0.39011	-0.16884	gnl|BL_ORD_ID|429270 sp|Q93ZE8|SDF2_ARATH Stromal cell-derived factor 2-like protein OS=Arabidopsis thaliana OX=3702 GN=SDF2 PE=1 SV=1//1.99088e-109
Ghir_A05G006370	-0.80126	-1.0129	-1.1194	gnl|BL_ORD_ID|29261 sp|Q8S9J6|ASPA_ARATH Aspartyl protease family protein At5g10770 OS=Arabidopsis thaliana OX=3702 GN=At5g10770 PE=2 SV=1//5.79142e-169
Ghir_A05G006680	-0.71425	-1.093	-0.075266	gnl|BL_ORD_ID|308441 sp|Q03194|PMA4_NICPL Plasma membrane ATPase 4 OS=Nicotiana plumbaginifolia OX=4092 GN=PMA4 PE=2 SV=1//0
Ghir_A05G006970	-1.0848	-1.498	-0.30928	gnl|BL_ORD_ID|213403 sp|A2XQD3|LERK2_ORYSI G-type lectin S-receptor-like serine/threonine-protein kinase LECRK2 OS=Oryza sativa subsp. indica OX=39946 GN=LECRK2 PE=2 SV=1//0
Ghir_A05G006990	-0.80107	-1.6176	-0.69436	gnl|BL_ORD_ID|220328 sp|O24370|LOX21_SOLTU Linoleate 13S-lipoxygenase 2-1, chloroplastic OS=Solanum tuberosum OX=4113 GN=LOX2.1 PE=1 SV=1//0
Ghir_A05G007000	0.18032	-1.0678	0.92338	gnl|BL_ORD_ID|125911 sp|B2HIM0|FAA28_MYCMM Long-chain-fatty-acid--AMP ligase FadD28 OS=Mycobacterium marinum (strain ATCC BAA-535 / M) OX=216594 GN=fadD28 PE=3 SV=1//1.09605e-57
Ghir_A05G007080	0.061773	-0.29145	-0.56611	gnl|BL_ORD_ID|495405 sp|Q9LT38|UNCL_ARATH Serine/threonine-protein kinase UCNL OS=Arabidopsis thaliana OX=3702 GN=UCNL PE=2 SV=1//8.46456e-140
Ghir_A05G007760	-0.30035	0.58161	-1.5021	gnl|BL_ORD_ID|186710 sp|Q9LSS5|ICR3_ARATH Interactor of constitutive active ROPs 3 OS=Arabidopsis thaliana OX=3702 GN=ICR3 PE=1 SV=1//6.76358e-97
Ghir_A05G007770	-0.23201	-0.44291	-0.46232	gnl|BL_ORD_ID|104546 sp|Q8LE43|DOF21_ARATH Dof zinc finger protein DOF2.1 OS=Arabidopsis thaliana OX=3702 GN=DOF2.1 PE=2 SV=2//3.44829e-34
Ghir_A05G008080	-0.17183	0.12367	-1.0453	gnl|BL_ORD_ID|128242 sp|Q0V865|FAFL_ARATH Protein FAF-like, chloroplastic OS=Arabidopsis thaliana OX=3702 GN=At5g22090 PE=2 SV=1//2.71467e-49
Ghir_A05G008340	-1.6556	-2.0896	-0.14521	gnl|BL_ORD_ID|478651 sp|B9RI00|TPS6_RICCO Probable terpene synthase 6 OS=Ricinus communis OX=3988 GN=TPS6 PE=3 SV=1//1.84933e-113
Ghir_A05G008350	-1.2911	-0.92421	-1.8937	gnl|BL_ORD_ID|429993 sp|Q758M7|SEC23_ASHGO Protein transport protein SEC23 OS=Ashbya gossypii (strain ATCC 10895 / CBS 109.51 / FGSC 9923 / NRRL Y-1056) OX=284811 GN=SEC23 PE=3 SV=1//1.05451e-12
Ghir_A05G008500	0.098896	-0.47783	0.33063	gnl|BL_ORD_ID|426694 sp|Q9ZNU9|SAP3_ARATH Zinc finger A20 and AN1 domain-containing stress-associated protein 3 OS=Arabidopsis thaliana OX=3702 GN=SAP3 PE=2 SV=1//4.15283e-47
Ghir_A05G008550	0.1605	-0.9807	0.4789	gnl|BL_ORD_ID|48847 sp|Q9ZUX1|C94C1_ARATH Cytochrome P450 94C1 OS=Arabidopsis thaliana OX=3702 GN=CYP94C1 PE=1 SV=1//0
Ghir_A05G008830	-0.67652	-0.56337	-1.32	gnl|BL_ORD_ID|394526 sp|Q2L8Z5|RPOC2_GOSHI DNA-directed RNA polymerase subunit beta&apos;&apos; OS=Gossypium hirsutum OX=3635 GN=rpoC2 PE=3 SV=1//1.7883e-165
Ghir_A05G009060	-0.92505	-0.62697	-0.41596	-//-
Ghir_A05G009070	-0.82399	-0.71995	0.035766	gnl|BL_ORD_ID|112364 sp|O80877|EF4L1_ARATH Protein ELF4-LIKE 1 OS=Arabidopsis thaliana OX=3702 GN=EFL1 PE=2 SV=1//4.98413e-26
Ghir_A05G009220	-0.031401	-0.60509	-0.38688	gnl|BL_ORD_ID|99830 sp|Q8S9H7|DIV_ANTMA Transcription factor DIVARICATA OS=Antirrhinum majus OX=4151 GN=DIVARICATA PE=2 SV=1//8.16257e-138
Ghir_A05G009280	0.16233	0.87864	-3.9663	gnl|BL_ORD_ID|149563 sp|F4KGE8|GIL1_ARATH Protein GRAVITROPIC IN THE LIGHT 1 OS=Arabidopsis thaliana OX=3702 GN=GIL1 PE=2 SV=1//3.06508e-132
Ghir_A05G009300	-0.043215	-0.84443	1.0636	gnl|BL_ORD_ID|145110 sp|Q0V7R1|GATL3_ARATH Probable galacturonosyltransferase-like 3 OS=Arabidopsis thaliana OX=3702 GN=GATL3 PE=2 SV=1//8.50738e-175
Ghir_A05G009310	-5.5949	-3.3293	-4.202	gnl|BL_ORD_ID|165790 sp|Q8S857|H2AV2_ORYSJ Probable histone H2A variant 2 OS=Oryza sativa subsp. japonica OX=39947 GN=Os10g0418000 PE=2 SV=1//2.00652e-57
Ghir_A05G009520	-0.23845	0.04705	-0.49591	gnl|BL_ORD_ID|223332 sp|Q9FIF1|LRK21_ARATH Probable L-type lectin-domain containing receptor kinase II.1 OS=Arabidopsis thaliana OX=3702 GN=LECRK21 PE=2 SV=1//0
Ghir_A05G009560	#NAME?	#NAME?	#NAME?	gnl|BL_ORD_ID|313513 sp|Q3E6Q1|PPR32_ARATH Pentatricopeptide repeat-containing protein At1g11290, chloroplastic OS=Arabidopsis thaliana OX=3702 GN=PCMP-H40 PE=2 SV=1//2.52564e-22
Ghir_A05G009680	-0.0050466	-0.31695	-0.37023	gnl|BL_ORD_ID|482248 sp|Q6R0E3|TRP5_ARATH Telomere repeat-binding protein 5 OS=Arabidopsis thaliana OX=3702 GN=TRP5 PE=1 SV=2//1.33952e-145
Ghir_A05G009740	-0.84543	-0.982	-0.05321	gnl|BL_ORD_ID|295613 sp|Q9SF86|PCRK1_ARATH Serine/threonine-protein kinase PCRK1 OS=Arabidopsis thaliana OX=3702 GN=PCRK1 PE=1 SV=1//2.4203e-144
Ghir_A05G009860	-0.19805	-1.2762	0.90133	-//-
Ghir_A05G010000	0.74878	0.42755	-0.53776	gnl|BL_ORD_ID|473943 sp|O82598|TIP13_ARATH Aquaporin TIP1-3 OS=Arabidopsis thaliana OX=3702 GN=TIP1-3 PE=1 SV=1//2.21315e-128
Ghir_A05G010590	0.14323	-0.099013	-0.45124	gnl|BL_ORD_ID|346018 sp|Q9SE43|REV_ARATH Homeobox-leucine zipper protein REVOLUTA OS=Arabidopsis thaliana OX=3702 GN=REV PE=1 SV=2//0
Ghir_A05G010920	-0.026904	0.45508	-1.8624	gnl|BL_ORD_ID|259123 sp|Q9FKL2|MYB36_ARATH Transcription factor MYB36 OS=Arabidopsis thaliana OX=3702 GN=MYB36 PE=1 SV=1//2.8555e-71
Ghir_A05G011350	-0.065234	-0.1728	-0.35935	gnl|BL_ORD_ID|130733 sp|P41345|FENRO_ORYSJ Ferredoxin--NADP reductase, root isozyme, chloroplastic OS=Oryza sativa subsp. japonica OX=39947 GN=Os03g0784700 PE=1 SV=1//0
Ghir_A05G011670	-0.23017	0.1254	-0.48594	gnl|BL_ORD_ID|249542 sp|Q0WPA5|MSR2_ARATH Protein MANNAN SYNTHESIS-RELATED 2 OS=Arabidopsis thaliana OX=3702 GN=MSR2 PE=2 SV=1//0
Ghir_A05G011940	0.39892	-0.12716	-0.57905	gnl|BL_ORD_ID|303249 sp|Q949U2|PHL6_ARATH Myb family transcription factor PHL6 OS=Arabidopsis thaliana OX=3702 GN=PHL6 PE=2 SV=1//1.36205e-91
Ghir_A05G012070	-0.85905	-1.035	-0.39769	gnl|BL_ORD_ID|17887 sp|Q94AN4|AP2L1_ARATH AP2-like ethylene-responsive transcription factor At1g16060 OS=Arabidopsis thaliana OX=3702 GN=At1g16060 PE=2 SV=1//8.36216e-10
Ghir_A05G012120	-0.42309	-0.78261	-0.47387	-//-
Ghir_A05G012140	0.39923	-0.36293	-0.58823	-//-
Ghir_A05G012220	-0.3273	-0.17807	-0.61047	gnl|BL_ORD_ID|521452 sp|Q9SAH3|Y1887_ARATH Putative receptor-like protein kinase At1g80870 OS=Arabidopsis thaliana OX=3702 GN=At1g80870 PE=3 SV=1//0
Ghir_A05G012380	-0.60336	-1.2844	-0.83564	gnl|BL_ORD_ID|555063 sp|Q42485|ZFP1_ARATH Zinc finger protein 1 OS=Arabidopsis thaliana OX=3702 GN=ZFP1 PE=2 SV=1//2.90784e-31
Ghir_A05G012450	-3.8154	#NAME?	#NAME?	-//-
Ghir_A05G012490	-0.35229	-0.71141	1.6928	gnl|BL_ORD_ID|527253 sp|P0C897|Y3264_ARATH Putative UPF0481 protein At3g02645 OS=Arabidopsis thaliana OX=3702 GN=At3g02645 PE=3 SV=1//1.58701e-166
Ghir_A05G012720	-1.0234	-1.2347	-0.86926	gnl|BL_ORD_ID|296352 sp|Q76CU2|PDR1_TOBAC Pleiotropic drug resistance protein 1 OS=Nicotiana tabacum OX=4097 GN=PDR1 PE=2 SV=1//0
Ghir_A05G012730	-0.4765	-0.39539	0.20691	gnl|BL_ORD_ID|3973 sp|Q9M9E1|AB40G_ARATH ABC transporter G family member 40 OS=Arabidopsis thaliana OX=3702 GN=ABCG40 PE=1 SV=1//2.42112e-14
Ghir_A05G012740	-0.49678	-0.58958	-0.084838	gnl|BL_ORD_ID|474276 sp|Q39002|TLC1_ARATH ADP,ATP carrier protein 1, chloroplastic OS=Arabidopsis thaliana OX=3702 GN=AATP1 PE=1 SV=2//0
[truncated: 3,123 more rows]

## Sheet: Table S8
Table S8 Up-regulated genes in Ci1 compared with WT at 24 h and/or 72 h following V. dahliae inoculation
[truncated: 3,147 more rows]

## Sheet: Table S9
Table S9 Down-regulated genes in Ci1 compared with WT at 24 h amd/or 72 h following V. dahliae inoculation.
[truncated: 2,700 more rows]

[truncated: 5 more sheets: Table S10, Table S11, Table S12, Table S13, Table S14]
